# Supplementary material for: When honesty and cheating pay off: the evolution of honest and dishonest equilibria in a conventional signalling game
Source: BMC Evol Biol. 2017 Dec 28;17:270. doi: 10.1186/s12862-017-1112-y (PMC5745956; doi:10.1186/s12862-017-1112-y)
Supplement: Supplementary file 2 — Dataset 1. Szalai and Számadó [25] results. (CSV 1421 kb) [file 12862_2017_1112_MOESM2_ESM.csv]

V	Css	Cww	Cws	Csw	Ff	t	Honest_strong	SD(HS)	Honest_weak	SD(HW)	Liar_strong	SD(LS)	Liar-weak	SD(LW)	Coward0	SD(C0)	Coward1	SD(C1)	All_attack0	SD(AA0)	All_attack1	SD(AA1)
10	20	12	15	12	0	999	0,61261	0,00806089	0,02855	0,00638024	0,33903	0,00903267	0,01286	0,00496592	6,00E-05	0,000237487	0,00065	0,00102347	0,00591	0,0028917	0,00033	0,000584038
10	20	12	15	12	3	999	0,54898	0,0078179	0,02724	0,00658046	0,26562	0,00782276	0,11253	0,00574535	0,00024	0,000449889	0,04047	0,00498087	0,00463	0,00241932	0,00029	0,000570877
10	20	12	15	12	6	999	0,49916	0,00769509	0,02736	0,00748134	0,2023	0,00810617	0,19714	0,00511081	0,00044	0,000668132	0,06911	0,00355217	0,00425	0,00245917	0,00024	0,000471593
10	20	12	15	12	9	999	0,46858	0,00997114	0,02557	0,00553761	0,15791	0,00694276	0,26832	0,00634961	0,00043	0,000587452	0,07602	0,0037416	0,00294	0,00171942	0,00023	0,00046594
10	20	12	15	17	0	999	0,57478	0,0103446	0,25066	0,0313267	0,15631	0,0253565	0,01307	0,00452163	1,00E-05	9,95E-05	0,00127	0,0011212	0,00372	0,0020692	0,00018	0,00040939
10	20	12	15	17	3	999	0,5386	0,00865101	0,19406	0,0290217	0,14039	0,022163	0,11023	0,0052552	0,00018	0,000433128	0,01226	0,004597	0,00418	0,00211367	0,0001	0,0003
10	20	12	15	17	6	999	0,49079	0,00829011	0,14246	0,0237282	0,11485	0,0178619	0,19516	0,00624295	0,00024	0,000471593	0,05321	0,00464176	0,0031	0,00180278	0,00019	0,000392301
10	20	12	15	17	9	999	0,46258	0,0102919	0,10608	0,0188885	0,09559	0,0136946	0,26416	0,00729619	0,00041	0,000584722	0,06802	0,00452986	0,00305	0,00225555	0,00011	0,00031289
10	20	12	20	12	0	999	0,62483	0,00803997	0,00209	0,00130457	0,36573	0,00877138	0,00072	0,000813388	0	0	2,00E-05	0,00014	0,00617	0,00286026	0,00044	0,000637495
10	20	12	20	12	3	999	0,62493	0,00836691	0,00174	0,0012698	0,36459	0,00852654	0,00208	0,00162284	0	0	9,00E-05	0,000376696	0,00618	0,00259761	0,00039	0,000581292
10	20	12	20	12	6	999	0,59388	0,00702179	0,00203	0,00113539	0,33295	0,00720191	0,04438	0,00526456	0,00017	0,000375633	0,02069	0,00415378	0,00544	0,00252713	0,00046	0,000639062
10	20	12	20	12	9	999	0,52938	0,00818264	0,00221	0,0014163	0,25528	0,00814872	0,14228	0,00542417	0,00059	0,000775822	0,06533	0,00371229	0,00459	0,00241286	0,00034	0,000586856
10	20	12	20	17	0	999	0,62521	0,00860499	0,00225	0,00163325	0,36575	0,00891782	0,00064	0,00081878	1,00E-05	9,95E-05	3,00E-05	0,000170587	0,00574	0,00277352	0,00037	0,000610819
10	20	12	20	17	3	999	0,62421	0,00816737	0,00164	0,00126111	0,36524	0,00863148	0,00205	0,00140268	1,00E-05	9,95E-05	4,00E-05	0,000195959	0,00645	0,00279777	0,00036	0,000557136
10	20	12	20	17	6	999	0,59476	0,00876484	0,00187	0,00123818	0,33229	0,00888065	0,04387	0,00581834	0,0002	0,000447214	0,02105	0,00472308	0,00558	0,00262747	0,00038	0,00066
10	20	12	20	17	9	999	0,52965	0,00774129	0,00233	0,00140039	0,2535	0,00740608	0,14347	0,00593035	0,00039	0,000614736	0,06588	0,00378227	0,00454	0,00248363	0,00024	0,00051225
10	20	17	20	17	0	999	0,62532	0,00813496	0,00195	0,00141686	0,36538	0,00816674	0,00069	0,000868274	2,00E-05	0,00014	3,00E-05	0,000170587	0,00614	0,00277135	0,00047	0,000623779
10	20	17	20	17	12	999	0,51042	0,00882743	0,00261	0,00146216	0,22935	0,00752512	0,1763	0,00534509	0,00042	0,000763937	0,07706	0,00297261	0,00354	0,00201703	0,0003	0,000519615
10	20	17	20	17	15	999	0,48048	0,00877209	0,00274	0,00162862	0,19095	0,00723377	0,23287	0,00627161	0,00033	0,000633325	0,08852	0,00253567	0,00386	0,00235381	0,00025	0,000433013
10	20	17	20	17	3	999	0,62378	0,00851303	0,00177	0,00150236	0,36546	0,00879707	0,00208	0,00147431	5,00E-05	0,000217945	5,00E-05	0,000217945	0,00647	0,00291704	0,00034	0,000586856
10	20	17	20	17	6	999	0,60206	0,00897086	0,00184	0,0013544	0,33937	0,00846245	0,03422	0,0055056	0,00014	0,000346987	0,01616	0,00411271	0,00583	0,00253793	0,00038	0,000596322
10	20	17	20	17	9	999	0,54749	0,00796805	0,00248	0,00169399	0,27791	0,00708956	0,11165	0,00486287	0,00037	0,000626977	0,05473	0,00404933	0,00511	0,0025491	0,00026	0,000438634
10	20	7	10	17	6	999	0,38307	0,0106445	0,17081	0,00548214	0,00181	0,00154075	0,39256	0,009347	0,00058	0,000789683	0,0493	0,00517011	0,00184	0,00140513	3,00E-05	0,000221585
10	20	7	15	12	0	999	0,54905	0,0151211	0,23228	0,0447317	0,19937	0,0309123	0,01428	0,00555352	0	0	0,0015	0,00110905	0,00331	0,00200347	0,00021	0,000515655
10	20	7	15	12	3	999	0,5016	0,0092844	0,16739	0,0278844	0,15458	0,0174351	0,15262	0,00756542	0,00026	0,000558928	0,01998	0,00540921	0,00338	0,00200888	0,00019	0,000417013
10	20	7	15	12	6	999	0,45354	0,00822243	0,11198	0,0183434	0,10965	0,0120303	0,26453	0,00630627	0,00035	0,000554527	0,05714	0,00501801	0,00267	0,00213099	0,00014	0,0003747
10	20	7	15	17	0	999	0,47038	0,00600796	0,51344	0,00676804	0,00167	0,00144952	0,01206	0,00590054	2,00E-05	0,00014	0,00121	0,00125136	0,00122	0,0010824	0	0
10	20	7	15	17	3	999	0,4396	0,00880227	0,40724	0,00774225	0,00189	0,00175439	0,13055	0,00879815	0,00015	0,000384057	0,01894	0,0075668	0,00162	0,00141972	1,00E-05	9,95E-05
10	20	7	15	17	6	999	0,40079	0,00846203	0,29235	0,00566105	0,00144	0,00132906	0,23239	0,00733334	0,00027	0,00050705	0,07112	0,005925	0,00159	0,00128137	5,00E-05	0,000217945
10	20	7	15	7	0	999	0,60753	0,00868384	0,02874	0,00739137	0,34132	0,0085075	0,01543	0,00588261	7,00E-05	0,000255147	0,00093	0,00116837	0,00568	0,00302615	0,0003	0,000608276
10	20	7	15	7	3	999	0,52058	0,00830804	0,02748	0,00609176	0,23646	0,00768169	0,16011	0,00662555	0,00036	0,000656049	0,05038	0,0057685	0,00437	0,0023565	0,00026	0,000502394
10	20	7	15	7	6	999	0,46533	0,00740007	0,02559	0,00612551	0,16258	0,00638777	0,27235	0,00707301	0,00072	0,000722219	0,06951	0,00375898	0,0037	0,00234307	0,00022	0,00046
10	20	7	20	12	0	999	0,62473	0,00862306	0,00187	0,00142587	0,36576	0,00878763	0,00077	0,000998549	0	0	2,00E-05	0,00014	0,00643	0,00291978	0,00042	0,000650846
10	20	7	20	12	3	999	0,62368	0,0077883	0,00209	0,00134235	0,36561	0,00748985	0,00185	0,00138112	0	0	2,00E-05	0,00014	0,00629	0,0028153	0,00046	0,000639062
10	20	7	20	12	6	999	0,58151	0,0082553	0,0024	0,00152315	0,31836	0,0080629	0,06154	0,00636619	0,00029	0,000534696	0,02997	0,0045309	0,00557	0,00240522	0,00036	0,000591946
10	20	7	20	17	0	999	0,47296	0,00627522	0,52244	0,00619729	0,00142	0,00148445	0,00107	0,000972163	0	0	0,00105	0,00121963	0,00106	0,0010566	0	0
10	20	7	20	17	3	999	0,46486	0,00658942	0,51216	0,00623333	0,0011	0,0011	0,00216	0,0017362	2,00E-05	0,00014	0,01854	0,00684459	0,00115	0,00111692	1,00E-05	9,95E-05
10	20	7	20	17	6	999	0,42875	0,00883784	0,4393	0,0102513	0,00076	0,000826075	0,04481	0,00752422	0,00014	0,0004005	0,08521	0,00578324	0,001	0,00111355	3,00E-05	0,000170587
10	20	7	20	7	0	999	0,62426	0,007857	0,00209	0,00176689	0,36624	0,00832481	0,00073	0,000822861	0	0	0	0	0,00628	0,00273525	0,0004	0,0006
10	20	7	20	7	3	999	0,62271	0,00809357	0,00201	0,00144565	0,36649	0,00765571	0,00213	0,00159157	0	0	7,00E-05	0,000291719	0,00621	0,00296073	0,00038	0,000561783
10	20	7	20	7	6	999	0,58207	0,00775791	0,00202	0,00143513	0,31813	0,00856464	0,06297	0,00713926	0,0004	0,000616441	0,02887	0,00612969	0,00515	0,00257439	0,00039	0,000630793
10	25	12	15	12	0	999	0,46601	0,00786193	0,18865	0,00738834	0,18064	0,00663102	0,15898	0,00603487	0,00015	0,000409268	0,00168	0,00128748	0,00369	0,00246453	0,0002	0,000447214
10	25	12	15	12	3	999	0,43902	0,00884758	0,15779	0,00700328	0,15112	0,00611928	0,23316	0,00719544	0,0004	0,000565685	0,01485	0,00345652	0,00355	0,00244285	0,00011	0,00031289
10	25	12	15	12	6	999	0,40838	0,00896078	0,12729	0,00725988	0,12168	0,00659375	0,28753	0,00686069	0,00039	0,000581292	0,05173	0,00316182	0,00291	0,00216377	9,00E-05	0,000286182
10	25	12	15	12	9	999	0,38873	0,00946452	0,10639	0,00625283	0,09977	0,00542928	0,33751	0,00726704	0,00035	0,000589491	0,06437	0,00430501	0,00273	0,00212535	0,00015	0,000409268
10	25	12	15	17	0	999	0,44459	0,00812908	0,36872	0,00954891	0,03249	0,00444409	0,14997	0,00603897	0,00019	0,000440341	0,00163	0,00131647	0,00239	0,00199947	2,00E-05	0,00014
10	25	12	15	17	3	999	0,42499	0,00811726	0,30891	0,00766041	0,03214	0,00532169	0,22562	0,00720802	0,00029	0,000475289	0,00554	0,00216065	0,00249	0,00192611	2,00E-05	0,00014
10	25	12	15	17	6	999	0,3992	0,00906752	0,24607	0,00671752	0,03016	0,00432139	0,28174	0,00850837	0,00037	0,000658103	0,03978	0,00475096	0,00263	0,0019832	5,00E-05	0,000217945
10	25	12	15	17	9	999	0,37978	0,00981181	0,19674	0,00643991	0,02842	0,00474801	0,32796	0,00797486	0,00047	0,000699357	0,06438	0,00565823	0,00219	0,00192195	6,00E-05	0,000237487
10	25	12	15	22	0	999	0,43914	0,00795741	0,40645	0,00797167	0,00157	0,00108862	0,14902	0,00723738	0,00016	0,000463033	0,00134	0,00120183	0,00232	0,00191249	0	0
10	25	12	15	22	3	999	0,42044	0,00823932	0,3479	0,00613759	0,0022	0,00109545	0,22163	0,00714235	0,00022	0,000501597	0,00503	0,00213755	0,00258	0,00201087	0	0
10	25	12	15	22	6	999	0,39556	0,00831303	0,28581	0,0046919	0,00232	0,00159298	0,27771	0,0074031	0,00032	0,000487442	0,03581	0,00430045	0,00246	0,00198706	1,00E-05	9,95E-05
10	25	12	15	22	9	999	0,37238	0,0100765	0,23082	0,00522375	0,00249	0,00149997	0,32259	0,0094256	0,00041	0,000649538	0,06932	0,00587347	0,00196	0,00154221	3,00E-05	0,000170587
10	25	12	20	12	0	999	0,58273	0,00890601	0,03072	0,00629457	0,36484	0,00922249	0,0138	0,00453872	7,00E-05	0,000291719	0,0007	0,0009	0,00672	0,00285335	0,00042	0,000666033
10	25	12	20	12	3	999	0,51608	0,0084317	0,02918	0,00690707	0,29415	0,00927402	0,1077	0,00661438	0,00045	0,000653835	0,04662	0,00599797	0,00544	0,00273978	0,00038	0,000596322
10	25	12	20	12	6	999	0,46224	0,00827299	0,02867	0,00697432	0,23269	0,00764944	0,18707	0,0064269	0,00044	0,000778717	0,08471	0,00489345	0,00379	0,00220588	0,00039	0,000598247
10	25	12	20	12	9	999	0,4288	0,00820366	0,0269	0,0063206	0,18602	0,00762362	0,24998	0,00586171	0,00054	0,000817557	0,10382	0,00409727	0,0038	0,00214009	0,00014	0,000346987
10	25	12	20	17	0	999	0,5273	0,0130763	0,26988	0,0410929	0,1817	0,0324846	0,01516	0,00499944	2,00E-05	0,00014	0,00177	0,00124784	0,00397	0,00210454	0,0002	0,000447214
10	25	12	20	17	3	999	0,49245	0,0114563	0,22278	0,0381472	0,16301	0,0258536	0,10366	0,00630749	8,00E-05	0,000271293	0,01337	0,00653553	0,00442	0,00246244	0,00023	0,00046594
10	25	12	20	17	6	999	0,44723	0,0104803	0,16416	0,0307515	0,13952	0,0196624	0,18084	0,00627968	0,00034	0,000551725	0,06455	0,00658388	0,00325	0,00217428	0,00011	0,00031289
10	25	12	20	17	9	999	0,4133	0,00969794	0,13315	0,0277911	0,11329	0,0176546	0,24149	0,00662193	0,00032	0,000526878	0,09539	0,00476213	0,00295	0,00205122	0,00011	0,00031289
10	25	12	20	22	0	999	0,47379	0,00861428	0,50723	0,00940516	0,00158	0,00117627	0,01388	0,00480475	1,00E-05	9,95E-05	0,00134	0,00122654	0,00217	0,00171496	0	0
10	25	12	20	22	3	999	0,45118	0,00753044	0,44476	0,00885677	0,00169	0,00138344	0,0954	0,00636239	0,00012	0,000324962	0,0047	0,00193649	0,00215	0,00155161	0	0
10	25	12	20	22	6	999	0,41982	0,00731489	0,36806	0,00755092	0,00186	0,00124113	0,16815	0,00649057	0,00028	0,00053066	0,0396	0,00373095	0,00222	0,00179767	1,00E-05	9,95E-05
10	25	12	20	22	9	999	0,38822	0,00853766	0,29695	0,00692586	0,00193	0,00143007	0,22536	0,00776469	0,00026	0,000482079	0,0855	0,00518748	0,00175	0,00140979	3,00E-05	0,000170587
10	25	12	25	12	0	999	0,59601	0,00819938	0,00242	0,00158858	0,39255	0,00818581	0,00115	0,00100374	1,00E-05	9,95E-05	2,00E-05	0,00014	0,00746	0,00306731	0,00038	0,00066
10	25	12	25	12	3	999	0,59639	0,00819011	0,00231	0,00177028	0,39023	0,0085567	0,00316	0,00169541	0	0	0,00011	0,000343366	0,00737	0,00341073	0,00043	0,000552359
10	25	12	25	12	6	999	0,566	0,00812896	0,00268	0,00178258	0,35936	0,00931292	0,04248	0,00612614	0,00034	0,000533292	0,02192	0,00557796	0,0068	0,00295296	0,00042	0,000666033
10	25	12	25	12	9	999	0,49656	0,00841703	0,00283	0,00158149	0,28243	0,00887272	0,13762	0,00605934	0,00051	0,000780961	0,0742	0,00454533	0,00545	0,00314444	0,0004	0,0006
10	25	12	25	17	0	999	0,59672	0,00892085	0,00249	0,00153945	0,39191	0,00872593	0,00115	0,00114346	1,00E-05	9,95E-05	7,00E-05	0,000255147	0,00724	0,00320662	0,00041	0,000633956
10	25	12	25	17	3	999	0,59901	0,00867928	0,00235	0,00155161	0,3883	0,00910988	0,00286	0,00170892	0	0	7,00E-05	0,000353695	0,00698	0,00328627	0,00043	0,000604235
10	25	12	25	17	6	999	0,56652	0,00887973	0,00228	0,00158795	0,35863	0,00873917	0,04328	0,00637351	0,00044	0,000697424	0,02186	0,00536474	0,00662	0,0033787	0,00037	0,000594222
10	25	12	25	17	9	999	0,49728	0,00787157	0,00271	0,00157032	0,28131	0,0079846	0,13695	0,00675037	0,00063	0,000890562	0,07523	0,0045538	0,00551	0,00240622	0,00038	0,00066
10	25	12	25	22	0	999	0,47688	0,00950187	0,51678	0,00964218	0,00149	0,00135274	0,00137	0,00114591	0	0	0,00123	0,00115633	0,00225	0,00150582	0	0
10	25	12	25	22	3	999	0,47561	0,00963524	0,5136	0,00935414	0,00149	0,00127668	0,00329	0,00199647	2,00E-05	0,00014	0,00379	0,00184551	0,0022	0,00170294	0	0
10	25	12	25	22	6	999	0,45203	0,00856908	0,4658	0,00904544	0,0013	0,00103441	0,03634	0,0064517	5,00E-05	0,000217945	0,04248	0,00382487	0,00197	0,00152614	3,00E-05	0,000170587
10	25	12	25	22	9	999	0,40717	0,00844992	0,37564	0,00922228	0,00129	0,00122715	0,11124	0,00669794	0,00025	0,000517204	0,10251	0,00509999	0,00186	0,00152329	4,00E-05	0,000195959
10	25	17	20	17	0	999	0,58608	0,00844355	0,03037	0,00743862	0,36212	0,0101787	0,0132	0,00462817	7,00E-05	0,000255147	0,00092	0,00118051	0,0068	0,00269444	0,00044	0,000588558
10	25	17	20	17	12	999	0,42918	0,00962848	0,02756	0,0066277	0,18125	0,00742883	0,24981	0,00657677	0,00034	0,000569561	0,10776	0,00331397	0,00377	0,00209693	0,00033	0,000510979
10	25	17	20	17	15	999	0,40634	0,0103733	0,02458	0,00607648	0,15741	0,00790075	0,29233	0,00727331	0,00036	0,000608605	0,11544	0,00319475	0,00333	0,00214035	0,00021	0,000453762
10	25	17	20	17	3	999	0,53461	0,00892849	0,03079	0,00710956	0,30651	0,00849175	0,08417	0,00553725	0,00039	0,000676683	0,03723	0,00445613	0,00597	0,00291704	0,00033	0,000530189
10	25	17	20	17	6	999	0,489	0,00757496	0,02932	0,00744027	0,25643	0,00903355	0,14844	0,00498261	0,00034	0,000586856	0,07119	0,00436508	0,00498	0,00270178	0,0003	0,000608276
10	25	17	20	17	9	999	0,4553	0,00818352	0,02736	0,00733692	0,21564	0,00786069	0,20209	0,00582082	0,00044	0,000637495	0,09475	0,00368883	0,00412	0,00275056	0,0003	0,000538516
10	25	17	20	22	0	999	0,55103	0,0100404	0,27802	0,0376441	0,14938	0,0320948	0,01446	0,00408759	0	0	0,00158	0,00122621	0,00536	0,00285139	0,00017	0,000401373
10	25	17	20	22	12	999	0,42257	0,00952182	0,12555	0,0255884	0,10186	0,0199605	0,2467	0,00617495	0,00036	0,000591946	0,09981	0,00383065	0,00304	0,00208288	0,00011	0,000343366
10	25	17	20	22	15	999	0,40104	0,0103459	0,11239	0,0199002	0,08529	0,0162335	0,28711	0,00795474	0,00052	0,000685274	0,11056	0,00315379	0,00297	0,00211875	0,00012	0,000354401
10	25	17	20	22	3	999	0,52145	0,00862482	0,23402	0,0325195	0,14712	0,0268109	0,08364	0,00681839	0,00013	0,000439431	0,00856	0,00358419	0,00491	0,0026985	0,00017	0,000375633
10	25	17	20	22	6	999	0,48011	0,00843314	0,19129	0,0341659	0,12836	0,0260831	0,14676	0,00572559	0,00021	0,000431161	0,04855	0,00635983	0,00459	0,00234987	0,00013	0,000364829
10	25	17	20	22	9	999	0,4487	0,00947048	0,15347	0,0318451	0,11437	0,0241444	0,19878	0,00555082	0,00035	0,000638357	0,08081	0,00545105	0,0034	0,00257682	0,00012	0,000354401
10	25	17	25	17	0	999	0,59602	0,00812278	0,00227	0,0016903	0,39262	0,00872557	0,00135	0,0012114	0	0	3,00E-05	0,000221585	0,00727	0,00303926	0,00044	0,000697424
10	25	17	25	17	12	999	0,47725	0,0081968	0,00295	0,00188348	0,25706	0,00656021	0,1673	0,00490816	0,00052	0,000655439	0,08976	0,00404505	0,00486	0,00261542	0,0003	0,000556776
10	25	17	25	17	15	999	0,44602	0,0089922	0,00334	0,00190379	0,21949	0,00761248	0,21956	0,00578156	0,00044	0,000621611	0,10682	0,00308019	0,00407	0,00209883	0,00026	0,000482079
10	25	17	25	17	3	999	0,59699	0,0082553	0,00235	0,00158981	0,38988	0,00879009	0,0029	0,0018412	1,00E-05	9,95E-05	0,00012	0,000354401	0,00734	0,0031216	0,00041	0,000679632
10	25	17	25	17	6	999	0,57344	0,00799165	0,00237	0,00163496	0,36604	0,00861153	0,03482	0,00533175	0,00022	0,000414246	0,01548	0,00507638	0,00725	0,00333279	0,00038	0,000596322
10	25	17	25	17	9	999	0,51845	0,00740186	0,00309	0,00188199	0,30418	0,00800422	0,1071	0,0060075	0,00049	0,000780961	0,06037	0,00392085	0,0059	0,00292062	0,00042	0,000586174
10	25	17	25	22	0	999	0,59774	0,00845414	0,00213	0,00155984	0,39111	0,00926595	0,00124	0,000960417	2,00E-05	0,00014	2,00E-05	0,00014	0,00726	0,00334849	0,00048	0,000685274
10	25	17	25	22	12	999	0,47709	0,00956775	0,00309	0,00194471	0,25637	0,00879051	0,16864	0,00545439	0,00051	0,000806164	0,08928	0,00408431	0,0047	0,00262488	0,00032	0,000526878
10	25	17	25	22	15	999	0,44621	0,0083154	0,00312	0,00180155	0,21826	0,00726997	0,22017	0,005348	0,00054	0,000654523	0,10755	0,00281558	0,00373	0,00220842	0,00042	0,000619355
10	25	17	25	22	3	999	0,59671	0,0086502	0,00224	0,00144305	0,39072	0,00801758	0,00288	0,00187232	1,00E-05	9,95E-05	0,00011	0,000371349	0,00697	0,00305436	0,00036	0,000557136
10	25	17	25	22	6	999	0,57282	0,00939083	0,00269	0,00180939	0,36597	0,00949469	0,03373	0,00637943	0,0002	0,000509902	0,01729	0,0044795	0,00693	0,00294365	0,00037	0,000559553
10	25	17	25	22	9	999	0,5166	0,00936056	0,00275	0,00199186	0,30413	0,00887317	0,1077	0,00578878	0,00046	0,000684398	0,06193	0,00416234	0,00604	0,00346676	0,00039	0,000581292
10	25	22	25	22	0	999	0,59807	0,00869282	0,00237	0,00166526	0,39011	0,00853686	0,0013	0,00104403	0	0	0	0	0,00771	0,00282239	0,00044	0,000682935
10	25	22	25	22	12	999	0,49466	0,00723909	0,00314	0,00170306	0,27814	0,00705694	0,14029	0,00494428	0,00046	0,000623217	0,07812	0,00375308	0,00477	0,0025332	0,00042	0,000750733
10	25	22	25	22	15	999	0,46446	0,00887966	0,00288	0,00185623	0,24581	0,00708335	0,18561	0,00555679	0,00049	0,000591523	0,09605	0,0036149	0,00443	0,00269538	0,00027	0,000526403
10	25	22	25	22	18	999	0,44239	0,00770441	0,00356	0,00190431	0,21522	0,00665219	0,22468	0,00650058	0,00038	0,000628967	0,1093	0,0032573	0,0042	0,0024779	0,00027	0,00050705
10	25	22	25	22	21	999	0,42089	0,00997286	0,00365	0,00224666	0,19101	0,00570175	0,26263	0,00716611	0,00044	0,000637495	0,11739	0,00284568	0,00371	0,00257796	0,00028	0,00053066
10	25	22	25	22	3	999	0,59705	0,00871479	0,0024	0,00167332	0,38999	0,00903382	0,00284	0,00186933	1,00E-05	9,95E-05	0,0001	0,000387298	0,00718	0,0030377	0,00043	0,000604235
10	25	22	25	22	6	999	0,57894	0,00868081	0,00244	0,00192	0,37009	0,00853592	0,02835	0,00495656	0,00017	0,000425558	0,01238	0,0048924	0,00728	0,00321272	0,00035	0,00053619
10	25	22	25	22	9	999	0,5317	0,00971339	0,00284	0,00191687	0,31919	0,00891257	0,0879	0,00483011	0,0004	0,000632456	0,05139	0,00394435	0,00626	0,00315157	0,00032	0,000597997
10	25	2	10	12	0	999	0,29015	0,00943226	0,16723	0,0063543	0,00118	0,00107126	0,53817	0,0096271	0,00096	0,000904655	0,0005	0,000818535	0,00181	0,00165949	0	0
10	25	2	10	17	0	999	0,29094	0,00996375	0,16885	0,00657172	0,00058	0,000918477	0,53608	0,00874949	0,00093	0,00090835	0,00079	0,00137328	0,00182	0,00202178	1,00E-05	9,95E-05
10	25	2	10	22	0	999	0,28984	0,0101545	0,16868	0,00719567	0,0006	0,000812404	0,53748	0,0117851	0,00108	0,000955824	0,00091	0,00141489	0,00141	0,00154334	0	0
10	25	2	10	2	0	999	0,30264	0,00881308	0,10787	0,00673299	0,02744	0,00286817	0,55624	0,00874542	0,00146	0,00118676	0,00176	0,00144305	0,00252	0,00208557	7,00E-05	0,000255147
10	25	2	10	7	0	999	0,29562	0,0102983	0,13587	0,00906494	0,01212	0,00270289	0,55156	0,010606	0,00104	0,00107629	0,00148	0,00179711	0,0023	0,00243105	1,00E-05	9,95E-05
10	25	2	15	12	0	999	0,29274	0,0133967	0,42617	0,0188388	0,00075	0,000942072	0,27838	0,0169539	0,00023	0,00050705	0,00081	0,000986864	0,00092	0,00103615	0	0
10	25	2	15	17	0	999	0,29434	0,0118332	0,42309	0,0190169	0,00049	0,000685493	0,28019	0,0169551	0,00026	0,00054074	0,00075	0,000931397	0,00088	0,00107963	0	0
10	25	2	15	22	0	999	0,29397	0,0119352	0,42266	0,0178119	0,00047	0,000842081	0,28083	0,0168173	0,00024	0,00051225	0,00089	0,00115668	0,00094	0,00104709	0	0
10	25	2	15	2	0	999	0,37339	0,00944023	0,12138	0,0068217	0,1282	0,00776273	0,36865	0,0123672	0,001	0,000927362	0,00407	0,00188815	0,00311	0,0022086	0,0002	0,000447214
10	25	2	15	7	0	999	0,3127	0,0105665	0,34571	0,0174438	0,03352	0,00527727	0,30545	0,0155572	0,0004	0,000583095	0,00099	0,00118739	0,00121	0,0011072	2,00E-05	0,00014
10	25	2	20	12	0	999	0,30473	0,0149619	0,67878	0,0170673	0,0005	0,000714143	0,01461	0,00855675	2,00E-05	0,00014	0,0008	0,000860233	0,00056	0,00080399	0	0
10	25	2	20	17	0	999	0,30345	0,0137072	0,67876	0,015913	0,0005	0,000685565	0,01595	0,00876741	2,00E-05	0,00014	0,00077	0,000870115	0,00055	0,000817007	0	0
10	25	2	20	22	0	999	0,30421	0,015214	0,67788	0,0176002	0,00059	0,0007496	0,01598	0,00852054	2,00E-05	0,00014	0,0008	0,000883176	0,00052	0,000767854	0	0
10	25	2	20	2	0	999	0,57006	0,00918349	0,0335	0,00759144	0,36455	0,00899708	0,02384	0,00797586	0,00016	0,000366606	0,00092	0,0013541	0,00654	0,00295439	0,00043	0,000710704
10	25	2	20	7	0	999	0,48439	0,0270444	0,2349	0,0553076	0,25297	0,0287007	0,02217	0,00804991	5,00E-05	0,000217945	0,00187	0,00136129	0,00337	0,00210549	0,00028	0,000491528
10	25	2	25	12	0	999	0,30325	0,0184686	0,69326	0,0186529	0,00058	0,000862322	0,00161	0,00143454	0	0	0,00082	0,000909725	0,00048	0,000670522	0	0
10	25	2	25	17	0	999	0,30796	0,0174974	0,68846	0,0178233	0,00052	0,00074135	0,0017	0,00162788	0	0	0,00083	0,000895042	0,00053	0,000842081	0	0
10	25	2	25	22	0	999	0,30612	0,0175871	0,69035	0,017615	0,00053	0,000767529	0,00167	0,00156879	0	0	0,00084	0,000913455	0,00049	0,000655668	0	0
10	25	2	25	2	0	999	0,59629	0,00776826	0,00263	0,00159784	0,39224	0,00782447	0,00095	0,00090967	0	0	2,00E-05	0,00014	0,00745	0,00256661	0,00042	0,000650846
10	25	2	25	7	0	999	0,59701	0,00793284	0,00245	0,00186748	0,39176	0,00757512	0,00108	0,00121392	1,00E-05	9,95E-05	5,00E-05	0,000217945	0,00724	0,00341795	0,0004	0,000616441
10	25	2	5	12	0	999	0,2023	0,0653188	0,00098	0,00124081	0,00064	0,00101509	0,62214	0,0353853	0,08906	0,0348972	0,00021	0,000475289	0,08462	0,0644172	5,00E-05	0,000217945
10	25	2	5	17	0	999	0,21014	0,058696	0,0012	0,00121655	0,0005	0,000714143	0,62778	0,0277101	0,08332	0,0255679	0,00011	0,00031289	0,07683	0,0598191	0,00012	0,000324962
10	25	2	5	22	0	999	0,21681	0,0595509	0,00127	0,0011735	0,00058	0,000873842	0,6318	0,0279825	0,07973	0,027054	0,00019	0,000462493	0,06952	0,058422	0,0001	0,000331662
10	25	2	5	2	0	999	0,04557	0,0788893	0,00445	0,00734081	0,00022	0,000437721	0,18172	0,217487	0,51659	0,210127	0,00733	0,0068499	0,16513	0,0677501	0,07899	0,064672
10	25	2	5	7	0	999	0,21401	0,057599	0,00123	0,00136275	0,00059	0,000837795	0,62823	0,0292003	0,08079	0,0274985	0,00018	0,000477074	0,07486	0,0559246	0,00011	0,000343366
10	25	7	10	12	0	999	0,36523	0,00905854	0,2502	0,00767203	0,0348	0,00435201	0,34115	0,00806148	0,00032	0,000545527	0,00658	0,00296034	0,0017	0,00141067	2,00E-05	0,00014
10	25	7	10	12	3	999	0,34478	0,00892365	0,19369	0,00851433	0,02194	0,00346069	0,40968	0,00910591	0,00041	0,000649538	0,02734	0,00749696	0,00208	0,00194772	8,00E-05	0,000305941
10	25	7	10	12	6	999	0,32588	0,0102706	0,14236	0,0065765	0,01401	0,0027586	0,47062	0,00947711	0,00053	0,000639609	0,04427	0,00658157	0,0023	0,00262488	3,00E-05	0,000170587
10	25	7	10	17	0	999	0,35969	0,00980173	0,28654	0,00785547	0,00881	0,00310385	0,3323	0,00925257	0,00046	0,000669627	0,01066	0,00417425	0,00153	0,00147279	1,00E-05	9,95E-05
10	25	7	10	17	3	999	0,33855	0,0102872	0,22158	0,00771386	0,00328	0,00224089	0,4023	0,0103397	0,00048	0,000670522	0,03221	0,00924586	0,00159	0,00155625	1,00E-05	9,95E-05
10	25	7	10	17	6	999	0,32021	0,0101807	0,16472	0,00539644	0,00141	0,00114101	0,46538	0,00878952	0,00055	0,000739932	0,04567	0,00473509	0,00202	0,00206872	4,00E-05	0,000195959
10	25	7	10	22	0	999	0,3578	0,010247	0,29978	0,00532838	0,00069	0,000844926	0,32983	0,00980924	0,0004	0,000616441	0,01009	0,00486024	0,00141	0,00143593	0	0
10	25	7	10	22	3	999	0,33813	0,0111496	0,22804	0,00689046	0,00085	0,000876071	0,40237	0,0111199	0,00044	0,000637495	0,02836	0,0106316	0,0018	0,0017088	1,00E-05	9,95E-05
10	25	7	10	22	6	999	0,31978	0,0103292	0,16614	0,00484566	0,00059	0,00069419	0,46597	0,00886054	0,00057	0,000751731	0,0449	0,00508232	0,00202	0,00188669	3,00E-05	0,000170587
10	25	7	10	7	0	999	0,37379	0,00965432	0,17689	0,0083605	0,09008	0,00576659	0,35226	0,00823726	0,00034	0,000514198	0,00454	0,00221097	0,00203	0,001652	7,00E-05	0,000255147
10	25	7	10	7	3	999	0,35069	0,00925062	0,14393	0,00898138	0,0595	0,00419643	0,41569	0,00824342	0,00045	0,00068374	0,02706	0,00532132	0,00261	0,00248554	7,00E-05	0,000255147
10	25	7	10	7	6	999	0,33346	0,0106719	0,1131	0,00618142	0,03682	0,0030245	0,4761	0,00969897	0,00062	0,000731847	0,0374	0,0066888	0,0024	0,00218174	0,0001	0,0003
10	25	7	15	12	0	999	0,39044	0,00917204	0,36596	0,00942859	0,04537	0,00530406	0,19396	0,00899324	0,00021	0,000453762	0,00239	0,00171985	0,00164	0,00146642	3,00E-05	0,000170587
10	25	7	15	12	3	999	0,37174	0,00862278	0,27658	0,00858857	0,04107	0,00422435	0,28464	0,00960887	0,00033	0,000548726	0,0237	0,00489183	0,00189	0,00158679	5,00E-05	0,000259808
10	25	7	15	12	6	999	0,34553	0,00930855	0,20262	0,00928739	0,03201	0,00412673	0,35434	0,00967494	0,00048	0,000655439	0,06319	0,00687706	0,00177	0,00158022	6,00E-05	0,000237487
10	25	7	15	17	0	999	0,37431	0,00970741	0,43242	0,00999918	0,0034	0,00271662	0,1855	0,00988787	0,00014	0,0004005	0,00299	0,0022869	0,00123	0,00122356	1,00E-05	9,95E-05
10	25	7	15	17	3	999	0,35367	0,00991166	0,33866	0,00715293	0,00281	0,00199346	0,27006	0,00876678	0,00032	0,000545527	0,03283	0,00872703	0,00164	0,00149345	1,00E-05	9,95E-05
10	25	7	15	17	6	999	0,32995	0,00932778	0,25661	0,00466454	0,0016	0,00122474	0,34038	0,00945915	0,00043	0,000587452	0,06978	0,00558136	0,00122	0,00105432	3,00E-05	0,000170587
10	25	7	15	22	0	999	0,37437	0,00926354	0,43863	0,00950542	0,0006	0,000761577	0,18158	0,00946169	0,00017	0,000375633	0,00327	0,00292183	0,00138	0,00113824	0	0
10	25	7	15	22	3	999	0,35355	0,0112529	0,34716	0,00757723	0,0006	0,000748331	0,27033	0,0103141	0,00027	0,000486929	0,02663	0,00938899	0,00146	0,00139585	0	0
10	25	7	15	22	6	999	0,33095	0,0110194	0,25885	0,00500675	0,00059	0,00069419	0,33928	0,00961881	0,00043	0,000587452	0,06849	0,00691013	0,0014	0,00144914	1,00E-05	9,95E-05
10	25	7	15	7	0	999	0,4305	0,00941329	0,17285	0,00708008	0,17393	0,00671007	0,21702	0,00791199	0,00027	0,000526403	0,00234	0,00145066	0,00284	0,00186397	0,00025	0,000433013
10	25	7	15	7	3	999	0,39889	0,00969835	0,13339	0,00731969	0,13326	0,00624759	0,31122	0,00712963	0,00042	0,000635295	0,01953	0,00328163	0,00309	0,00202037	0,0002	0,000447214
10	25	7	15	7	6	999	0,37316	0,00921382	0,09899	0,00725465	0,09798	0,00563734	0,38439	0,00751784	0,00066	0,000737835	0,042	0,00433359	0,00274	0,00209581	8,00E-05	0,000337046
10	25	7	20	12	0	999	0,50727	0,0173573	0,24635	0,0473971	0,22361	0,0326018	0,0171	0,00615061	3,00E-05	0,000170587	0,00174	0,0011543	0,0036	0,00207846	0,0003	0,000519615
10	25	7	20	12	3	999	0,46266	0,0125014	0,17995	0,0438688	0,18402	0,0225686	0,14352	0,00761772	0,00031	0,000594895	0,02521	0,0107725	0,00412	0,00257402	0,00021	0,000495883
10	25	7	20	12	6	999	0,40527	0,0099286	0,13708	0,0343737	0,13154	0,0176864	0,2412	0,00909725	0,0004	0,000648074	0,08136	0,00858548	0,00299	0,0020174	0,00016	0,000440908
10	25	7	20	17	0	999	0,4029	0,00655973	0,58079	0,00844665	0,00111	0,000968452	0,0133	0,00651537	2,00E-05	0,00014	0,00095	0,000952628	0,00091	0,000928386	2,00E-05	0,00014
10	25	7	20	17	3	999	0,37862	0,0082107	0,48821	0,00945124	0,00142	0,00152434	0,11385	0,00937163	0,0001	0,0003	0,01683	0,00701863	0,00097	0,00103397	0	0
10	25	7	20	17	6	999	0,34317	0,00923369	0,37447	0,00857957	0,00117	0,00112299	0,20229	0,00986843	0,00036	0,000538888	0,07725	0,0062472	0,00127	0,00123171	2,00E-05	0,00014
10	25	7	20	22	0	999	0,40184	0,00808544	0,58274	0,00921588	0,00063	0,000832526	0,01292	0,00651718	0	0	0,00086	0,00102976	0,00101	0,00111799	0	0
10	25	7	20	22	3	999	0,37856	0,0104578	0,49149	0,0107531	0,00051	0,000714073	0,11383	0,010201	6,00E-05	0,000237487	0,01444	0,00688233	0,00111	0,001148	0	0
10	25	7	20	22	6	999	0,34503	0,00891791	0,37343	0,00803524	0,00053	0,000684909	0,20379	0,0098907	0,00023	0,000443959	0,07575	0,00622636	0,00118	0,00106189	6,00E-05	0,000237487
10	25	7	20	7	0	999	0,57759	0,00871791	0,03162	0,00766392	0,36547	0,00911971	0,01749	0,00659317	5,00E-05	0,000217945	0,00081	0,0010459	0,00662	0,00283118	0,00035	0,000554527
10	25	7	20	7	3	999	0,48592	0,00834108	0,02919	0,00668535	0,26598	0,00837494	0,15101	0,00805791	0,00076	0,000861626	0,06183	0,00663333	0,0049	0,00243926	0,00041	0,000601581
10	25	7	20	7	6	999	0,42646	0,00810484	0,02684	0,00630194	0,19006	0,00816066	0,25524	0,00728714	0,00068	0,000798499	0,09701	0,00539536	0,00349	0,00208564	0,00022	0,000437721
10	25	7	25	12	0	999	0,59721	0,0091283	0,00251	0,00174066	0,39131	0,00891257	0,00123	0,00107569	2,00E-05	0,00014	4,00E-05	0,000195959	0,00726	0,00290041	0,00042	0,000602993
10	25	7	25	12	3	999	0,59639	0,00751385	0,00247	0,001652	0,39052	0,00749063	0,00278	0,00187926	0	0	7,00E-05	0,000324191	0,00739	0,00328602	0,00038	0,00057931
10	25	7	25	12	6	999	0,55411	0,00931439	0,00263	0,00162268	0,34298	0,0105924	0,06095	0,00886947	0,00044	0,00060531	0,03207	0,00732155	0,00642	0,003147	0,0004	0,0006
10	25	7	25	17	0	999	0,40754	0,0070419	0,58806	0,00693516	0,00105	0,00101366	0,00148	0,0013891	0	0	0,00077	0,000846818	0,0011	0,00107238	0	0
10	25	7	25	17	3	999	0,40051	0,00721456	0,58032	0,00795472	0,00086	0,00101015	0,0025	0,00193132	0	0	0,0147	0,00575587	0,00111	0,00116529	0	0
10	25	7	25	17	6	999	0,36689	0,0101379	0,50168	0,0125848	0,00067	0,000837317	0,03869	0,00969814	0,00015	0,000409268	0,09095	0,00529599	0,00095	0,0011694	2,00E-05	0,00014
10	25	7	25	22	0	999	0,40599	0,0073641	0,59009	0,0072237	0,00062	0,000745386	0,00142	0,0014084	0	0	0,00084	0,000770973	0,00104	0,00103846	0	0
10	25	7	25	22	3	999	0,40099	0,00634113	0,58038	0,00631788	0,00073	0,000881533	0,00299	0,00205667	1,00E-05	9,95E-05	0,01403	0,00540639	0,00087	0,000965971	0	0
10	25	7	25	22	6	999	0,36527	0,0087634	0,50235	0,012751	0,00055	0,000792149	0,03949	0,00960156	0,0001	0,000331662	0,0913	0,00617171	0,00093	0,00107009	1,00E-05	9,95E-05
10	25	7	25	7	0	999	0,5965	0,00888426	0,00238	0,00150851	0,39195	0,00836824	0,00123	0,00107569	1,00E-05	9,95E-05	4,00E-05	0,000195959	0,00747	0,00313195	0,00042	0,000602993
10	25	7	25	7	3	999	0,59661	0,00807452	0,00236	0,00164633	0,39004	0,00829327	0,00298	0,00186	1,00E-05	9,95E-05	2,00E-05	0,00014	0,00758	0,00315017	0,0004	0,000678233
10	25	7	25	7	6	999	0,55103	0,0107354	0,00267	0,0015624	0,34608	0,00986983	0,06261	0,00814849	0,00051	0,000670746	0,03033	0,00708245	0,00634	0,00267664	0,00043	0,000604235
10	30	12	15	12	0	999	0,38516	0,00958616	0,23905	0,00790237	0,11658	0,00550487	0,25378	0,00799572	0,00027	0,00046594	0,00203	0,00134503	0,00297	0,00222016	0,00016	0,000366606
10	30	12	15	12	3	999	0,36907	0,00908763	0,20663	0,00676115	0,10267	0,0054627	0,30809	0,00625315	0,00031	0,000560268	0,01028	0,0032437	0,00278	0,00221621	0,00017	0,000425558
10	30	12	15	12	6	999	0,34676	0,00895893	0,17265	0,0058213	0,08502	0,00511269	0,3474	0,00751931	0,0004	0,000583095	0,04514	0,00381581	0,00253	0,00213286	0,0001	0,000331662
10	30	12	15	12	9	999	0,33231	0,00947702	0,14595	0,00503066	0,07208	0,00482634	0,38545	0,00783119	0,00052	0,000754718	0,0614	0,00518266	0,00214	0,00206891	0,00015	0,000409268
10	30	12	15	17	0	999	0,37426	0,0080717	0,35361	0,00825215	0,02296	0,00415673	0,24499	0,00699356	0,00032	0,000545527	0,00177	0,00127165	0,00208	0,00193225	1,00E-05	9,95E-05
10	30	12	15	17	3	999	0,36153	0,00790247	0,30754	0,00645666	0,02203	0,00352833	0,30023	0,00757345	0,00036	0,000574804	0,00612	0,00232499	0,00217	0,0017496	2,00E-05	0,00014
10	30	12	15	17	6	999	0,34131	0,00860894	0,25483	0,00684406	0,02129	0,00368048	0,34086	0,00830424	0,00034	0,000514198	0,03929	0,00417683	0,00202	0,00182198	6,00E-05	0,000237487
10	30	12	15	17	9	999	0,32482	0,0095167	0,2105	0,00670597	0,01999	0,00339262	0,37626	0,00928075	0,00052	0,000624179	0,06599	0,00570876	0,00191	0,00170936	1,00E-05	9,95E-05
10	30	12	15	22	0	999	0,37	0,00882043	0,3811	0,0078924	0,00208	0,00146068	0,24303	0,0077543	0,00031	0,000523355	0,00163	0,00123818	0,00185	0,00163936	0	0
10	30	12	15	22	3	999	0,35766	0,00825012	0,33393	0,00552133	0,00218	0,00140982	0,29814	0,00703139	0,00028	0,000549181	0,00586	0,00224508	0,00194	0,0015609	1,00E-05	9,95E-05
10	30	12	15	22	6	999	0,33836	0,00964937	0,27945	0,00528275	0,00249	0,0016643	0,33916	0,00870829	0,00031	0,000483632	0,03803	0,00404093	0,00218	0,00230382	2,00E-05	0,00014
10	30	12	15	22	9	999	0,32224	0,00971918	0,23202	0,00448326	0,00235	0,00158981	0,37022	0,00803316	0,00053	0,000623779	0,07059	0,00513633	0,00201	0,00209043	4,00E-05	0,000195959
10	30	12	15	27	0	999	0,37015	0,00800796	0,38177	0,00639508	0,00078	0,000944246	0,24351	0,00691013	0,00026	0,000558928	0,00151	0,00123689	0,00202	0,00182198	0	0
10	30	12	15	27	3	999	0,35739	0,0086924	0,33597	0,0048383	0,00063	0,000890562	0,29772	0,00804994	0,0003	0,0005	0,00584	0,00218504	0,00214	0,00183314	1,00E-05	9,95E-05
10	30	12	15	27	6	999	0,34038	0,00900531	0,28217	0,00423569	0,00072	0,000788416	0,33668	0,00804224	0,00031	0,000483632	0,03764	0,00369464	0,00208	0,00183128	2,00E-05	0,00014
10	30	12	15	27	9	999	0,3216	0,0108222	0,23447	0,00457702	0,00082	0,000852995	0,37004	0,0101695	0,00054	0,00074054	0,07066	0,00535951	0,00182	0,00186215	5,00E-05	0,000217945
10	30	12	20	12	0	999	0,43864	0,00923853	0,20517	0,00829464	0,19776	0,00786272	0,15193	0,00634233	0,00022	0,00046	0,00198	0,00124081	0,00402	0,00234938	0,00028	0,000511468
10	30	12	20	12	3	999	0,40974	0,00816409	0,17947	0,0088096	0,16887	0,00707199	0,22106	0,00744153	0,0004	0,000678233	0,01696	0,00405936	0,00336	0,00228263	0,00014	0,000424735
10	30	12	20	12	6	999	0,3772	0,00856505	0,14468	0,00793584	0,14079	0,0064223	0,27169	0,00655697	0,0003	0,000556776	0,06235	0,00402834	0,00272	0,00189779	0,00027	0,000563116
10	30	12	20	12	9	999	0,35331	0,0102671	0,12098	0,00771619	0,11564	0,00585238	0,31608	0,00836024	0,00037	0,000577148	0,09076	0,00345578	0,00263	0,00183115	0,00023	0,00046594
10	30	12	20	17	0	999	0,40022	0,00833256	0,42596	0,0116472	0,03231	0,00587315	0,1377	0,00728766	0,00019	0,000462493	0,00143	0,00122683	0,00216	0,00161071	3,00E-05	0,000170587
10	30	12	20	17	3	999	0,38433	0,00705415	0,36921	0,00865713	0,03118	0,00481327	0,20675	0,00759523	0,00024	0,000471593	0,00608	0,00218486	0,00216	0,00174195	5,00E-05	0,000217945
10	30	12	20	17	6	999	0,36079	0,00942581	0,30526	0,00944735	0,03105	0,00483813	0,2583	0,00799812	0,00022	0,000481248	0,04203	0,00328163	0,0023	0,00174069	5,00E-05	0,000217945
10	30	12	20	17	9	999	0,33947	0,00864923	0,24999	0,00998048	0,02802	0,00484764	0,29972	0,00802755	0,00042	0,000619355	0,08068	0,00554595	0,00164	0,00132303	6,00E-05	0,000237487
10	30	12	20	22	0	999	0,39254	0,00835395	0,46672	0,00798884	0,00162	0,00122295	0,13585	0,00765033	0,00012	0,000324962	0,00155	0,001252	0,0016	0,00150997	0	0
10	30	12	20	22	3	999	0,37706	0,00795967	0,41208	0,00801958	0,00198	0,00139986	0,20091	0,00733907	0,00018	0,000433128	0,0056	0,00206398	0,00218	0,00179098	1,00E-05	9,95E-05
10	30	12	20	22	6	999	0,35355	0,00818703	0,34741	0,00677214	0,00203	0,00155213	0,25302	0,00858135	0,00029	0,000588133	0,04206	0,00414203	0,00163	0,00148091	1,00E-05	9,95E-05
10	30	12	20	22	9	999	0,33246	0,00941214	0,28832	0,00607763	0,00197	0,0014863	0,2922	0,00902219	0,0005	0,00067082	0,0828	0,00575152	0,00168	0,00161171	7,00E-05	0,000291719
10	30	12	20	27	0	999	0,39171	0,00809851	0,46738	0,00951817	0,00071	0,000778396	0,13611	0,00768101	0,00019	0,000483632	0,00157	0,00129811	0,00233	0,00197512	0	0
10	30	12	20	27	3	999	0,37672	0,00858263	0,41363	0,00704224	0,00063	0,000795676	0,20128	0,00739605	0,00021	0,000407308	0,00561	0,00220406	0,00191	0,00176122	1,00E-05	9,95E-05
10	30	12	20	27	6	999	0,35465	0,00834311	0,34877	0,00661794	0,00061	0,00077324	0,25249	0,00814063	0,00034	0,000551725	0,04132	0,0041131	0,00178	0,00172962	4,00E-05	0,000195959
10	30	12	20	27	9	999	0,33128	0,0091903	0,2897	0,00707884	0,00068	0,000936803	0,29084	0,00916594	0,0003	0,0005	0,08559	0,00499619	0,00157	0,00143705	4,00E-05	0,000195959
10	30	12	25	12	0	999	0,5593	0,00906587	0,03578	0,00875395	0,37948	0,0106766	0,01634	0,00558072	0,0001	0,0003	0,00102	0,00131894	0,00753	0,00317003	0,00045	0,000653835
10	30	12	25	12	3	999	0,49714	0,00942127	0,03199	0,00784537	0,31068	0,00930256	0,10433	0,00652695	0,00059	0,000722426	0,04869	0,0061493	0,00617	0,00284273	0,00041	0,000617981
10	30	12	25	12	6	999	0,43875	0,00935348	0,0313	0,00801686	0,24904	0,00885767	0,18222	0,00619932	0,0008	0,00087178	0,09237	0,00520702	0,00521	0,00260498	0,00031	0,000594895
10	30	12	25	12	9	999	0,40067	0,00941813	0,02861	0,0070369	0,20445	0,00748916	0,24174	0,00616542	0,00054	0,000753923	0,11936	0,00467016	0,00429	0,00244661	0,00034	0,000551725
10	30	12	25	17	0	999	0,49095	0,0156265	0,29459	0,0488039	0,19177	0,0341165	0,01632	0,00529317	3,00E-05	0,000170587	0,00189	0,00134086	0,00425	0,00240988	0,0002	0,000469042
10	30	12	25	17	3	999	0,46211	0,0120523	0,23765	0,0480663	0,18144	0,0311366	0,09825	0,00737479	0,00023	0,00050705	0,01585	0,00711108	0,00428	0,00246203	0,00019	0,000417013
10	30	12	25	17	6	999	0,41405	0,010167	0,18691	0,0409021	0,15124	0,0247641	0,17025	0,00795157	0,00027	0,000597578	0,07335	0,00806892	0,00369	0,00237358	0,00024	0,000492341
10	30	12	25	17	9	999	0,38243	0,0122623	0,14056	0,0330951	0,13326	0,0192508	0,22784	0,00844834	0,00036	0,00062482	0,11235	0,00515243	0,00304	0,00215369	0,00016	0,000366606
10	30	12	25	22	0	999	0,42097	0,00987669	0,55904	0,0100478	0,0014	0,00104881	0,01535	0,00506828	1,00E-05	9,95E-05	0,00147	0,00118706	0,00176	0,00138651	0	0
10	30	12	25	22	3	999	0,40319	0,00787235	0,50317	0,00909291	0,00163	0,00117179	0,08556	0,00724061	7,00E-05	0,000255147	0,00472	0,00217752	0,00166	0,00132076	0	0
10	30	12	25	22	6	999	0,37428	0,00891076	0,42548	0,0092439	0,0017	0,00132288	0,15224	0,00784235	0,00024	0,000492341	0,04432	0,00398969	0,00171	0,00124334	3,00E-05	0,000221585
10	30	12	25	22	9	999	0,34539	0,00908173	0,34937	0,00870707	0,00184	0,00120599	0,20274	0,00800077	0,00024	0,000449889	0,09872	0,00525753	0,00162	0,00134744	8,00E-05	0,000271293
10	30	12	25	27	0	999	0,41888	0,0101166	0,56134	0,0106932	0,00069	0,000757562	0,01576	0,00599019	1,00E-05	9,95E-05	0,00136	0,00126111	0,00196	0,00149613	0	0
10	30	12	25	27	3	999	0,40196	0,00943602	0,50578	0,0105968	0,00055	0,000779423	0,08533	0,00798756	4,00E-05	0,000195959	0,00447	0,00226033	0,00187	0,00148091	0	0
10	30	12	25	27	6	999	0,37334	0,00770742	0,42719	0,00926574	0,00057	0,000815537	0,15307	0,00714039	0,00011	0,00031289	0,04372	0,00386026	0,00196	0,00144859	4,00E-05	0,000195959
10	30	12	25	27	9	999	0,34457	0,0085443	0,34942	0,00729271	0,0006	0,0008	0,20324	0,00796758	0,00037	0,000559553	0,10007	0,0049925	0,0017	0,00162173	3,00E-05	0,000170587
10	30	12	30	12	0	999	0,57908	0,00857167	0,00286	0,00180566	0,40739	0,00858941	0,0017	0,00119583	2,00E-05	0,00014	1,00E-05	9,95E-05	0,0084	0,00386782	0,00054	0,000713022
10	30	12	30	12	3	999	0,57816	0,00971671	0,00286	0,00189219	0,4063	0,00952943	0,0038	0,00250998	1,00E-05	9,95E-05	8,00E-05	0,000305941	0,00832	0,00339376	0,00047	0,000767529
10	30	12	30	12	6	999	0,54727	0,00886324	0,003	0,00164924	0,37622	0,0103996	0,0427	0,00657799	0,00032	0,000545527	0,02252	0,00742897	0,00756	0,00365601	0,00041	0,000617981
10	30	12	30	12	9	999	0,47681	0,0075996	0,00365	0,00213249	0,29852	0,00776077	0,13243	0,00724604	0,00074	0,000965609	0,08098	0,0059548	0,00646	0,00306731	0,00041	0,00069419
10	30	12	30	17	0	999	0,57811	0,00842128	0,00277	0,00157388	0,40788	0,0081416	0,00172	0,0013644	1,00E-05	9,95E-05	7,00E-05	0,000291719	0,0089	0,00356511	0,00054	0,000698856
10	30	12	30	17	3	999	0,57821	0,00962943	0,00301	0,00179162	0,40641	0,00946054	0,00383	0,0022762	3,00E-05	0,000170587	0,0001	0,0003	0,00792	0,00318647	0,00049	0,000714073
10	30	12	30	17	6	999	0,54843	0,0100452	0,00281	0,00168935	0,37487	0,00917459	0,04179	0,00711378	0,00033	0,000566657	0,02353	0,00671484	0,00791	0,00310514	0,00033	0,000548726
10	30	12	30	17	9	999	0,47733	0,00851476	0,0035	0,00181934	0,29848	0,0083588	0,13359	0,00664394	0,00087	0,000820427	0,0794	0,00532917	0,00648	0,00323877	0,00035	0,000572276
10	30	12	30	22	0	999	0,42562	0,00961642	0,568	0,00971597	0,00138	0,00103711	0,00183	0,00148361	0	0	0,00134	0,0010883	0,00182	0,00149251	1,00E-05	9,95E-05
10	30	12	30	22	3	999	0,42336	0,00922011	0,56566	0,00896127	0,0012	0,00109545	0,00399	0,00249598	0	0	0,00396	0,00189694	0,00182	0,00161481	1,00E-05	9,95E-05
10	30	12	30	22	6	999	0,40267	0,00877845	0,51681	0,00996263	0,00134	0,00109745	0,03258	0,00642367	8,00E-05	0,000271293	0,04495	0,00391759	0,00156	0,00124354	1,00E-05	9,95E-05
10	30	12	30	22	9	999	0,36118	0,00980243	0,42262	0,0118041	0,00109	0,00108715	0,09888	0,00900809	0,00021	0,000475289	0,11444	0,00491186	0,00149	0,00130763	9,00E-05	0,000286182
10	30	12	30	27	0	999	0,42632	0,00983959	0,56826	0,00984543	0,00061	0,000786066	0,0017	0,00131529	1,00E-05	9,95E-05	0,00126	0,0010735	0,00184	0,00146096	0	0
10	30	12	30	27	3	999	0,42209	0,0107425	0,56721	0,0110836	0,00061	0,000746927	0,00406	0,00234017	1,00E-05	9,95E-05	0,00436	0,0020026	0,00166	0,00149144	0	0
10	30	12	30	27	6	999	0,39933	0,00982859	0,51941	0,0109005	0,00061	0,00081111	0,0331	0,00699786	2,00E-05	0,00014	0,04599	0,00385615	0,00152	0,00121227	2,00E-05	0,00014
10	30	12	30	27	9	999	0,36204	0,00910595	0,42221	0,0104855	0,00062	0,000834026	0,09859	0,00859662	0,00019	0,000417013	0,11495	0,00574347	0,00138	0,00111158	2,00E-05	0,00014
10	30	17	20	17	0	999	0,46822	0,00857039	0,20752	0,00938134	0,1949	0,00757166	0,12229	0,00585371	0,00021	0,000431161	0,0018	0,00146287	0,00488	0,00248709	0,00018	0,00040939
10	30	17	20	17	12	999	0,36531	0,0105021	0,11915	0,00669384	0,11295	0,00622314	0,29723	0,00755362	0,0004	0,000663325	0,10218	0,00337455	0,00261	0,00188093	0,00017	0,000401373
10	30	17	20	17	15	999	0,35131	0,0106552	0,10375	0,00698051	0,0987	0,0057	0,32712	0,00783234	0,00054	0,000698856	0,11606	0,00293537	0,00237	0,00187433	0,00015	0,000384057
10	30	17	20	17	3	999	0,44275	0,00932242	0,18519	0,00791037	0,17416	0,00724944	0,18	0,0051788	0,00024	0,000471593	0,01279	0,00393775	0,00469	0,00269331	0,00018	0,000384187
10	30	17	20	17	6	999	0,41157	0,00985521	0,15853	0,008655	0,1479	0,00668057	0,22512	0,00561477	0,00032	0,000526878	0,05259	0,00415474	0,0038	0,00230651	0,00017	0,000425558
10	30	17	20	17	9	999	0,38481	0,00830023	0,13751	0,00740607	0,12918	0,00598729	0,26209	0,00566585	0,00037	0,000559553	0,0825	0,00390768	0,0034	0,00220907	0,00014	0,0003747
10	30	17	20	22	0	999	0,44628	0,00931781	0,40393	0,0108989	0,02805	0,00526189	0,11653	0,00604393	8,00E-05	0,000271293	0,00153	0,0011786	0,00359	0,00248232	1,00E-05	9,95E-05
10	30	17	20	22	12	999	0,36078	0,0100524	0,22834	0,00918936	0,02467	0,00543885	0,29237	0,00687991	0,00031	0,000542125	0,09124	0,00313088	0,00225	0,00169926	4,00E-05	0,000195959
10	30	17	20	22	15	999	0,34385	0,0102697	0,19808	0,00786852	0,02347	0,00506647	0,32242	0,00900131	0,00032	0,000545527	0,10947	0,00301813	0,00228	0,00204978	0,00011	0,000343366
10	30	17	20	22	3	999	0,42814	0,00797248	0,36165	0,0100393	0,02778	0,00535645	0,1743	0,00614085	0,00018	0,000384187	0,0042	0,00215407	0,00373	0,00238686	2,00E-05	0,00014
10	30	17	20	22	6	999	0,40481	0,00973313	0,31318	0,00971944	0,02789	0,00595129	0,22183	0,00623547	0,0002	0,000489898	0,02896	0,00396464	0,00309	0,00260805	4,00E-05	0,000195959
10	30	17	20	22	9	999	0,37868	0,00805094	0,26787	0,00915823	0,02562	0,0050235	0,25869	0,00630824	0,00032	0,000614492	0,06584	0,00329764	0,0029	0,00195192	8,00E-05	0,000271293
10	30	17	20	27	0	999	0,44385	0,00683283	0,43259	0,00743921	0,00204	0,00140656	0,11638	0,00638244	0,00013	0,000336303	0,00174	0,0012619	0,00327	0,00190712	0	0
10	30	17	20	27	12	999	0,35758	0,00966662	0,2587	0,0069347	0,00266	0,00160761	0,29013	0,00731253	0,00035	0,000572276	0,08816	0,00273027	0,00239	0,00200447	3,00E-05	0,000170587
10	30	17	20	27	15	999	0,34169	0,00979561	0,22519	0,00602112	0,0025	0,00174642	0,32089	0,00802483	0,00046	0,000669627	0,10692	0,00273013	0,00234	0,00203086	1,00E-05	9,95E-05
10	30	17	20	27	3	999	0,42529	0,00830457	0,39352	0,00872981	0,00207	0,00134354	0,17184	0,00609544	7,00E-05	0,000255147	0,00405	0,00204634	0,00313	0,00227444	3,00E-05	0,000170587
10	30	17	20	27	6	999	0,40364	0,00950739	0,34579	0,00793889	0,00213	0,00139036	0,22023	0,00588023	0,00035	0,000589491	0,02457	0,00373431	0,00329	0,00225519	0	0
10	30	17	20	27	9	999	0,379	0,0102626	0,29769	0,00701241	0,00212	0,00136587	0,25641	0,00718205	0,00033	0,000566657	0,06164	0,00347713	0,0028	0,00206398	1,00E-05	9,95E-05
10	30	17	25	17	0	999	0,56347	0,008655	0,03537	0,00801206	0,37639	0,0106826	0,0151	0,00508822	5,00E-05	0,000217945	0,00112	0,00128281	0,0081	0,00379868	0,0004	0,0006
10	30	17	25	17	12	999	0,40224	0,00976127	0,02922	0,00783656	0,20298	0,00817922	0,23879	0,00614865	0,00055	0,000726292	0,12201	0,0044102	0,00396	0,00263029	0,00025	0,00053619
10	30	17	25	17	15	999	0,38222	0,00907257	0,02471	0,00687502	0,17766	0,00702598	0,2773	0,00497092	0,00043	0,000620564	0,1337	0,00354542	0,00377	0,00253714	0,00021	0,000431161
10	30	17	25	17	3	999	0,51253	0,0109503	0,0326	0,00847939	0,32495	0,00975333	0,08287	0,00638695	0,00057	0,000667158	0,03918	0,00654581	0,00699	0,00274407	0,00031	0,000577841
10	30	17	25	17	6	999	0,4664	0,00881816	0,03098	0,00723323	0,27346	0,00931818	0,14379	0,00599048	0,00075	0,000829156	0,07861	0,00528941	0,00574	0,00276268	0,00027	0,00050705
10	30	17	25	17	9	999	0,43147	0,00817246	0,03004	0,00713992	0,23365	0,007282	0,19492	0,00551485	0,00068	0,000810925	0,10411	0,00430092	0,00481	0,00267841	0,00032	0,000526878
10	30	17	25	22	0	999	0,5158	0,0116396	0,28883	0,0439741	0,17255	0,0351472	0,01555	0,00479035	0	0	0,00178	0,00144624	0,00531	0,00315815	0,00018	0,00040939
10	30	17	25	22	12	999	0,38955	0,0105966	0,14813	0,0273582	0,11269	0,0199548	0,2294	0,00683959	0,0003	0,000538516	0,11664	0,00435321	0,0031	0,00227816	0,00019	0,000440341
10	30	17	25	22	15	999	0,3698	0,0104919	0,12991	0,0288684	0,09708	0,0221606	0,26716	0,00686982	0,00044	0,000637495	0,13249	0,00353127	0,00298	0,00215861	0,00014	0,0003747
10	30	17	25	22	3	999	0,48849	0,00999849	0,2526	0,0334251	0,16361	0,0261247	0,07955	0,0066684	8,00E-05	0,000271293	0,01039	0,0044043	0,00511	0,00261876	0,00017	0,000401373
10	30	17	25	22	6	999	0,44836	0,00921143	0,20536	0,0382728	0,14584	0,0285586	0,1388	0,00658179	0,0002	0,0004	0,05627	0,00709204	0,00497	0,00267378	0,0002	0,000469042
10	30	17	25	22	9	999	0,41423	0,00857888	0,17609	0,0318475	0,1263	0,023248	0,18849	0,00618788	0,00019	0,000392301	0,09071	0,00536525	0,00378	0,00234768	0,00021	0,000431161
10	30	17	25	27	0	999	0,47177	0,008682	0,50611	0,0107321	0,00193	0,00132102	0,01483	0,00489705	0	0	0,00168	0,00124	0,00367	0,00232403	1,00E-05	9,95E-05
10	30	17	25	27	12	999	0,37185	0,00908557	0,30161	0,00746578	0,00225	0,00148577	0,21798	0,00707387	0,0004	0,000632456	0,1032	0,00327109	0,00269	0,00204301	2,00E-05	0,00014
10	30	17	25	27	15	999	0,35457	0,0102413	0,26098	0,00707669	0,00224	0,00151737	0,25291	0,00814628	0,0004	0,000616441	0,12659	0,0028917	0,00218	0,00178539	0,00013	0,000336303
10	30	17	25	27	3	999	0,4535	0,00924284	0,46307	0,00935335	0,00186	0,00128078	0,07393	0,00640196	4,00E-05	0,000195959	0,00404	0,00209246	0,00355	0,0020168	1,00E-05	9,95E-05
10	30	17	25	27	6	999	0,42705	0,00773094	0,40805	0,00904033	0,00204	0,00142773	0,13223	0,00596465	0,00021	0,000475289	0,0273	0,00410731	0,00312	0,0019041	0	0
10	30	17	25	27	9	999	0,3961	0,00928493	0,34843	0,0087307	0,00185	0,001252	0,17865	0,00792764	0,00018	0,000384187	0,07184	0,00332482	0,00292	0,00211036	3,00E-05	0,000170587
10	30	17	30	17	0	999	0,57994	0,00939981	0,00292	0,00175886	0,4065	0,00986965	0,0016	0,00131909	0	0	3,00E-05	0,000170587	0,00845	0,00372659	0,00056	0,000725534
10	30	17	30	17	12	999	0,45554	0,00697341	0,00354	0,00196682	0,27469	0,00837102	0,16264	0,0059254	0,00061	0,00077324	0,09697	0,004491	0,00566	0,00256211	0,00035	0,000572276
10	30	17	30	17	15	999	0,42245	0,00829985	0,00361	0,00184334	0,23741	0,00733089	0,21237	0,00490847	0,0007	0,000830662	0,11809	0,00444319	0,005	0,00274955	0,00037	0,000559553
10	30	17	30	17	3	999	0,57892	0,00901075	0,0031	0,00181384	0,40547	0,00885828	0,00339	0,00219041	4,00E-05	0,000195959	6,00E-05	0,000310483	0,00862	0,0037836	0,0004	0,000565685
10	30	17	30	17	6	999	0,55583	0,00875335	0,00311	0,00193336	0,38192	0,00889008	0,03384	0,00656768	0,00027	0,000526403	0,01661	0,0061966	0,0079	0,0033	0,00052	0,000713863
10	30	17	30	17	9	999	0,49701	0,00887186	0,00336	0,00166445	0,32228	0,00963128	0,10385	0,0063724	0,00048	0,00064	0,06543	0,00482754	0,00714	0,00329248	0,00045	0,00071239
10	30	17	30	22	0	999	0,57973	0,00876111	0,00297	0,00197714	0,40634	0,00892549	0,00148	0,00133026	1,00E-05	9,95E-05	7,00E-05	0,000255147	0,00894	0,00344622	0,00046	0,000713022
10	30	17	30	22	12	999	0,45525	0,00863988	0,00363	0,00214781	0,27469	0,00751358	0,16284	0,00604602	0,0006	0,000707107	0,09704	0,00466673	0,00552	0,00288264	0,00043	0,000604235
10	30	17	30	22	15	999	0,42391	0,00897451	0,00391	0,00183899	0,23713	0,00808784	0,2117	0,00608851	0,00064	0,000877724	0,11782	0,00428808	0,00457	0,00277581	0,00032	0,00056356
10	30	17	30	22	3	999	0,57825	0,00858065	0,0027	0,00159687	0,40633	0,00965304	0,00385	0,00234254	2,00E-05	0,00014	0,00017	0,000491019	0,00821	0,00358691	0,00047	0,000639609
10	30	17	30	22	6	999	0,55581	0,0107905	0,00279	0,00179608	0,38102	0,00936053	0,03443	0,0067205	0,00034	0,000551725	0,01719	0,00554382	0,00806	0,00346358	0,00036	0,000591946
10	30	17	30	22	9	999	0,49803	0,00831439	0,00308	0,00193225	0,3221	0,00790886	0,10395	0,00546695	0,0007	0,000830662	0,0653	0,00496286	0,00647	0,0027909	0,00037	0,000559553
10	30	17	30	27	0	999	0,47798	0,00917603	0,51286	0,00977141	0,00205	0,00140268	0,00205	0,00144482	1,00E-05	9,95E-05	0,00187	0,00144675	0,00318	0,00182417	0	0
10	30	17	30	27	12	999	0,38823	0,00913439	0,35118	0,00911743	0,0017	0,00121244	0,13619	0,00558694	0,0002	0,000424264	0,12006	0,00347511	0,00237	0,00184204	7,00E-05	0,000291719
10	30	17	30	27	15	999	0,36697	0,00853048	0,30126	0,00891136	0,00184	0,00148135	0,18049	0,00779551	0,00026	0,000502394	0,14701	0,00309029	0,00213	0,00164107	4,00E-05	0,000195959
10	30	17	30	27	3	999	0,47595	0,010864	0,50994	0,0109122	0,00186	0,00128857	0,00455	0,00245917	1,00E-05	9,95E-05	0,00419	0,00170701	0,0035	0,00221585	0	0
10	30	17	30	27	6	999	0,45672	0,00906099	0,47594	0,0100735	0,00209	0,00152378	0,03042	0,00569066	5,00E-05	0,000217945	0,03133	0,0038159	0,00343	0,00245868	2,00E-05	0,00014
10	30	17	30	27	9	999	0,41859	0,00914887	0,40667	0,00952161	0,00187	0,00114591	0,08624	0,00692838	0,00021	0,000431161	0,08371	0,00336242	0,00271	0,00185631	0	0
10	30	22	25	22	0	999	0,56654	0,00965756	0,03476	0,00877282	0,37573	0,0113171	0,01334	0,00448825	0,00011	0,00031289	0,00114	0,00137855	0,00802	0,0032557	0,00036	0,000608605
10	30	22	25	22	12	999	0,42531	0,0095506	0,02968	0,00768359	0,22532	0,00889143	0,2042	0,00524786	0,00041	0,000617981	0,11007	0,00432494	0,00479	0,00243432	0,00022	0,000521153
10	30	22	25	22	15	999	0,40556	0,0089099	0,0294	0,00710352	0,19912	0,00771788	0,23793	0,00574849	0,00036	0,000574804	0,12324	0,00363626	0,00398	0,00247378	0,00041	0,000601581
10	30	22	25	22	18	999	0,38754	0,0103927	0,02755	0,00565752	0,17843	0,0075409	0,26932	0,00637319	0,00045	0,000589491	0,13283	0,00349873	0,00363	0,00197816	0,00025	0,00047697
10	30	22	25	22	21	999	0,36811	0,0107665	0,02901	0,00639608	0,15885	0,00707584	0,29943	0,00763185	0,0005	0,00067082	0,14061	0,0030229	0,00325	0,00204145	0,00024	0,000492341
10	30	22	25	22	3	999	0,52534	0,00780028	0,0332	0,00901776	0,33252	0,00941964	0,06758	0,00503623	0,00039	0,00070562	0,03292	0,00461883	0,00759	0,0034586	0,00046	0,000639062
10	30	22	25	22	6	999	0,48545	0,0104799	0,03181	0,00796705	0,2879	0,00901388	0,12064	0,00489391	0,00047	0,000727393	0,06664	0,0052906	0,0068	0,00323419	0,00029	0,000515655
10	30	22	25	22	9	999	0,4537	0,00848941	0,03044	0,00690988	0,25417	0,00802877	0,16401	0,0057489	0,0005	0,000728011	0,09166	0,00364203	0,00523	0,00253714	0,00029	0,000534696
10	30	22	25	27	0	999	0,53691	0,00986214	0,29596	0,0384255	0,14359	0,0341793	0,01474	0,00495504	3,00E-05	0,000170587	0,002	0,0014	0,00664	0,00271116	0,00013	0,00039128
10	30	22	25	27	12	999	0,41901	0,00879829	0,1655	0,0311225	0,11148	0,0248497	0,20014	0,00561252	0,00025	0,000497494	0,09914	0,00472868	0,00422	0,00230903	0,00026	0,000482079
10	30	22	25	27	15	999	0,40029	0,00972861	0,14168	0,027071	0,10379	0,0209773	0,23393	0,00598541	0,00037	0,000577148	0,11607	0,00351925	0,00368	0,00245308	0,00019	0,000503885
10	30	22	25	27	18	999	0,37962	0,0101713	0,12603	0,0237703	0,09562	0,0197326	0,26583	0,00695853	0,00039	0,000581292	0,12864	0,00365929	0,00372	0,00236677	0,00015	0,000384057
10	30	22	25	27	21	999	0,3633	0,0117103	0,11461	0,0200309	0,08454	0,016455	0,29626	0,00850367	0,0004	0,000632456	0,13769	0,00346899	0,00304	0,00206359	0,00016	0,000417612
10	30	22	25	27	3	999	0,51439	0,00947195	0,2633	0,0401055	0,14068	0,0320521	0,06686	0,0059515	8,00E-05	0,000271293	0,00863	0,00435352	0,00584	0,00283803	0,00022	0,00046
10	30	22	25	27	6	999	0,47861	0,00931654	0,22486	0,0350982	0,13005	0,0277767	0,1185	0,00511566	0,00016	0,000392938	0,042	0,00676757	0,00569	0,00277739	0,00013	0,000336303
10	30	22	25	27	9	999	0,44518	0,00933315	0,19231	0,0322223	0,11957	0,0269541	0,16286	0,00552272	0,00024	0,000492341	0,07456	0,00549603	0,00512	0,00260492	0,00016	0,000392938
10	30	22	30	22	0	999	0,57883	0,0101332	0,0029	0,00192094	0,40769	0,0110505	0,00161	0,00123203	3,00E-05	0,000170587	6,00E-05	0,000237487	0,00844	0,00347079	0,00044	0,000637495
10	30	22	30	22	12	999	0,47452	0,00877551	0,0036	0,00192354	0,29582	0,00826726	0,13585	0,00513688	0,00067	0,000860872	0,08323	0,00428452	0,00595	0,00292019	0,00036	0,000608605
10	30	22	30	22	15	999	0,44486	0,00900558	0,00339	0,00189153	0,26132	0,00773418	0,17989	0,00497573	0,00058	0,000776917	0,10423	0,00415657	0,00546	0,00268112	0,00027	0,000563116
10	30	22	30	22	18	999	0,41959	0,00959697	0,00395	0,00193067	0,23527	0,00751912	0,21505	0,00654733	0,00046	0,000669627	0,12061	0,00415426	0,00473	0,00273808	0,00034	0,000586856
10	30	22	30	22	21	999	0,39944	0,00822839	0,0038	0,00208327	0,20884	0,00600786	0,25112	0,00564673	0,00044	0,000711618	0,13161	0,00421401	0,00453	0,00275483	0,00022	0,000437721
10	30	22	30	22	3	999	0,57869	0,009728	0,00318	0,0019307	0,4053	0,00923526	0,00346	0,00205144	2,00E-05	0,00014	0,0001	0,000360555	0,00876	0,0030761	0,00049	0,000685493
10	30	22	30	22	6	999	0,5605	0,00975756	0,0031	0,00179165	0,38691	0,00963649	0,02823	0,00514753	0,00023	0,00046594	0,01272	0,00519438	0,0079	0,00325115	0,00041	0,000617981
10	30	22	30	22	9	999	0,51226	0,00897176	0,00328	0,00187659	0,33624	0,00853126	0,08632	0,00491504	0,00045	0,00071239	0,05391	0,0039827	0,0071	0,0031289	0,00044	0,000711618
10	30	22	30	27	0	999	0,58165	0,009616	0,00287	0,00174158	0,40492	0,00992742	0,00164	0,00156538	2,00E-05	0,00014	5,00E-05	0,000259808	0,00833	0,00328041	0,00052	0,000727736
10	30	22	30	27	12	999	0,47298	0,00877266	0,00344	0,00205095	0,29686	0,00758554	0,13545	0,00560959	0,00068	0,000870402	0,08418	0,00440994	0,006	0,00280357	0,00041	0,000633956
10	30	22	30	27	15	999	0,44353	0,00825404	0,00357	0,00236328	0,26163	0,00764808	0,17995	0,00525809	0,00052	0,000727736	0,10484	0,00420647	0,00563	0,00252846	0,00033	0,000584038
10	30	22	30	27	18	999	0,41992	0,01023	0,00385	0,00212779	0,23335	0,00774129	0,21638	0,00629568	0,00039	0,000581292	0,12101	0,00436462	0,00477	0,00273077	0,00033	0,000530189
10	30	22	30	27	21	999	0,40073	0,00978658	0,00372	0,00188191	0,2085	0,00826982	0,25001	0,00630792	0,00039	0,000581292	0,13196	0,00384427	0,0044	0,00233666	0,00029	0,000553082
10	30	22	30	27	3	999	0,58047	0,00990197	0,0028	0,00178885	0,40379	0,00929978	0,00357	0,00227708	0	0	6,00E-05	0,000276405	0,00884	0,00429586	0,00047	0,000623779
10	30	22	30	27	6	999	0,56048	0,00888986	0,00342	0,00225911	0,38612	0,0097399	0,02825	0,00524667	0,00025	0,000517204	0,01331	0,00540684	0,00773	0,00346945	0,00044	0,000711618
10	30	22	30	27	9	999	0,51115	0,00769724	0,00334	0,00172754	0,33612	0,00781701	0,08661	0,00562654	0,00059	0,000861336	0,05473	0,00435857	0,00707	0,00346772	0,00039	0,000563826
10	30	27	30	27	0	999	0,58051	0,00953362	0,003	0,00189209	0,40611	0,00917376	0,0015	0,00117047	2,00E-05	0,00014	6,00E-05	0,000276405	0,00838	0,00362431	0,00042	0,000619355
10	30	27	30	27	12	999	0,48881	0,00955164	0,00356	0,00208	0,31025	0,00828417	0,11652	0,005199	0,00049	0,000768049	0,07366	0,00394264	0,00633	0,00303333	0,00038	0,00057931
10	30	27	30	27	15	999	0,46102	0,00910492	0,0036	0,00205913	0,27977	0,00818029	0,15499	0,00576974	0,00048	0,000670522	0,09387	0,00378062	0,00589	0,00291512	0,00038	0,000612862
10	30	27	30	27	18	999	0,43613	0,00802079	0,00356	0,00212283	0,25526	0,0067136	0,18891	0,00547009	0,00051	0,000685493	0,11013	0,00399163	0,0052	0,00258844	0,0003	0,000574456
10	30	27	30	27	21	999	0,41694	0,0099336	0,00378	0,00205709	0,23188	0,00774762	0,22009	0,00611407	0,00033	0,000600916	0,12196	0,00381293	0,0047	0,0027037	0,00032	0,00056356
10	30	27	30	27	24	999	0,39717	0,00941706	0,00426	0,00233504	0,21134	0,00604189	0,25036	0,00543235	0,00041	0,000601581	0,1319	0,00327567	0,00432	0,00277085	0,00024	0,000492341
10	30	27	30	27	3	999	0,57767	0,00895774	0,00294	0,00173678	0,40652	0,00966693	0,00346	0,00203676	2,00E-05	0,00014	0,00012	0,000354401	0,00883	0,00363883	0,00044	0,000621611
10	30	27	30	27	6	999	0,56316	0,00938586	0,00303	0,00181909	0,38982	0,00826363	0,02457	0,00529765	0,00015	0,000384057	0,00998	0,00515554	0,0088	0,00349571	0,00049	0,000685493
10	30	27	30	27	9	999	0,52201	0,00852466	0,00317	0,00170326	0,34746	0,00842427	0,07279	0,00516778	0,0004	0,000565685	0,0466	0,00469681	0,0071	0,00310966	0,00047	0,000639609
10	30	2	10	12	0	999	0,24629	0,0103008	0,08252	0,0082018	0,0019	0,00181384	0,66272	0,0102733	0,00237	0,00147414	0,00052	0,000767854	0,00368	0,00361906	0	0
10	30	2	10	17	0	999	0,24611	0,0108664	0,08648	0,00697062	0,00075	0,00108051	0,66029	0,010294	0,00248	0,00146615	0,00052	0,000943186	0,00337	0,00400414	0	0
10	30	2	10	22	0	999	0,24576	0,00985811	0,08598	0,00769153	0,00045	0,000668954	0,66085	0,0106183	0,00247	0,00157134	0,00047	0,000670149	0,00402	0,00458471	0	0
10	30	2	10	27	0	999	0,24724	0,00945317	0,08611	0,00800612	0,0006	0,000774597	0,65969	0,0105354	0,00234	0,00155061	0,00043	0,000696491	0,00359	0,00366086	0	0
10	30	2	10	2	0	999	0,25104	0,011122	0,06478	0,00634284	0,01	0,0023622	0,6676	0,00967988	0,00308	0,00190095	0,00069	0,000820914	0,00272	0,00282871	9,00E-05	0,000491833
10	30	2	10	7	0	999	0,2514	0,0117635	0,06996	0,00623525	0,0054	0,0021587	0,6661	0,0119528	0,00284	0,00189061	0,00061	0,000893252	0,00367	0,00397757	2,00E-05	0,00014
10	30	2	15	12	0	999	0,26206	0,0106102	0,24463	0,0120604	0,00587	0,00295518	0,47784	0,0109167	0,00072	0,000762627	0,00722	0,0044104	0,00166	0,00173908	0	0
10	30	2	15	17	0	999	0,25671	0,0100512	0,26331	0,0076298	0,00044	0,000682935	0,47046	0,00977898	0,00078	0,000831625	0,00689	0,00494145	0,0014	0,00172627	1,00E-05	9,95E-05
10	30	2	15	22	0	999	0,255	0,010425	0,26377	0,00755097	0,00056	0,000725534	0,47053	0,0108291	0,00058	0,000814616	0,00801	0,00599249	0,00154	0,00157747	1,00E-05	9,95E-05
10	30	2	15	27	0	999	0,25704	0,010138	0,26532	0,00772383	0,00055	0,00071239	0,46742	0,0112935	0,00073	0,000810617	0,0077	0,00513712	0,00123	0,001348	1,00E-05	9,95E-05
10	30	2	15	2	0	999	0,28468	0,0104966	0,11932	0,00691358	0,05488	0,00406025	0,53086	0,0105157	0,00189	0,00129534	0,0058	0,00225832	0,00251	0,00241452	6,00E-05	0,000237487
10	30	2	15	7	0	999	0,26917	0,010027	0,19474	0,0109477	0,02456	0,00348517	0,50156	0,0101393	0,00109	0,000990909	0,00707	0,00401062	0,0018	0,0018	1,00E-05	9,95E-05
10	30	2	20	12	0	999	0,25203	0,0128292	0,50473	0,0236727	0,00055	0,000792149	0,24112	0,019221	0,00025	0,000497494	0,00064	0,000830903	0,00068	0,000870402	0	0
10	30	2	20	17	0	999	0,25163	0,0112851	0,50575	0,0241563	0,00051	0,000699929	0,24045	0,0214795	0,00025	0,000433013	0,00085	0,00107121	0,00056	0,000791454	0	0
10	30	2	20	22	0	999	0,25116	0,0112825	0,50653	0,0249774	0,00046	0,000669627	0,24012	0,0216274	0,00027	0,00046594	0,00076	0,000917824	0,0007	0,0009	0	0
10	30	2	20	27	0	999	0,25058	0,0111671	0,50872	0,0237529	0,00054	0,000767072	0,23842	0,0202233	0,00027	0,000486929	0,00077	0,000881533	0,0007	0,000943398	0	0
10	30	2	20	2	0	999	0,35039	0,00833894	0,14335	0,00804161	0,14855	0,00740321	0,35062	0,0112683	0,00108	0,000955824	0,0029	0,00180831	0,00293	0,00192486	0,00018	0,000384187
10	30	2	20	7	0	999	0,27124	0,0106575	0,43899	0,0237173	0,02958	0,00573965	0,2581	0,0193889	0,00029	0,000553082	0,00094	0,00112089	0,00086	0,00102976	0	0
10	30	2	25	12	0	999	0,26624	0,0169907	0,71689	0,0178862	0,00055	0,000852936	0,01509	0,00860244	0	0	0,0008	0,000894427	0,00043	0,000724638	0	0
10	30	2	25	17	0	999	0,26636	0,0173594	0,71668	0,0191159	0,00055	0,000829156	0,01523	0,0086358	0	0	0,00076	0,000873155	0,00042	0,000635295	0	0
10	30	2	25	22	0	999	0,2657	0,0158047	0,71689	0,0178482	0,00058	0,000850647	0,01558	0,00852429	0	0	0,00076	0,000884534	0,00049	0,000768049	0	0
10	30	2	25	27	0	999	0,26741	0,0142808	0,71391	0,0170488	0,00063	0,000820427	0,01684	0,00964854	1,00E-05	9,95E-05	0,00077	0,000881533	0,00043	0,000696491	0	0
10	30	2	25	2	0	999	0,54866	0,0104242	0,03538	0,00996271	0,38028	0,0115075	0,02647	0,00860169	0,00014	0,000346987	0,00125	0,00166358	0,00735	0,00295762	0,00047	0,000655057
10	30	2	25	7	0	999	0,46345	0,0262486	0,23483	0,0525492	0,26979	0,028107	0,02567	0,00820372	9,00E-05	0,000286182	0,00194	0,00139155	0,00383	0,0023582	0,0004	0,000547723
10	30	2	30	12	0	999	0,26604	0,0155319	0,73009	0,0158909	0,00055	0,000829156	0,00208	0,00163511	0	0	0,00086	0,000905759	0,00038	0,00066	0	0
10	30	2	30	17	0	999	0,26596	0,0161375	0,73024	0,0163805	0,00051	0,000842556	0,0021	0,00169411	0	0	0,00088	0,000908625	0,00031	0,000611474	0	0
10	30	2	30	22	0	999	0,26835	0,014288	0,72797	0,0147597	0,00046	0,000698856	0,00201	0,0016643	0	0	0,00088	0,000886341	0,00033	0,000584038	0	0
10	30	2	30	27	0	999	0,26875	0,0138992	0,72751	0,0141891	0,00047	0,000754387	0,00206	0,00173678	0	0	0,00087	0,000901721	0,00034	0,00062	0	0
10	30	2	30	2	0	999	0,57818	0,00870331	0,00293	0,00181248	0,40875	0,00891445	0,00141	0,00137909	1,00E-05	9,95E-05	2,00E-05	0,00014	0,00826	0,0029415	0,00044	0,000652993
10	30	2	30	7	0	999	0,57842	0,0092295	0,00264	0,0015331	0,40846	0,00880389	0,00164	0,00127687	1,00E-05	9,95E-05	4,00E-05	0,000241661	0,00837	0,00393104	0,00042	0,000695414
10	30	2	5	12	0	999	0,16505	0,0560322	0,00066	0,000802745	0,00045	0,00068374	0,66089	0,03303	0,09902	0,0312285	0,00016	0,000417612	0,07367	0,0575352	0,0001	0,0003
10	30	2	5	17	0	999	0,17677	0,0553505	0,00071	0,000791138	0,00036	0,000608605	0,66597	0,0299761	0,09472	0,0296139	0,0001	0,0003	0,06128	0,0530385	9,00E-05	0,000319218
10	30	2	5	22	0	999	0,16084	0,0561672	0,00067	0,000775306	0,00044	0,000739189	0,66734	0,0323639	0,09411	0,030813	0,00012	0,000324962	0,0764	0,0580336	8,00E-05	0,000305941
10	30	2	5	27	0	999	0,17162	0,0557817	0,00075	0,000920598	0,00037	0,000610819	0,67225	0,0288865	0,08926	0,0282993	9,00E-05	0,000286182	0,06558	0,0560884	8,00E-05	0,000271293
10	30	2	5	2	0	999	0,04421	0,0713005	0,00328	0,00643441	0,00016	0,000392938	0,20526	0,243925	0,54821	0,238349	0,00626	0,00559754	0,12524	0,0578787	0,06738	0,0571842
10	30	2	5	7	0	999	0,17558	0,0533734	0,00077	0,000988484	0,00054	0,000767072	0,66706	0,0318235	0,09355	0,0292484	0,00019	0,000417013	0,06219	0,0509823	0,00012	0,000354401
10	30	7	10	12	0	999	0,30765	0,0105626	0,23587	0,00863905	0,02399	0,00419403	0,42155	0,00982281	0,00047	0,000699357	0,00853	0,00439421	0,00192	0,00179822	2,00E-05	0,00014
10	30	7	10	12	3	999	0,29182	0,0117247	0,19476	0,00890631	0,01386	0,00311455	0,47652	0,0109913	0,00046	0,00060696	0,02084	0,0077288	0,00171	0,00175667	3,00E-05	0,000170587
10	30	7	10	12	6	999	0,28199	0,0114721	0,14371	0,0057259	0,00977	0,00243251	0,51879	0,0112599	0,00057	0,000724638	0,04383	0,00475196	0,00132	0,00164851	2,00E-05	0,00014
10	30	7	10	17	0	999	0,30787	0,0109788	0,2559	0,0062506	0,00812	0,00258952	0,41286	0,0103257	0,00045	0,000622495	0,01296	0,00404949	0,00184	0,00189589	0	0
10	30	7	10	17	3	999	0,29023	0,0122261	0,21289	0,0100677	0,00234	0,00198101	0,46957	0,0122632	0,00051	0,000727942	0,0229	0,010954	0,00155	0,00147224	1,00E-05	9,95E-05
10	30	7	10	17	6	999	0,27692	0,0123432	0,15993	0,0051269	0,00113	0,00106447	0,51667	0,0114272	0,00054	0,000698856	0,04347	0,00480095	0,00134	0,00149144	0	0
10	30	7	10	22	0	999	0,30497	0,0101739	0,26848	0,00497892	0,00086	0,000860465	0,41102	0,00936908	0,0004	0,000565685	0,01274	0,00571948	0,00153	0,00170561	0	0
10	30	7	10	22	3	999	0,28968	0,0112462	0,21524	0,00833921	0,00068	0,000810925	0,46946	0,0109402	0,00052	0,000624179	0,02249	0,0115668	0,00192	0,0019062	1,00E-05	9,95E-05
10	30	7	10	22	6	999	0,27817	0,0110182	0,16156	0,00475882	0,00056	0,000697424	0,51539	0,010137	0,00053	0,000817985	0,04196	0,00502378	0,00182	0,0018351	1,00E-05	9,95E-05
10	30	7	10	27	0	999	0,30457	0,00932014	0,26921	0,00459847	0,00055	0,000739932	0,41097	0,0087378	0,00032	0,000526878	0,01258	0,00528239	0,0018	0,001772	0	0
10	30	7	10	27	3	999	0,29294	0,00924102	0,21624	0,00807232	0,00054	0,000669627	0,46695	0,00942696	0,00053	0,000655057	0,02088	0,0115813	0,00192	0,00187446	0	0
10	30	7	10	27	6	999	0,27656	0,013686	0,16152	0,00410239	0,0005	0,000640312	0,51657	0,0134991	0,00067	0,000788099	0,04229	0,00546863	0,00187	0,0020623	2,00E-05	0,00014
10	30	7	10	7	0	999	0,31306	0,0096445	0,18711	0,00893968	0,06199	0,0059741	0,43012	0,00909316	0,0005	0,000781025	0,00517	0,00218199	0,002	0,00210713	5,00E-05	0,000217945
10	30	7	10	7	3	999	0,29696	0,00989941	0,15759	0,00820255	0,0405	0,00358469	0,47832	0,00965596	0,00059	0,0007496	0,02402	0,00569909	0,00194	0,00188584	8,00E-05	0,000305941
10	30	7	10	7	6	999	0,28471	0,0129602	0,12137	0,00611335	0,02686	0,00287409	0,52438	0,0122766	0,00061	0,000746927	0,03999	0,00625859	0,00204	0,00238713	4,00E-05	0,000195959
10	30	7	15	12	0	999	0,32566	0,00985821	0,32816	0,00947494	0,03157	0,00440512	0,30813	0,0099676	0,00039	0,000676683	0,00444	0,0023079	0,0016	0,00171464	5,00E-05	0,000217945
10	30	7	15	12	3	999	0,30727	0,00985886	0,25912	0,0079966	0,02608	0,00379652	0,37408	0,0105002	0,00046	0,000590254	0,03138	0,00498353	0,00159	0,00168579	2,00E-05	0,00014
10	30	7	15	12	6	999	0,29142	0,0109883	0,19965	0,00597223	0,02012	0,003125	0,42513	0,0103292	0,00043	0,000636475	0,06147	0,00537858	0,0017	0,00174642	8,00E-05	0,000305941
10	30	7	15	17	0	999	0,31698	0,00988128	0,36775	0,00743959	0,00636	0,00280186	0,30015	0,00887736	0,0003	0,000538516	0,00704	0,00370923	0,00142	0,00156959	0	0
10	30	7	15	17	3	999	0,29927	0,0093165	0,29596	0,00654511	0,00333	0,00205939	0,36114	0,0098377	0,0004	0,0006	0,03874	0,00789002	0,00115	0,00120312	1,00E-05	9,95E-05
10	30	7	15	17	6	999	0,28268	0,00935829	0,23374	0,00451579	0,00181	0,00137619	0,41367	0,00955411	0,00049	0,000699929	0,06611	0,00591083	0,00149	0,00130763	1,00E-05	9,95E-05
10	30	7	15	22	0	999	0,31537	0,00893718	0,37936	0,0071141	0,00065	0,000829156	0,29595	0,00898485	0,00034	0,000551725	0,00707	0,00436407	0,00126	0,00139728	0	0
10	30	7	15	22	3	999	0,29988	0,00967086	0,30457	0,00576412	0,00056	0,000752596	0,35907	0,00866863	0,00035	0,00053619	0,03407	0,00882525	0,0015	0,00138924	0	0
10	30	7	15	22	6	999	0,28272	0,0105253	0,23704	0,00427766	0,00046	0,000654523	0,41254	0,00990396	0,00043	0,000651997	0,06519	0,00586804	0,00158	0,00161357	4,00E-05	0,000195959
10	30	7	15	27	0	999	0,31792	0,00997465	0,3787	0,00662948	0,00051	0,000727942	0,29476	0,00963859	0,0003	0,0005	0,00643	0,00384774	0,00138	0,00143374	0	0
10	30	7	15	27	3	999	0,2988	0,010547	0,30519	0,00602112	0,00065	0,000817007	0,35885	0,00943014	0,00041	0,000649538	0,03496	0,00824005	0,00114	0,00134179	0	0
10	30	7	15	27	6	999	0,28129	0,0116596	0,23804	0,00431027	0,00055	0,000766485	0,41451	0,0110811	0,00045	0,000622495	0,06382	0,00536727	0,00132	0,00137026	2,00E-05	0,00014
10	30	7	15	7	0	999	0,34425	0,00858647	0,20497	0,00579734	0,11033	0,00604492	0,33456	0,00879468	0,00044	0,000697424	0,00328	0,00177809	0,00206	0,00167821	0,00011	0,000343366
10	30	7	15	7	3	999	0,32834	0,00992595	0,1619	0,0063726	0,08645	0,00532987	0,39945	0,00929556	0,00051	0,000685493	0,02124	0,00409175	0,00201	0,00179162	0,0001	0,000360555
10	30	7	15	7	6	999	0,31089	0,0100219	0,12865	0,00554324	0,06533	0,00469905	0,45029	0,00839797	0,00059	0,000708449	0,04196	0,00646671	0,00224	0,00197545	5,00E-05	0,000217945
10	30	7	20	12	0	999	0,34792	0,00884498	0,43379	0,0112413	0,04136	0,00455087	0,17325	0,0101038	0,00012	0,00040694	0,00217	0,0013788	0,00133	0,00134205	6,00E-05	0,000237487
10	30	7	20	12	3	999	0,33164	0,00929895	0,34996	0,0123425	0,03924	0,00490534	0,25815	0,010712	0,00024	0,000471593	0,01925	0,00484845	0,00145	0,00152561	7,00E-05	0,000255147
10	30	7	20	12	6	999	0,30882	0,00920367	0,2675	0,0117128	0,03252	0,00415326	0,32174	0,0116358	0,00035	0,000638357	0,06754	0,00580417	0,00148	0,00139628	5,00E-05	0,000217945
10	30	7	20	17	0	999	0,33177	0,0107739	0,50073	0,00981005	0,00231	0,00227022	0,16185	0,0109548	0,00015	0,000357071	0,00217	0,00189766	0,00102	0,00118305	0	0
10	30	7	20	17	3	999	0,31319	0,0097105	0,41346	0,00908892	0,00264	0,00225175	0,24192	0,00907268	0,00022	0,000437721	0,0274	0,00927793	0,00114	0,00126507	3,00E-05	0,000170587
10	30	7	20	17	6	999	0,29002	0,00897104	0,32719	0,00665687	0,00129	0,00119411	0,30307	0,0098074	0,00049	0,000655668	0,07694	0,00613159	0,00098	0,00114874	2,00E-05	0,00014
10	30	7	20	22	0	999	0,3304	0,0108499	0,50368	0,0105715	0,00053	0,000817985	0,16199	0,010225	0,00018	0,000455631	0,00221	0,00208468	0,00101	0,000984835	0	0
10	30	7	20	22	3	999	0,313	0,0109069	0,41951	0,00822617	0,00056	0,000791454	0,24401	0,0113952	0,00025	0,000497494	0,02142	0,00949861	0,00124	0,00114123	1,00E-05	9,95E-05
10	30	7	20	22	6	999	0,29013	0,0102875	0,33114	0,00813882	0,00058	0,000763937	0,30274	0,0110721	0,00042	0,000666033	0,0738	0,00619032	0,00114	0,00119181	5,00E-05	0,000259808
10	30	7	20	27	0	999	0,3296	0,0100529	0,50358	0,0107788	0,00062	0,000834026	0,16294	0,00999382	0,00021	0,000475289	0,00209	0,00189787	0,00096	0,00112178	0	0
10	30	7	20	27	3	999	0,31328	0,0102363	0,41919	0,00984144	0,00056	0,000752596	0,2442	0,0112	0,00021	0,000453762	0,02133	0,00816707	0,00123	0,00119879	0	0
10	30	7	20	27	6	999	0,28709	0,0105196	0,33139	0,00759723	0,00044	0,000637495	0,30481	0,0108928	0,00046	0,00060696	0,0745	0,0063867	0,0013	0,00138924	1,00E-05	9,95E-05
10	30	7	20	7	0	999	0,4033	0,00941647	0,19616	0,00959137	0,1899	0,00844097	0,20464	0,00839824	0,00048	0,00064	0,00206	0,00142	0,00326	0,00183641	0,0002	0,000447214
10	30	7	20	7	3	999	0,372	0,00921737	0,15411	0,0083581	0,15294	0,00685685	0,29692	0,00726041	0,00048	0,000624179	0,02002	0,00445865	0,00321	0,00233365	0,00032	0,000507543
10	30	7	20	7	6	999	0,34067	0,00991368	0,11603	0,00813321	0,11601	0,00619111	0,35714	0,00875559	0,00061	0,00066174	0,06702	0,00423788	0,0024	0,00154272	0,00012	0,000324962
10	30	7	25	12	0	999	0,47923	0,0220367	0,25704	0,0550245	0,23834	0,0338961	0,01898	0,0058103	4,00E-05	0,000195959	0,00219	0,00159182	0,00396	0,00230183	0,00022	0,00046
10	30	7	25	12	3	999	0,43123	0,0148935	0,20859	0,0455831	0,19581	0,022614	0,13421	0,0102394	0,00032	0,000597997	0,02577	0,0104507	0,00385	0,00233827	0,00022	0,00046
10	30	7	25	12	6	999	0,37461	0,0123263	0,156	0,0407112	0,14436	0,0195686	0,22606	0,0122383	0,00042	0,000619355	0,0956	0,00831625	0,00278	0,00202277	0,00017	0,000425558
10	30	7	25	17	0	999	0,35508	0,00986274	0,62799	0,0111449	0,00076	0,000906863	0,01452	0,00769088	1,00E-05	9,95E-05	0,00088	0,000919565	0,00076	0,000849941	0	0
10	30	7	25	17	3	999	0,33289	0,00976104	0,54993	0,0123744	0,00116	0,0012627	0,1007	0,0110476	7,00E-05	0,000255147	0,01411	0,00672145	0,00113	0,00126218	1,00E-05	9,95E-05
10	30	7	25	17	6	999	0,30279	0,0100033	0,43335	0,0105824	0,00098	0,00119983	0,17821	0,0112688	0,00026	0,000460869	0,08312	0,00577803	0,00123	0,00119879	6,00E-05	0,000276405
10	30	7	25	22	0	999	0,35447	0,00942916	0,62882	0,00988168	0,00049	0,000699929	0,01444	0,0071096	1,00E-05	9,95E-05	0,00083	0,000883799	0,00093	0,00115978	1,00E-05	9,95E-05
10	30	7	25	22	3	999	0,33466	0,00890081	0,54913	0,0119136	0,00057	0,000803181	0,10218	0,0105493	7,00E-05	0,000255147	0,01247	0,00581456	0,00092	0,000986712	0	0
10	30	7	25	22	6	999	0,30177	0,00991651	0,43401	0,0128891	0,00053	0,000655057	0,18006	0,0115731	0,00023	0,000486929	0,08247	0,0061862	0,0009	0,00105357	3,00E-05	0,000170587
10	30	7	25	27	0	999	0,35395	0,00859927	0,62912	0,0101344	0,00056	0,000778717	0,01462	0,00625265	2,00E-05	0,00014	0,00086	0,000905759	0,00087	0,00101642	0	0
10	30	7	25	27	3	999	0,33454	0,00803171	0,54885	0,0113731	0,00062	0,000718053	0,10147	0,00984526	0,00016	0,000417612	0,01343	0,00657306	0,00093	0,000972163	0	0
10	30	7	25	27	6	999	0,30335	0,0112191	0,43466	0,0133088	0,00066	0,000710211	0,17908	0,0137664	0,00023	0,00050705	0,08101	0,00647687	0,00099	0,000994937	2,00E-05	0,00014
10	30	7	25	7	0	999	0,55757	0,00951342	0,03417	0,00809822	0,38002	0,0101163	0,01904	0,00737553	0,00016	0,000417612	0,00139	0,00161799	0,00725	0,00337454	0,0004	0,000616441
10	30	7	25	7	3	999	0,46562	0,00848384	0,03341	0,00868228	0,28293	0,00917306	0,14785	0,00834071	0,00082	0,000909725	0,06359	0,00881373	0,00539	0,00276729	0,00039	0,000630793
10	30	7	25	7	6	999	0,40059	0,00899566	0,02868	0,00710898	0,20918	0,0077542	0,24457	0,00825258	0,00101	0,00101484	0,11149	0,00642883	0,00424	0,00244589	0,00024	0,00051225
10	30	7	30	12	0	999	0,57783	0,00918701	0,00267	0,00182239	0,40841	0,00963234	0,00175	0,00123592	1,00E-05	9,95E-05	2,00E-05	0,00014	0,00891	0,00367177	0,0004	0,0006
10	30	7	30	12	3	999	0,5762	0,00878294	0,00282	0,00179098	0,40794	0,00886997	0,00416	0,00217127	5,00E-05	0,000217945	5,00E-05	0,000217945	0,00829	0,00354766	0,00049	0,000608194
10	30	7	30	12	6	999	0,53273	0,0096217	0,00324	0,00187147	0,36072	0,00956983	0,06002	0,00809442	0,00053	0,000727393	0,03411	0,00642479	0,00829	0,0034851	0,00036	0,000557136
10	30	7	30	17	0	999	0,35695	0,00698337	0,63882	0,00718245	0,00074	0,00082	0,00174	0,00132378	0	0	0,0008	0,000860233	0,00095	0,000983616	0	0
10	30	7	30	17	3	999	0,35314	0,00759081	0,62966	0,00820027	0,00064	0,00094361	0,00358	0,00264265	2,00E-05	0,00014	0,01216	0,00481398	0,0008	0,000989949	0	0
10	30	7	30	17	6	999	0,32246	0,0095241	0,54808	0,0140774	0,00054	0,000767072	0,03528	0,0094827	0,00012	0,000354401	0,09267	0,00591786	0,00085	0,00104283	0	0
10	30	7	30	22	0	999	0,35702	0,00805603	0,63909	0,00803877	0,00059	0,000801187	0,00173	0,0016903	0	0	0,00083	0,000860872	0,00074	0,000878863	0	0
10	30	7	30	22	3	999	0,35437	0,00736431	0,62903	0,00636939	0,00058	0,000789683	0,00374	0,00292445	0	0	0,01148	0,00497088	0,0008	0,000894427	0	0
10	30	7	30	22	6	999	0,32375	0,00995728	0,54702	0,0129854	0,00058	0,000814616	0,03471	0,00863515	0,00012	0,000324962	0,09307	0,00600042	0,00072	0,000990757	3,00E-05	0,000170587
10	30	7	30	27	0	999	0,35665	0,00815031	0,63954	0,00797173	0,00054	0,000753923	0,00168	0,00163021	0	0	0,00082	0,000876128	0,00077	0,000947154	0	0
10	30	7	30	27	3	999	0,35339	0,00804599	0,62998	0,00741887	0,00058	0,000776917	0,00376	0,00281823	2,00E-05	0,00014	0,01146	0,00526388	0,00081	0,000934826	0	0
10	30	7	30	27	6	999	0,32295	0,0100383	0,54791	0,0134745	0,00051	0,000768049	0,03429	0,00966881	0,00014	0,000346987	0,0933	0,00546168	0,00088	0,00112499	2,00E-05	0,00014
10	30	7	30	7	0	999	0,57838	0,00774826	0,0028	0,00150997	0,40808	0,007806	0,0016	0,00143527	1,00E-05	9,95E-05	4,00E-05	0,000195959	0,00862	0,00409824	0,00047	0,000639609
10	30	7	30	7	3	999	0,5759	0,00946837	0,00307	0,00207005	0,4085	0,0093739	0,00398	0,00212594	3,00E-05	0,000170587	6,00E-05	0,000237487	0,00798	0,00337929	0,00048	0,000713863
10	30	7	30	7	6	999	0,53478	0,00933229	0,00319	0,00192195	0,36276	0,00932322	0,05978	0,00909129	0,00061	0,000859011	0,03081	0,00755605	0,00769	0,00357965	0,00038	0,000596322
10	35	12	15	12	0	999	0,32942	0,00930073	0,25906	0,00586484	0,08728	0,00588571	0,32001	0,00770389	0,00035	0,000572276	0,00169	0,00133937	0,00209	0,00177254	0,0001	0,0003
10	35	12	15	12	3	999	0,32171	0,0098664	0,22774	0,00633344	0,07757	0,0051269	0,36158	0,00823915	0,00034	0,000603656	0,0087	0,00268887	0,00224	0,00204509	0,00012	0,000324962
10	35	12	15	12	6	999	0,30403	0,0114782	0,19429	0,00644716	0,06534	0,00470791	0,39042	0,00993396	0,00059	0,000801187	0,04324	0,00398025	0,00201	0,00202729	8,00E-05	0,000271293
10	35	12	15	12	9	999	0,29051	0,0117077	0,16775	0,00502469	0,05588	0,0044436	0,42136	0,0107875	0,00036	0,000538888	0,06189	0,00538497	0,00212	0,00207499	0,00013	0,000364829
10	35	12	15	17	0	999	0,32419	0,00879511	0,34324	0,0074204	0,01764	0,0034308	0,31048	0,00810121	0,00033	0,000548726	0,00178	0,00141831	0,00231	0,0021895	3,00E-05	0,000221585
10	35	12	15	17	3	999	0,3145	0,00976985	0,30405	0,00642865	0,01704	0,00269785	0,35566	0,00817462	0,00035	0,000554527	0,00638	0,00251706	0,00198	0,00192343	4,00E-05	0,000195959
10	35	12	15	17	6	999	0,30042	0,0108473	0,25724	0,00574999	0,01631	0,00311671	0,38476	0,0101716	0,00051	0,000727942	0,03891	0,00417874	0,00182	0,0018351	3,00E-05	0,000221585
10	35	12	15	17	9	999	0,28789	0,0112711	0,21754	0,00549258	0,0144	0,00310805	0,40938	0,0105847	0,00052	0,000713863	0,06823	0,00691933	0,00203	0,00183005	1,00E-05	9,95E-05
10	35	12	15	22	0	999	0,3207	0,00823225	0,36403	0,00662187	0,00211	0,00126408	0,30931	0,00781114	0,00036	0,000557136	0,00179	0,00119411	0,0017	0,00178045	0	0
10	35	12	15	22	3	999	0,31295	0,0098837	0,3241	0,0048239	0,00196	0,0014207	0,35249	0,00953572	0,00033	0,000600916	0,00628	0,00248226	0,00188	0,00181813	1,00E-05	9,95E-05
10	35	12	15	22	6	999	0,29851	0,0100404	0,27755	0,00502668	0,00202	0,00134893	0,38175	0,00899264	0,00041	0,000601581	0,03785	0,00369966	0,00188	0,00163878	3,00E-05	0,000170587
10	35	12	15	22	9	999	0,28356	0,0116278	0,23382	0,00468269	0,002	0,00160624	0,40779	0,0112395	0,00052	0,000670522	0,07048	0,00680805	0,00179	0,00183464	4,00E-05	0,000195959
10	35	12	15	27	0	999	0,32253	0,00852227	0,36465	0,00533174	0,0008	0,000748331	0,30792	0,00743866	0,00028	0,00053066	0,00179	0,00145805	0,00203	0,00187326	0	0
10	35	12	15	27	3	999	0,31366	0,00875696	0,32556	0,00458764	0,00073	0,000947154	0,35187	0,00877343	0,00042	0,000680882	0,00612	0,00238445	0,00164	0,00161567	0	0
10	35	12	15	27	6	999	0,2971	0,00880511	0,27947	0,00414115	0,00071	0,000897719	0,38327	0,00818884	0,00043	0,000587452	0,03714	0,00414251	0,00187	0,00179808	1,00E-05	9,95E-05
10	35	12	15	27	9	999	0,28377	0,0120224	0,23613	0,00417769	0,00076	0,000895768	0,40587	0,0112256	0,00053	0,000754387	0,07131	0,00577701	0,0016	0,00183303	3,00E-05	0,000170587
10	35	12	15	32	0	999	0,3216	0,00913126	0,36506	0,00532132	0,00065	0,00084113	0,30872	0,00838699	0,00031	0,000503885	0,00185	0,00143091	0,00181	0,00149462	0	0
10	35	12	15	32	3	999	0,31224	0,0106114	0,32643	0,00576412	0,00073	0,000870115	0,35269	0,00938157	0,00037	0,000610819	0,00565	0,00230814	0,00187	0,00193212	2,00E-05	0,00014
10	35	12	15	32	6	999	0,29609	0,00996905	0,27932	0,00407156	0,00057	0,000790633	0,3838	0,010018	0,0004	0,000616441	0,03786	0,0039039	0,00193	0,00181248	3,00E-05	0,000170587
10	35	12	15	32	9	999	0,28226	0,012415	0,23647	0,00376153	0,00064	0,000768375	0,40748	0,0115208	0,00062	0,000718053	0,07064	0,00563652	0,00184	0,00213878	5,00E-05	0,000217945
10	35	12	20	12	0	999	0,3633	0,00848823	0,26037	0,00811992	0,12891	0,00614995	0,24239	0,00789544	0,00031	0,000577841	0,00198	0,00128825	0,00261	0,00195394	0,00013	0,00039128
10	35	12	20	12	3	999	0,34465	0,00929018	0,23132	0,0076979	0,11601	0,00581635	0,29462	0,0067183	0,00031	0,000503885	0,01022	0,00288298	0,00273	0,00236159	0,00014	0,000447661
10	35	12	20	12	6	999	0,32272	0,011281	0,1966	0,00864292	0,09579	0,00584687	0,33129	0,00825263	0,00038	0,000596322	0,05056	0,00395302	0,00251	0,00210473	0,00015	0,000384057
10	35	12	20	12	9	999	0,3061	0,0114608	0,16495	0,00756356	0,08205	0,00581442	0,36195	0,00846448	0,0005	0,000655744	0,08213	0,0039665	0,00219	0,00199847	0,00013	0,000336303
10	35	12	20	17	0	999	0,3428	0,0086325	0,40296	0,0103343	0,02264	0,00449337	0,22765	0,00845858	0,0003	0,000574456	0,00183	0,00125742	0,00181	0,00148792	1,00E-05	9,95E-05
10	35	12	20	17	3	999	0,33184	0,00788254	0,35827	0,00881119	0,02246	0,00442362	0,27902	0,00682053	0,00034	0,000551725	0,00617	0,0023369	0,00188	0,00186161	2,00E-05	0,00014
10	35	12	20	17	6	999	0,31376	0,010531	0,30345	0,00891221	0,02163	0,00387983	0,31718	0,00889762	0,00032	0,00056356	0,04195	0,00372659	0,00168	0,00151578	3,00E-05	0,000170587
10	35	12	20	17	9	999	0,29707	0,0111295	0,25414	0,00876472	0,01979	0,00316321	0,34668	0,00959987	0,00045	0,000638357	0,0801	0,00586089	0,00172	0,0013644	5,00E-05	0,000217945
10	35	12	20	22	0	999	0,33633	0,00702005	0,43403	0,00817001	0,00169	0,00121404	0,22407	0,00837288	0,00022	0,000437721	0,0018	0,00129615	0,00184	0,00176477	2,00E-05	0,00014
10	35	12	20	22	3	999	0,32521	0,00788961	0,38912	0,00690692	0,00167	0,00129657	0,27534	0,00778231	0,00029	0,000515655	0,00644	0,00222405	0,00192	0,00197828	1,00E-05	9,95E-05
10	35	12	20	22	6	999	0,3093	0,00924824	0,33228	0,00649012	0,00223	0,00154826	0,31211	0,00811529	0,0004	0,000565685	0,04209	0,00436828	0,00157	0,00191966	2,00E-05	0,00014
10	35	12	20	22	9	999	0,29177	0,0103671	0,28105	0,00621993	0,00188	0,00132121	0,34046	0,00983201	0,00038	0,00064467	0,08278	0,00536764	0,00161	0,00176009	7,00E-05	0,000255147
10	35	12	20	27	0	999	0,33584	0,00856005	0,4349	0,00772075	0,00064	0,000830903	0,22482	0,00713496	0,00017	0,000401373	0,0019	0,00126095	0,00172	0,0016253	1,00E-05	9,95E-05
10	35	12	20	27	3	999	0,327	0,00828493	0,38987	0,00648946	0,0007	0,000728011	0,2742	0,0079511	0,00029	0,000495883	0,00625	0,00226881	0,00168	0,0017081	1,00E-05	9,95E-05
10	35	12	20	27	6	999	0,30593	0,0093137	0,33588	0,00621334	0,00068	0,000847113	0,31349	0,00931611	0,00041	0,000584722	0,04191	0,00438428	0,00167	0,00169738	3,00E-05	0,000170587
10	35	12	20	27	9	999	0,29049	0,0102073	0,28345	0,00576606	0,00058	0,000680882	0,34052	0,0109695	0,00051	0,000640234	0,08279	0,00607831	0,00159	0,0014078	7,00E-05	0,000255147
10	35	12	20	32	0	999	0,3362	0,00873957	0,43448	0,00829757	0,00065	0,000829156	0,22504	0,00889935	0,00022	0,00046	0,00169	0,00135422	0,00172	0,0014972	0	0
10	35	12	20	32	3	999	0,32449	0,00752528	0,38954	0,00634416	0,00058	0,000763937	0,27715	0,0076464	0,00028	0,000567098	0,0061	0,00241039	0,00186	0,00156857	0	0
10	35	12	20	32	6	999	0,30919	0,0092571	0,33586	0,00687898	0,00055	0,000753326	0,31082	0,00890099	0,00036	0,000608605	0,0415	0,00381969	0,0017	0,00155885	2,00E-05	0,00014
10	35	12	20	32	9	999	0,29006	0,00890822	0,28327	0,00496358	0,00049	0,000806164	0,34155	0,00861438	0,00041	0,000649538	0,08259	0,00565702	0,00162	0,00169576	1,00E-05	9,95E-05
10	35	12	25	12	0	999	0,41757	0,00848794	0,2208	0,00986509	0,20874	0,00719252	0,14584	0,00735897	0,00031	0,000560268	0,00234	0,00149144	0,00419	0,00250876	0,00021	0,000495883
10	35	12	25	12	3	999	0,39233	0,00936168	0,1909	0,0098514	0,18206	0,00790926	0,21279	0,00723366	0,00045	0,000572276	0,01781	0,00492888	0,00349	0,00223828	0,00017	0,000425558
10	35	12	25	12	6	999	0,35756	0,00845496	0,15861	0,00968596	0,15054	0,00725041	0,2614	0,00733894	0,00033	0,000510979	0,06797	0,00478843	0,00335	0,00223774	0,00024	0,000492341
10	35	12	25	12	9	999	0,33002	0,00981629	0,13315	0,00910426	0,12787	0,00684201	0,30061	0,00749653	0,00038	0,000543691	0,10476	0,0047563	0,00304	0,00215833	0,00017	0,000401373
10	35	12	25	17	0	999	0,36511	0,00967047	0,47242	0,013368	0,03182	0,00613576	0,12692	0,0086518	0,00014	0,0003747	0,00166	0,00129012	0,00185	0,00155804	8,00E-05	0,000271293
10	35	12	25	17	3	999	0,35285	0,0095209	0,41644	0,0120709	0,03216	0,00554566	0,19025	0,00689112	0,00022	0,00046	0,00606	0,00198404	0,00198	0,00189198	4,00E-05	0,000195959
10	35	12	25	17	6	999	0,33017	0,00877503	0,35236	0,012166	0,03022	0,00509427	0,23962	0,00713832	0,00022	0,000437721	0,04532	0,00383635	0,00206	0,00176533	3,00E-05	0,000170587
10	35	12	25	17	9	999	0,31003	0,0096638	0,29202	0,0122008	0,02834	0,0047733	0,27639	0,00877029	0,0004	0,000616441	0,09091	0,00419069	0,00187	0,00177006	4,00E-05	0,000195959
10	35	12	25	22	0	999	0,35698	0,00912138	0,51427	0,0105999	0,00158	0,00117627	0,12376	0,00807975	0,00011	0,000343366	0,00176	0,00124996	0,00154	0,00149947	0	0
10	35	12	25	22	3	999	0,34377	0,00913001	0,46241	0,00870298	0,00166	0,00122654	0,18464	0,00806538	0,0001	0,0003	0,00589	0,00251752	0,0015	0,00131529	3,00E-05	0,000170587
10	35	12	25	22	6	999	0,32054	0,00889991	0,39596	0,00893411	0,00191	0,00144979	0,23405	0,00827088	0,00027	0,00050705	0,04585	0,00447074	0,00141	0,00127354	1,00E-05	9,95E-05
10	35	12	25	22	9	999	0,3003	0,0107131	0,33391	0,0073554	0,00173	0,0012398	0,26741	0,0102158	0,0004	0,0006	0,09472	0,00549378	0,00147	0,00143844	6,00E-05	0,000276405
10	35	12	25	27	0	999	0,35571	0,00934483	0,51621	0,00959927	0,00051	0,000741552	0,12391	0,00653314	0,00018	0,00040939	0,00171	0,00147848	0,00177	0,00163618	0	0
10	35	12	25	27	3	999	0,34279	0,0092437	0,46369	0,00895734	0,00064	0,000714423	0,18507	0,00824652	0,00015	0,000433013	0,00588	0,00244246	0,00178	0,00170047	0	0
10	35	12	25	27	6	999	0,32099	0,00841605	0,39742	0,00760287	0,00063	0,000730137	0,23342	0,00928351	0,00028	0,000511468	0,04537	0,00457527	0,00188	0,00195079	1,00E-05	9,95E-05
10	35	12	25	27	9	999	0,29824	0,0101401	0,33673	0,00858703	0,00065	0,000942072	0,26677	0,00937748	0,00037	0,000702211	0,09545	0,0055143	0,00174	0,00148068	5,00E-05	0,000217945
10	35	12	25	32	0	999	0,35537	0,00794563	0,51489	0,00956232	0,0006	0,000787401	0,12563	0,00874603	7,00E-05	0,000255147	0,00154	0,00134477	0,00188	0,00177358	2,00E-05	0,00014
10	35	12	25	32	3	999	0,34197	0,00837431	0,4642	0,00946256	0,00061	0,000823347	0,18532	0,00777416	0,00015	0,000357071	0,00593	0,00242592	0,00182	0,0014992	0	0
10	35	12	25	32	6	999	0,32043	0,0091894	0,39907	0,00831535	0,00058	0,000723602	0,23264	0,00835766	0,00027	0,000563116	0,04545	0,00373464	0,00154	0,00142422	2,00E-05	0,00014
10	35	12	25	32	9	999	0,29923	0,0103488	0,33618	0,00873542	0,00051	0,000670746	0,2665	0,00983412	0,00032	0,000487442	0,09549	0,00542493	0,00172	0,00180599	5,00E-05	0,000217945
10	35	12	30	12	0	999	0,54542	0,00877517	0,03703	0,00879597	0,39031	0,010771	0,01761	0,00598648	0,00011	0,000371349	0,00134	0,00169835	0,00782	0,00355635	0,00036	0,000671118
10	35	12	30	12	3	999	0,48077	0,008818	0,03594	0,00897866	0,32205	0,00882539	0,10178	0,00851303	0,00071	0,000791138	0,05099	0,00772463	0,00737	0,00291086	0,00039	0,000598247
10	35	12	30	12	6	999	0,42388	0,00966259	0,03414	0,00900447	0,25955	0,0093823	0,17615	0,00686349	0,0009	0,000877496	0,09882	0,0074248	0,00624	0,00296351	0,00032	0,000526878
10	35	12	30	12	9	999	0,38434	0,00913041	0,02964	0,00782882	0,21891	0,00751544	0,23318	0,00788084	0,00089	0,000926229	0,12792	0,00530788	0,00482	0,00266225	0,0003	0,000556776
10	35	12	30	17	0	999	0,46947	0,0192216	0,28826	0,056865	0,21812	0,0389616	0,01693	0,00522925	3,00E-05	0,000170587	0,00209	0,00150396	0,00486	0,00265338	0,00024	0,000471593
10	35	12	30	17	3	999	0,43732	0,0156805	0,24891	0,0561388	0,1971	0,0344173	0,09407	0,00723361	0,00016	0,000392938	0,01775	0,0077387	0,00451	0,00258648	0,00018	0,00040939
10	35	12	30	17	6	999	0,39415	0,0134999	0,19086	0,0495173	0,16678	0,0271631	0,16249	0,00933755	0,00028	0,000491528	0,0807	0,00928278	0,00455	0,00271431	0,00019	0,000440341
10	35	12	30	17	9	999	0,35722	0,0104428	0,16111	0,0361336	0,13828	0,0213068	0,21605	0,0094365	0,0005	0,000728011	0,1237	0,00596406	0,00299	0,00213305	0,00015	0,000455522
10	35	12	30	22	0	999	0,37845	0,00962328	0,60068	0,010241	0,0013	0,00115326	0,01629	0,00614377	0	0	0,00154	0,00122	0,00174	0,00143958	0	0
10	35	12	30	22	3	999	0,36478	0,0090505	0,54753	0,0113353	0,00166	0,00127452	0,07932	0,00845681	7,00E-05	0,000255147	0,00504	0,00190221	0,00159	0,00148388	1,00E-05	9,95E-05
10	35	12	30	22	6	999	0,33691	0,00894214	0,47217	0,0104308	0,0016	0,00125698	0,14043	0,0084122	0,00023	0,00046594	0,04679	0,00451064	0,00186	0,00147662	1,00E-05	9,95E-05
10	35	12	30	22	9	999	0,31068	0,00850985	0,39226	0,00927213	0,0016	0,00131909	0,18442	0,00908205	0,00024	0,000471593	0,10919	0,0052682	0,00159	0,00156266	2,00E-05	0,00014
10	35	12	30	27	0	999	0,37869	0,0115687	0,60239	0,0131384	0,00061	0,000691303	0,01545	0,00578338	2,00E-05	0,00014	0,00129	0,00107047	0,00155	0,00151245	0	0
10	35	12	30	27	3	999	0,36404	0,00921946	0,54934	0,0115743	0,00057	0,000651997	0,07984	0,00801089	9,00E-05	0,000349142	0,00477	0,00196395	0,00135	0,00147224	0	0
10	35	12	30	27	6	999	0,33782	0,00840402	0,47252	0,00851878	0,00056	0,000697424	0,13939	0,00795223	0,00017	0,000375633	0,04771	0,00448173	0,0018	0,00162481	3,00E-05	0,000170587
10	35	12	30	27	9	999	0,30896	0,00855561	0,3945	0,0102308	0,00066	0,000777432	0,18509	0,00994092	0,00036	0,000538888	0,10864	0,0055435	0,00173	0,00158022	6,00E-05	0,000276405
10	35	12	30	32	0	999	0,37758	0,0104949	0,60299	0,0114843	0,00054	0,000792717	0,016	0,00605805	4,00E-05	0,000195959	0,00152	0,00129213	0,00133	0,00126535	0	0
10	35	12	30	32	3	999	0,36526	0,0088007	0,54903	0,0093064	0,00058	0,000763937	0,07888	0,00815387	8,00E-05	0,000271293	0,00483	0,00188709	0,00134	0,00145753	0	0
10	35	12	30	32	6	999	0,3391	0,0085047	0,47117	0,00943404	0,0005	0,000685565	0,14046	0,00815649	0,00021	0,000431161	0,04705	0,00438492	0,00147	0,00129194	4,00E-05	0,000195959
10	35	12	30	32	9	999	0,31006	0,00871759	0,39396	0,00968392	0,00055	0,00071239	0,18407	0,00908323	0,0003	0,000538516	0,10966	0,00583476	0,00136	0,00124515	4,00E-05	0,000195959
10	35	12	35	12	0	999	0,56599	0,0092612	0,00307	0,00203103	0,41868	0,00948249	0,00202	0,00160611	1,00E-05	9,95E-05	7,00E-05	0,000291719	0,00966	0,00412849	0,0005	0,000685565
10	35	12	35	12	3	999	0,56345	0,00859578	0,00324	0,00190326	0,41952	0,00880395	0,00454	0,00246747	3,00E-05	0,000170587	0,00011	0,000421782	0,00865	0,00382721	0,00046	0,000698856
10	35	12	35	12	6	999	0,53451	0,00930644	0,00348	0,00211887	0,38628	0,00968616	0,04321	0,00667727	0,00034	0,000635925	0,02276	0,00776031	0,009	0,00342637	0,00042	0,000695414
10	35	12	35	12	9	999	0,4633	0,00894259	0,00358	0,00211745	0,31133	0,00951741	0,12953	0,00746251	0,00111	0,00111261	0,08382	0,00615854	0,00693	0,00338306	0,0004	0,000648074
10	35	12	35	17	0	999	0,56661	0,00902873	0,00356	0,00216019	0,4172	0,0087647	0,00187	0,00148765	4,00E-05	0,000195959	8,00E-05	0,000337046	0,01014	0,00496794	0,0005	0,000640312
10	35	12	35	17	3	999	0,56384	0,00915611	0,00359	0,00208852	0,41719	0,0087312	0,00454	0,00226018	7,00E-05	0,000255147	0,00016	0,000523832	0,0101	0,0038223	0,00051	0,000655668
10	35	12	35	17	6	999	0,5333	0,00928386	0,00327	0,00218566	0,3868	0,00963535	0,04284	0,00710735	0,00042	0,000586174	0,024	0,00720972	0,00883	0,00360015	0,00054	0,000726911
10	35	12	35	17	9	999	0,46166	0,00797398	0,00412	0,00221486	0,3128	0,00849117	0,12766	0,00651801	0,00096	0,00088227	0,08544	0,00664277	0,00699	0,00332715	0,00037	0,000594222
10	35	12	35	22	0	999	0,38252	0,00959737	0,61101	0,00973806	0,0011	0,00101489	0,00226	0,00178673	0	0	0,00155	0,00127574	0,00156	0,00151208	0	0
10	35	12	35	22	3	999	0,38051	0,0121396	0,60776	0,0123904	0,00115	0,00104283	0,00472	0,00244164	1,00E-05	9,95E-05	0,00422	0,0019979	0,00163	0,00142587	0	0
10	35	12	35	22	6	999	0,36378	0,0106804	0,55588	0,0107436	0,00102	0,00104862	0,02981	0,00744271	0,00013	0,000336303	0,04801	0,00409755	0,00136	0,00141789	1,00E-05	9,95E-05
10	35	12	35	22	9	999	0,326	0,00958645	0,45795	0,011519	0,00113	0,00109229	0,09058	0,00948281	0,00027	0,000545069	0,12244	0,00455043	0,00158	0,00158858	5,00E-05	0,000217945
10	35	12	35	27	0	999	0,38099	0,0102961	0,61326	0,0104025	0,00063	0,000783007	0,00222	0,00170634	0	0	0,00154	0,00126032	0,00136	0,00113596	0	0
10	35	12	35	27	3	999	0,38206	0,0114112	0,60656	0,0110665	0,0007	0,000754983	0,00503	0,00264747	0	0	0,00408	0,00223016	0,00157	0,00151165	0	0
10	35	12	35	27	6	999	0,36136	0,0103107	0,55911	0,0120407	0,00053	0,000699357	0,02901	0,00761117	3,00E-05	0,000170587	0,04832	0,00372527	0,00164	0,00144582	0	0
10	35	12	35	27	9	999	0,32502	0,00940317	0,45864	0,0123714	0,00058	0,000763937	0,09028	0,00941178	0,00022	0,000481248	0,12387	0,0054197	0,00136	0,00129244	3,00E-05	0,000170587
10	35	12	35	32	0	999	0,38237	0,0122235	0,61178	0,0123859	0,00066	0,00079019	0,0023	0,00165831	1,00E-05	9,95E-05	0,00137	0,0011546	0,00151	0,00139639	0	0
10	35	12	35	32	3	999	0,38025	0,0113907	0,60861	0,0116171	0,0006	0,000748331	0,00486	0,00254959	0	0	0,00409	0,00190838	0,00159	0,00126566	0	0
10	35	12	35	32	6	999	0,36166	0,010451	0,55847	0,0114773	0,00051	0,000741552	0,03033	0,00686885	7,00E-05	0,000255147	0,04737	0,00360459	0,00156	0,00133656	3,00E-05	0,000170587
10	35	12	35	32	9	999	0,3262	0,00836421	0,45825	0,012251	0,00044	0,000553534	0,09082	0,0087754	0,00017	0,000375633	0,12267	0,00515181	0,00137	0,00124623	8,00E-05	0,000305941
10	35	17	20	17	0	999	0,39759	0,00812046	0,26649	0,00943239	0,12896	0,00619826	0,20073	0,00783435	0,0002	0,000469042	0,00207	0,00128261	0,00384	0,0022615	0,00012	0,000381576
10	35	17	20	17	12	999	0,32132	0,0097641	0,16446	0,00668195	0,08032	0,0047663	0,3325	0,00815414	0,00049	0,000685493	0,09852	0,0035028	0,00233	0,00175531	6,00E-05	0,000276405
10	35	17	20	17	15	999	0,30704	0,0109516	0,14662	0,00693366	0,07165	0,00465913	0,35611	0,00841771	0,00055	0,00071239	0,11588	0,00291301	0,00202	0,00172035	0,00013	0,000336303
10	35	17	20	17	3	999	0,38062	0,00928308	0,24395	0,00807016	0,1173	0,00564358	0,24643	0,0064471	0,00022	0,000437721	0,00791	0,00280391	0,00334	0,00244221	0,00023	0,000486929
10	35	17	20	17	6	999	0,35589	0,0096715	0,21466	0,00810336	0,10358	0,00617119	0,27931	0,0059257	0,00034	0,000603656	0,04324	0,00379505	0,00278	0,00212405	0,0002	0,000424264
10	35	17	20	17	9	999	0,33695	0,0109447	0,18676	0,00678398	0,09065	0,00642865	0,30694	0,00691349	0,00042	0,000602993	0,07548	0,00386906	0,00269	0,0022965	0,00011	0,000343366
10	35	17	20	22	0	999	0,38336	0,00795553	0,39829	0,0102267	0,01903	0,00477379	0,19443	0,00667121	0,00021	0,000453762	0,00178	0,00130828	0,00287	0,00211969	3,00E-05	0,000170587
10	35	17	20	22	12	999	0,31658	0,0103094	0,24263	0,00827485	0,01816	0,00402174	0,3285	0,00861568	0,00038	0,000612862	0,09158	0,00309574	0,00214	0,00202988	3,00E-05	0,000170587
10	35	17	20	22	15	999	0,30426	0,0101525	0,21261	0,00663309	0,01686	0,00382366	0,35178	0,00874366	0,0005	0,0007	0,11141	0,00273531	0,00251	0,00211894	7,00E-05	0,000291719
10	35	17	20	22	3	999	0,37128	0,00992379	0,36235	0,00958162	0,02008	0,00433746	0,23852	0,00683883	0,00019	0,000417013	0,00457	0,00226828	0,00298	0,00189198	3,00E-05	0,000170587
10	35	17	20	22	6	999	0,35444	0,00887166	0,32008	0,00808539	0,01894	0,00393909	0,27625	0,00681817	0,0002	0,000447214	0,02725	0,00321364	0,0028	0,0022891	4,00E-05	0,000195959
10	35	17	20	22	9	999	0,33424	0,00998611	0,27723	0,00965076	0,01865	0,00416023	0,30261	0,00789923	0,00048	0,000685274	0,06407	0,00369122	0,00269	0,00224364	3,00E-05	0,000170587
10	35	17	20	27	0	999	0,383	0,00916297	0,41725	0,00918409	0,00199	0,00141771	0,19308	0,00611176	0,00022	0,000481248	0,00156	0,00128312	0,00289	0,00192299	1,00E-05	9,95E-05
10	35	17	20	27	12	999	0,3168	0,0107322	0,26316	0,00623173	0,00212	0,00149184	0,32607	0,00864552	0,00038	0,000628967	0,08959	0,00345281	0,00188	0,00157022	0	0
10	35	17	20	27	15	999	0,30094	0,0123003	0,23257	0,00628053	0,00254	0,00151275	0,35074	0,00977407	0,00052	0,000670522	0,11049	0,00332715	0,00217	0,00204477	3,00E-05	0,000170587
10	35	17	20	27	3	999	0,36877	0,00800981	0,38379	0,0083538	0,00213	0,00120545	0,23839	0,00642634	0,00022	0,000437721	0,00404	0,00184889	0,00265	0,00195128	1,00E-05	9,95E-05
10	35	17	20	27	6	999	0,35278	0,00852359	0,34247	0,00791891	0,00226	0,00159762	0,27418	0,00689258	0,00023	0,00046594	0,02509	0,00368808	0,00298	0,00212123	1,00E-05	9,95E-05
10	35	17	20	27	9	999	0,33156	0,010164	0,29924	0,00790078	0,00216	0,00142632	0,30199	0,00753989	0,0004	0,000616441	0,06244	0,00315379	0,00221	0,00206541	0	0
10	35	17	20	32	0	999	0,38162	0,00803589	0,41901	0,00786701	0,00082	0,000920652	0,19341	0,00657586	0,00015	0,000357071	0,00179	0,00126724	0,00318	0,00214653	2,00E-05	0,00014
10	35	17	20	32	12	999	0,31661	0,010195	0,2642	0,00667982	0,00086	0,000927577	0,32631	0,00868181	0,00041	0,000601581	0,08935	0,00306716	0,00222	0,00222971	4,00E-05	0,000195959
10	35	17	20	32	15	999	0,30273	0,0120572	0,23439	0,00552249	0,00092	0,00105527	0,35001	0,00978927	0,00042	0,000619355	0,10968	0,00311731	0,00182	0,00158354	3,00E-05	0,000170587
10	35	17	20	32	3	999	0,36972	0,00950482	0,38442	0,00868468	0,00072	0,000949526	0,23807	0,00675315	0,0004	0,0006	0,00387	0,00206715	0,00279	0,00204595	1,00E-05	9,95E-05
10	35	17	20	32	6	999	0,35268	0,00968079	0,34427	0,0079131	0,00094	0,000881136	0,27505	0,00666239	0,0003	0,0005	0,02416	0,00341385	0,0026	0,00198997	0	0
10	35	17	20	32	9	999	0,33145	0,0101355	0,30093	0,00753028	0,00098	0,0009998	0,30178	0,00732746	0,00036	0,000574804	0,062	0,00349857	0,00244	0,00190431	6,00E-05	0,000237487
10	35	17	25	17	0	999	0,44688	0,00813791	0,22047	0,00959943	0,20671	0,00903028	0,11805	0,00599062	0,00017	0,000425558	0,00227	0,00163618	0,00521	0,00288893	0,00024	0,000531413
10	35	17	25	17	12	999	0,34275	0,00886834	0,13174	0,0087882	0,12484	0,00733992	0,282	0,0065238	0,00043	0,000604235	0,11518	0,00353943	0,00285	0,00212779	0,00021	0,000431161
10	35	17	25	17	15	999	0,32445	0,0106211	0,11767	0,00924452	0,11056	0,00670421	0,31098	0,00779869	0,00059	0,0007496	0,13286	0,00304637	0,00279	0,00241783	0,0001	0,000331662
10	35	17	25	17	3	999	0,42099	0,00817373	0,19924	0,00966449	0,186	0,00820366	0,17344	0,00697613	0,00022	0,000501597	0,01471	0,00418401	0,00514	0,00274598	0,00026	0,000502394
10	35	17	25	17	6	999	0,3898	0,00853581	0,17095	0,00950408	0,16134	0,00688363	0,21603	0,00589144	0,00035	0,000606218	0,05775	0,00425059	0,00359	0,00193956	0,00019	0,000392301
10	35	17	25	17	9	999	0,36308	0,00736027	0,14897	0,00810858	0,14246	0,00720336	0,25073	0,00580492	0,00025	0,00047697	0,09127	0,00391881	0,00303	0,00220207	0,00021	0,000475289
10	35	17	25	22	0	999	0,40977	0,0089965	0,44699	0,0122992	0,02955	0,00594369	0,10854	0,00716299	0,00018	0,00040939	0,00201	0,00141771	0,00292	0,00227015	4,00E-05	0,000195959
10	35	17	25	22	12	999	0,33038	0,0111452	0,26524	0,0120931	0,02601	0,00596405	0,27009	0,00860011	0,00036	0,000538888	0,10521	0,00316321	0,00263	0,00179251	8,00E-05	0,000271293
10	35	17	25	22	15	999	0,31488	0,00967086	0,2354	0,00984378	0,02386	0,00552634	0,29517	0,00789437	0,00053	0,000767529	0,12812	0,00286454	0,00198	0,00158101	6,00E-05	0,000276405
10	35	17	25	22	3	999	0,39479	0,00810838	0,40542	0,0122451	0,02939	0,00694679	0,1624	0,00729657	0,00013	0,000364829	0,0051	0,00213776	0,00274	0,00193194	3,00E-05	0,000170587
10	35	17	25	22	6	999	0,37454	0,00939619	0,3552	0,0107051	0,02902	0,00567799	0,20523	0,00649439	0,00025	0,00053619	0,03294	0,00386735	0,0028	0,00196469	2,00E-05	0,00014
10	35	17	25	22	9	999	0,34997	0,00944506	0,30658	0,0111168	0,0265	0,00519519	0,24011	0,00676298	0,00036	0,000591946	0,07431	0,00373281	0,00212	0,0018071	5,00E-05	0,000217945
10	35	17	25	27	0	999	0,40301	0,0080765	0,48298	0,00973548	0,00216	0,00172464	0,10673	0,00679684	0,00015	0,000357071	0,00185	0,00123592	0,00311	0,00195394	1,00E-05	9,95E-05
10	35	17	25	27	12	999	0,32733	0,00927691	0,30007	0,00789209	0,00197	0,00144537	0,26522	0,00659482	0,00047	0,000639609	0,10251	0,00305449	0,00239	0,00183246	4,00E-05	0,000195959
10	35	17	25	27	15	999	0,31167	0,0104748	0,26453	0,00772069	0,00194	0,00134774	0,29253	0,00849995	0,00035	0,00053619	0,12679	0,00277235	0,00213	0,00193212	6,00E-05	0,000237487
10	35	17	25	27	3	999	0,39174	0,0082615	0,43907	0,00861075	0,00201	0,00131526	0,15952	0,00603735	0,00016	0,000392938	0,00446	0,00202692	0,00303	0,00219752	1,00E-05	9,95E-05
10	35	17	25	27	6	999	0,36934	0,00849967	0,39315	0,00907345	0,00206	0,0013771	0,2047	0,00636946	0,00021	0,000475289	0,0279	0,00342199	0,00262	0,00212499	2,00E-05	0,00014
10	35	17	25	27	9	999	0,34474	0,00901179	0,34233	0,00838696	0,00204	0,00154868	0,23788	0,00697607	0,00036	0,000608605	0,07028	0,00311474	0,00236	0,00201752	1,00E-05	9,95E-05
10	35	17	25	32	0	999	0,4051	0,00914276	0,48255	0,00892006	0,00091	0,000849647	0,10646	0,00532808	7,00E-05	0,000255147	0,00182	0,00117796	0,00307	0,00221926	2,00E-05	0,00014
10	35	17	25	32	12	999	0,32517	0,00963333	0,30219	0,00728244	0,00086	0,000916733	0,26663	0,00775971	0,00048	0,00064	0,10202	0,00287395	0,00261	0,00197937	4,00E-05	0,000195959
10	35	17	25	32	15	999	0,31241	0,0104576	0,26499	0,0069217	0,00084	0,00088	0,2921	0,00859477	0,00044	0,000668132	0,1274	0,00279285	0,00178	0,00164061	4,00E-05	0,000195959
10	35	17	25	32	3	999	0,38924	0,00778475	0,44222	0,00890571	0,00085	0,000852936	0,15998	0,00683225	0,00017	0,000425558	0,00439	0,00196924	0,00315	0,0019666	0	0
10	35	17	25	32	6	999	0,3705	0,00856913	0,39423	0,00923564	0,00092	0,000901998	0,20387	0,00507869	0,00019	0,000392301	0,02744	0,00359255	0,00285	0,0019615	0	0
10	35	17	25	32	9	999	0,3449	0,0096566	0,34381	0,00736301	0,00086	0,000883403	0,23719	0,00728106	0,00028	0,000567098	0,07057	0,00342419	0,00235	0,00166358	4,00E-05	0,000195959
10	35	17	30	17	0	999	0,54833	0,00865223	0,03855	0,00874343	0,3873	0,00983209	0,01583	0,00491336	7,00E-05	0,000255147	0,00127	0,00161775	0,00826	0,00321751	0,00039	0,000646452
10	35	17	30	17	12	999	0,38364	0,00862151	0,02983	0,00760402	0,21561	0,00919554	0,2328	0,00590254	0,00062	0,000771751	0,13241	0,00477094	0,00477	0,00279948	0,00032	0,00056356
10	35	17	30	17	15	999	0,36308	0,00873577	0,02723	0,00780622	0,18981	0,0080171	0,26781	0,00608555	0,0005	0,000640312	0,14736	0,00434631	0,00396	0,00277099	0,00025	0,000497494
10	35	17	30	17	3	999	0,49686	0,00897109	0,03555	0,00836824	0,33809	0,00950378	0,07985	0,00625839	0,0007	0,000866025	0,04093	0,00690399	0,00767	0,00362231	0,00035	0,000589491
10	35	17	30	17	6	999	0,45118	0,00819436	0,03329	0,00828528	0,28753	0,00901937	0,13884	0,00638548	0,00078	0,000819512	0,08172	0,00523465	0,00629	0,00300431	0,00037	0,000577148
10	35	17	30	17	9	999	0,41489	0,00956545	0,03135	0,00806148	0,24595	0,00747446	0,18921	0,00663068	0,00066	0,000751266	0,1123	0,00510979	0,00523	0,00262623	0,00041	0,000584722
10	35	17	30	22	0	999	0,48866	0,0155957	0,29347	0,0511594	0,19302	0,0368068	0,01663	0,00560117	2,00E-05	0,00014	0,00206	0,00149546	0,00581	0,0027375	0,00033	0,000548726
10	35	17	30	22	12	999	0,3663	0,0102181	0,15535	0,0362561	0,12789	0,0242878	0,21805	0,00780304	0,00035	0,000572276	0,12855	0,00443706	0,00335	0,00208986	0,00016	0,000366606
10	35	17	30	22	15	999	0,34814	0,00998301	0,13238	0,0279706	0,11455	0,0189928	0,25334	0,00769054	0,00041	0,000649538	0,14782	0,00351676	0,00326	0,00201306	0,0001	0,0003
10	35	17	30	22	3	999	0,46391	0,0125579	0,26047	0,0460368	0,18134	0,0330485	0,07612	0,00709405	0,00013	0,000364829	0,01266	0,00510729	0,00514	0,00249808	0,00023	0,00050705
10	35	17	30	22	6	999	0,42316	0,0117173	0,22165	0,0501885	0,15774	0,0324819	0,13151	0,00698784	0,00032	0,000597997	0,06075	0,00789224	0,0047	0,00241868	0,00017	0,000375633
10	35	17	30	22	9	999	0,39039	0,0111713	0,17964	0,0382893	0,14352	0,026087	0,18064	0,00781092	0,0004	0,000632456	0,10081	0,00599782	0,0044	0,00243311	0,0002	0,000447214
10	35	17	30	27	0	999	0,42931	0,0114575	0,54845	0,0122052	0,00183	0,00135687	0,0152	0,00464758	2,00E-05	0,00014	0,002	0,0015748	0,00317	0,00200527	2,00E-05	0,00014
10	35	17	30	27	12	999	0,33775	0,00959205	0,3405	0,00866545	0,00196	0,00152263	0,20039	0,00721373	0,00036	0,00062482	0,11692	0,00285895	0,00208	0,00171278	4,00E-05	0,000195959
10	35	17	30	27	15	999	0,32029	0,00979009	0,29863	0,007967	0,00217	0,00147007	0,23193	0,00669814	0,00041	0,000584722	0,14445	0,00254313	0,00208	0,00186912	4,00E-05	0,000195959
10	35	17	30	27	3	999	0,41413	0,00894947	0,50782	0,0089514	0,00207	0,00140894	0,06845	0,00715454	0,00011	0,00031289	0,00438	0,00198383	0,00304	0,00185968	0	0
10	35	17	30	27	6	999	0,38944	0,0090855	0,45298	0,00943502	0,00183	0,00120046	0,12202	0,00605307	0,00014	0,000346987	0,03067	0,00367166	0,0029	0,00222036	2,00E-05	0,00014
10	35	17	30	27	9	999	0,36029	0,0095951	0,39069	0,0105183	0,00215	0,00153867	0,16403	0,0067889	0,00016	0,000366606	0,08043	0,00343003	0,00223	0,00178244	2,00E-05	0,00014
10	35	17	30	32	0	999	0,42795	0,00963885	0,54969	0,009768	0,0009	0,000932738	0,01672	0,005204	0	0	0,00186	0,00142843	0,00287	0,00210549	1,00E-05	9,95E-05
10	35	17	30	32	12	999	0,3374	0,00908845	0,34165	0,00766469	0,00083	0,000775306	0,20065	0,00795786	0,00034	0,000533292	0,117	0,00333467	0,00206	0,00173101	7,00E-05	0,000255147
10	35	17	30	32	15	999	0,32084	0,00945063	0,30038	0,00901086	0,00065	0,000766485	0,23125	0,00737614	0,00037	0,000559553	0,14422	0,00321428	0,00221	0,00191987	8,00E-05	0,000271293
10	35	17	30	32	3	999	0,41455	0,00867223	0,50945	0,0101591	0,0007	0,000781025	0,06773	0,00637786	0,0001	0,0003	0,00431	0,00190103	0,00316	0,00209151	0	0
10	35	17	30	32	6	999	0,39006	0,00918893	0,45478	0,0106832	0,00073	0,000822861	0,12078	0,0061165	0,00014	0,000346987	0,03081	0,0034977	0,00267	0,00203005	3,00E-05	0,000170587
10	35	17	30	32	9	999	0,36211	0,0089832	0,39168	0,00885989	0,00069	0,000808641	0,16276	0,00601185	0,00024	0,000449889	0,07987	0,00352606	0,00264	0,00169423	1,00E-05	9,95E-05
10	35	17	35	17	0	999	0,56655	0,0082406	0,00342	0,00197575	0,41816	0,00950444	0,00211	0,00152902	1,00E-05	9,95E-05	2,00E-05	0,00014	0,00929	0,00411897	0,00044	0,000637495
10	35	17	35	17	12	999	0,44045	0,00876627	0,00413	0,00224346	0,28746	0,00731221	0,15894	0,00704673	0,00096	0,00096871	0,10101	0,00489591	0,00675	0,00302448	0,0003	0,000556776
10	35	17	35	17	15	999	0,40488	0,00886711	0,00433	0,00229371	0,25051	0,0076948	0,20641	0,00690666	0,00081	0,000891011	0,12725	0,00479453	0,00546	0,00297126	0,00035	0,000554527
10	35	17	35	17	3	999	0,56403	0,00850348	0,00328	0,00183891	0,41788	0,00860381	0,00448	0,00221124	6,00E-05	0,000237487	0,00011	0,000371349	0,00971	0,00384004	0,00045	0,000622495
10	35	17	35	17	6	999	0,5419	0,00837795	0,00355	0,00229946	0,39418	0,00895699	0,03433	0,00594147	0,00042	0,000763937	0,01579	0,00703036	0,00939	0,0042471	0,00044	0,000668132
10	35	17	35	17	9	999	0,483	0,00874071	0,00372	0,00174402	0,33475	0,00729983	0,10171	0,00655941	0,00068	0,000798499	0,06792	0,00527576	0,00791	0,00328053	0,00031	0,000577841
10	35	17	35	22	0	999	0,56604	0,00906082	0,00327	0,00215803	0,41928	0,00857681	0,00175	0,00138834	2,00E-05	0,00014	8,00E-05	0,000271293	0,00913	0,00337833	0,00043	0,000667158
10	35	17	35	22	12	999	0,44031	0,00863446	0,00406	0,00207759	0,28683	0,00769293	0,15877	0,00678064	0,00069	0,000844926	0,1031	0,0056205	0,00587	0,00318953	0,00037	0,000626977
10	35	17	35	22	15	999	0,40614	0,0101647	0,00479	0,00234647	0,24989	0,00831251	0,20605	0,00550159	0,00073	0,000732871	0,12596	0,00573746	0,00614	0,00314013	0,0003	0,0006245
10	35	17	35	22	3	999	0,56586	0,00898334	0,00334	0,00214579	0,41666	0,00948706	0,00462	0,00230556	7,00E-05	0,000255147	0,00011	0,00048775	0,00882	0,00368071	0,00052	0,00074135
10	35	17	35	22	6	999	0,54129	0,0101324	0,00361	0,00201938	0,39421	0,0101826	0,03398	0,00622733	0,00037	0,000626977	0,01705	0,0061276	0,00899	0,00424616	0,0005	0,00074162
10	35	17	35	22	9	999	0,48293	0,00950185	0,00383	0,00183878	0,33409	0,00783211	0,10229	0,0061291	0,00063	0,000743707	0,06837	0,00567037	0,00746	0,00362055	0,0004	0,000616441
10	35	17	35	27	0	999	0,433	0,0113754	0,55737	0,0119538	0,00188	0,00149184	0,00279	0,00180718	0	0	0,00189	0,00129534	0,00307	0,00214595	0	0
10	35	17	35	27	12	999	0,35276	0,00989052	0,38489	0,0109762	0,00186	0,00139298	0,12538	0,00762598	0,00018	0,000433128	0,13256	0,00345346	0,00234	0,00158884	3,00E-05	0,000170587
10	35	17	35	27	15	999	0,32991	0,00966654	0,33655	0,0089726	0,00172	0,00127342	0,16509	0,00672472	0,00024	0,000492341	0,16421	0,00304399	0,00226	0,00173563	2,00E-05	0,00014
10	35	17	35	27	3	999	0,43211	0,0100219	0,55347	0,0101651	0,00183	0,00142165	0,00534	0,00262	3,00E-05	0,000170587	0,0044	0,00190788	0,00281	0,00199346	1,00E-05	9,95E-05
10	35	17	35	27	6	999	0,41408	0,0105297	0,51834	0,0104749	0,00208	0,00144693	0,0289	0,00699929	5,00E-05	0,000217945	0,03356	0,00363681	0,00299	0,00204203	0	0
10	35	17	35	27	9	999	0,37965	0,0092751	0,44514	0,0103702	0,00185	0,00138834	0,07961	0,00646049	0,00029	0,000515655	0,0911	0,00354542	0,00233	0,00194964	3,00E-05	0,000170587
10	35	17	35	32	0	999	0,43327	0,0104612	0,55826	0,0109367	0,00092	0,000844748	0,00231	0,00157286	1,00E-05	9,95E-05	0,00176	0,00147051	0,00346	0,00207567	1,00E-05	9,95E-05
10	35	17	35	32	12	999	0,35146	0,00873432	0,38642	0,0100977	0,00065	0,000864581	0,12629	0,00757271	0,00021	0,000431161	0,13252	0,00314795	0,00235	0,00173421	0,0001	0,0003
10	35	17	35	32	15	999	0,33057	0,00893113	0,33855	0,0096782	0,00063	0,000795676	0,16433	0,00720147	0,00028	0,000549181	0,16348	0,00302813	0,00207	0,00174502	9,00E-05	0,000286182
10	35	17	35	32	3	999	0,43161	0,0104345	0,55483	0,0107322	0,00091	0,00104014	0,00524	0,00264998	0	0	0,0043	0,0019	0,00311	0,00218584	0	0
10	35	17	35	32	6	999	0,41403	0,0111431	0,51956	0,0125828	0,00082	0,000804736	0,02887	0,00650024	6,00E-05	0,000237487	0,03379	0,00418639	0,00287	0,00198824	0	0
10	35	17	35	32	9	999	0,38038	0,0099124	0,44555	0,0108188	0,00074	0,000923255	0,08001	0,00639765	0,00013	0,000364829	0,09062	0,00330992	0,00252	0,00168214	5,00E-05	0,000217945
10	35	22	25	22	0	999	0,47072	0,00884995	0,21694	0,0102682	0,20539	0,00809431	0,09911	0,0058786	0,00018	0,000433128	0,00211	0,00163031	0,00534	0,00302397	0,00021	0,000407308
10	35	22	25	22	12	999	0,36832	0,0100019	0,144	0,00934559	0,13366	0,00739895	0,24769	0,00680984	0,00035	0,00053619	0,10191	0,00431531	0,00392	0,00264076	0,00015	0,000384057
10	35	22	25	22	15	999	0,35181	0,00825554	0,13065	0,00981262	0,12043	0,00730925	0,27376	0,00636729	0,00028	0,00053066	0,11969	0,00378073	0,00318	0,00221982	0,0002	0,000424264
10	35	22	25	22	18	999	0,33637	0,0109806	0,11687	0,00751486	0,11002	0,00570435	0,29895	0,00752911	0,00044	0,000637495	0,13382	0,00379573	0,00333	0,00261937	0,0002	0,000424264
10	35	22	25	22	21	999	0,32402	0,0107554	0,10705	0,00822481	0,09912	0,00615025	0,32125	0,00859113	0,00059	0,000801187	0,14468	0,00315873	0,00319	0,00233964	0,0001	0,0003
10	35	22	25	22	3	999	0,44683	0,00842028	0,19956	0,00892672	0,18786	0,00682498	0,14687	0,00507278	0,00026	0,000558928	0,01237	0,00355993	0,00604	0,00293912	0,00021	0,000495883
10	35	22	25	22	6	999	0,41642	0,00868007	0,17725	0,00982382	0,16599	0,00792148	0,1868	0,00637652	0,00035	0,000589491	0,04832	0,00434253	0,00463	0,00293821	0,00024	0,00051225
10	35	22	25	22	9	999	0,39094	0,00945708	0,15822	0,00809145	0,14937	0,006877	0,21825	0,00632515	0,00033	0,000566657	0,07872	0,0041523	0,00402	0,00248185	0,00015	0,000409268
10	35	22	25	27	0	999	0,44836	0,0082771	0,4201	0,0110213	0,02917	0,00642348	0,09547	0,00570693	0,0001	0,0003	0,00217	0,0014146	0,00463	0,00277364	0	0
10	35	22	25	27	12	999	0,3661	0,00953572	0,27171	0,0103124	0,02606	0,0056953	0,24351	0,00577667	0,00034	0,000569561	0,08856	0,00329945	0,00367	0,00248216	5,00E-05	0,000217945
10	35	22	25	27	15	999	0,34972	0,00970678	0,2429	0,0106972	0,0245	0,00644593	0,26906	0,00606271	0,00037	0,000559553	0,11036	0,00347713	0,00303	0,0022998	6,00E-05	0,000237487
10	35	22	25	27	18	999	0,33242	0,011226	0,21911	0,00988827	0,02478	0,00631756	0,29361	0,00705535	0,00045	0,000726292	0,127	0,00293939	0,00253	0,00187326	0,0001	0,0003
10	35	22	25	27	21	999	0,31946	0,0105834	0,1966	0,00888369	0,02381	0,00592739	0,31596	0,00713011	0,00051	0,000655668	0,14091	0,00328358	0,00268	0,00185408	7,00E-05	0,000291719
10	35	22	25	27	3	999	0,43183	0,00854056	0,38663	0,0114627	0,02884	0,00637451	0,14322	0,0065032	0,00016	0,000392938	0,00485	0,0022198	0,00442	0,00298389	5,00E-05	0,000217945
10	35	22	25	27	6	999	0,41021	0,00902141	0,34856	0,0116123	0,02788	0,00646882	0,18327	0,0061055	0,00024	0,000471593	0,0257	0,00398873	0,00408	0,00244409	6,00E-05	0,000237487
10	35	22	25	27	9	999	0,38568	0,00881122	0,3082	0,0112614	0,02624	0,00678693	0,21491	0,0064515	0,00028	0,000584466	0,06118	0,00416505	0,00346	0,00216527	5,00E-05	0,000217945
10	35	22	25	32	0	999	0,44677	0,00875769	0,44962	0,00993356	0,0026	0,00161245	0,09422	0,00555082	9,00E-05	0,000286182	0,00217	0,00140039	0,00452	0,00257868	1,00E-05	9,95E-05
10	35	22	25	32	12	999	0,36409	0,00960947	0,30166	0,00876952	0,00256	0,00152525	0,24214	0,00540189	0,0003	0,000479583	0,08581	0,00315181	0,00341	0,0023242	3,00E-05	0,000170587
10	35	22	25	32	15	999	0,34859	0,0106996	0,2708	0,00835105	0,00245	0,00172844	0,2669	0,00674759	0,00038	0,000628967	0,10778	0,00336624	0,00304	0,00244098	6,00E-05	0,000237487
10	35	22	25	32	18	999	0,33368	0,0100139	0,24442	0,00622604	0,00242	0,00162592	0,29161	0,00727447	0,00051	0,000754917	0,12481	0,00299898	0,00252	0,00193122	3,00E-05	0,000170587
10	35	22	25	32	21	999	0,31881	0,0113152	0,22145	0,00617799	0,0024	0,00174929	0,31455	0,00915137	0,00048	0,000727736	0,13999	0,00310965	0,00225	0,00194615	7,00E-05	0,000255147
10	35	22	25	32	3	999	0,43039	0,00855675	0,41572	0,00869032	0,0027	0,00177482	0,14203	0,00535249	0,00013	0,000336303	0,00468	0,00205854	0,00435	0,0024995	0	0
10	35	22	25	32	6	999	0,4095	0,00873441	0,37919	0,00899188	0,0025	0,00147986	0,18273	0,00641694	0,00017	0,000401373	0,02191	0,00324375	0,00398	0,00219536	2,00E-05	0,00014
10	35	22	25	32	9	999	0,38379	0,00933948	0,33736	0,00672684	0,00234	0,00156346	0,215	0,00651153	0,00026	0,000502394	0,05742	0,00360328	0,0038	0,00221359	3,00E-05	0,000170587
10	35	22	30	22	0	999	0,55185	0,0100034	0,03822	0,00853531	0,38515	0,010767	0,01392	0,00483463	0,00011	0,00031289	0,0011	0,00143875	0,00923	0,00440875	0,00042	0,000650846
10	35	22	30	22	12	999	0,40748	0,00916349	0,0324	0,00872926	0,23885	0,00876057	0,19757	0,00516963	0,00046	0,000639062	0,11752	0,00483421	0,00539	0,00282806	0,00033	0,000566657
10	35	22	30	22	15	999	0,38682	0,00889762	0,03011	0,00786879	0,21312	0,00720733	0,23121	0,00544113	0,00045	0,000668954	0,13295	0,00475263	0,005	0,00278209	0,00034	0,000603656
10	35	22	30	22	18	999	0,36798	0,00932414	0,02916	0,00694798	0,19226	0,00835658	0,25987	0,00660402	0,00055	0,00068374	0,14538	0,00396429	0,00457	0,00279734	0,00023	0,00050705
10	35	22	30	22	21	999	0,35234	0,0100819	0,02713	0,00748953	0,17586	0,00767205	0,28622	0,00620577	0,00056	0,000778717	0,15376	0,00416682	0,00386	0,00231525	0,00027	0,00050705
10	35	22	30	22	3	999	0,51194	0,00998881	0,03409	0,00796002	0,34505	0,0100273	0,06604	0,00653899	0,00043	0,000604235	0,03373	0,00563712	0,00825	0,00392524	0,00047	0,000713512
10	35	22	30	22	6	999	0,47052	0,00949787	0,03346	0,00883563	0,30147	0,00990803	0,11813	0,00612479	0,00072	0,000949526	0,06858	0,00536131	0,00677	0,0034867	0,00035	0,000572276
10	35	22	30	22	9	999	0,43591	0,00845706	0,03449	0,0085094	0,26604	0,00868668	0,16046	0,0056981	0,00059	0,000788606	0,09629	0,00561123	0,00588	0,00313458	0,00034	0,000551725
10	35	22	30	27	0	999	0,5068	0,0123693	0,30376	0,0448177	0,16581	0,0350273	0,01509	0,00477513	1,00E-05	9,95E-05	0,00221	0,00142334	0,00618	0,00288922	0,00014	0,0003747
10	35	22	30	27	12	999	0,39395	0,00915355	0,17689	0,0363274	0,12469	0,0285425	0,19016	0,00593754	0,00042	0,000695414	0,10945	0,00564159	0,00422	0,00249632	0,00022	0,000437721
10	35	22	30	27	15	999	0,37346	0,0102229	0,15741	0,0307971	0,11299	0,0226594	0,2234	0,00583781	0,00036	0,00062482	0,12852	0,00378809	0,0037	0,00233024	0,00016	0,000392938
10	35	22	30	27	18	999	0,35725	0,0113299	0,13453	0,031322	0,10863	0,0242387	0,25152	0,00646449	0,00044	0,00060531	0,14428	0,00414507	0,00317	0,00230675	0,00018	0,000384187
10	35	22	30	27	21	999	0,34147	0,0106915	0,12317	0,0283073	0,099	0,0212579	0,27698	0,00701852	0,00047	0,000713512	0,1556	0,0034641	0,00314	0,00202494	0,00017	0,000401373
10	35	22	30	27	3	999	0,48553	0,0111763	0,27196	0,048433	0,16168	0,0381531	0,06419	0,00540499	0,00012	0,000354401	0,01025	0,00478827	0,0061	0,00281247	0,00017	0,000375633
10	35	22	30	27	6	999	0,45095	0,00934278	0,23364	0,038059	0,14932	0,0297566	0,11246	0,00598568	0,00015	0,000433013	0,04767	0,00728842	0,00564	0,00312576	0,00017	0,000401373
10	35	22	30	27	9	999	0,42017	0,0103035	0,19422	0,0428433	0,14048	0,0329898	0,1558	0,00587026	0,00026	0,000482079	0,08378	0,0064878	0,00507	0,00306677	0,00022	0,000501597
10	35	22	30	32	0	999	0,47439	0,00958947	0,50136	0,0100055	0,00258	0,00172151	0,01506	0,00440867	0	0	0,00233	0,00140039	0,00428	0,00255766	0	0
10	35	22	30	32	12	999	0,37755	0,00916883	0,33765	0,00818703	0,0024	0,0015748	0,18229	0,00586565	0,00033	0,000584038	0,09652	0,00364275	0,00324	0,00206456	2,00E-05	0,00014
10	35	22	30	32	15	999	0,36087	0,00866563	0,30142	0,00694144	0,0022	0,00146969	0,2118	0,00644981	0,0004	0,000707107	0,12028	0,00327133	0,00296	0,00189167	7,00E-05	0,000255147
10	35	22	30	32	18	999	0,34061	0,00941371	0,27377	0,00755494	0,00238	0,00141972	0,23935	0,00696617	0,00036	0,000574804	0,14057	0,00322569	0,00288	0,00214607	8,00E-05	0,000271293
10	35	22	30	32	21	999	0,32596	0,0110679	0,24847	0,00805786	0,00254	0,00151275	0,2634	0,00664229	0,00054	0,000713022	0,15666	0,00400804	0,00237	0,00196293	6,00E-05	0,000237487
10	35	22	30	32	3	999	0,45663	0,00903621	0,47086	0,0102587	0,00268	0,0016726	0,06049	0,00554706	6,00E-05	0,000237487	0,00461	0,00236176	0,00467	0,00268721	0	0
10	35	22	30	32	6	999	0,4328	0,00870747	0,42639	0,00910373	0,00249	0,00162785	0,10902	0,0066648	0,00014	0,0003747	0,02469	0,00389023	0,00445	0,0024955	2,00E-05	0,00014
10	35	22	30	32	9	999	0,40154	0,00841121	0,37804	0,00849932	0,00264	0,00165239	0,14914	0,00585324	0,00015	0,000357071	0,06456	0,00348804	0,00393	0,00233776	0	0
10	35	22	35	22	0	999	0,56794	0,00811027	0,00364	0,00202247	0,41645	0,00818703	0,00175	0,00130671	2,00E-05	0,00014	5,00E-05	0,000217945	0,00967	0,00391422	0,00048	0,000685274
10	35	22	35	22	12	999	0,45927	0,0089262	0,00394	0,00220372	0,30878	0,00859602	0,13304	0,00632127	0,00076	0,000873155	0,08743	0,00508381	0,00644	0,00357581	0,00034	0,000603656
10	35	22	35	22	15	999	0,42899	0,00951052	0,00407	0,00209883	0,27389	0,00770181	0,17476	0,00632633	0,00075	0,000931397	0,11119	0,00498537	0,00598	0,00317484	0,00037	0,000626977
10	35	22	35	22	18	999	0,40407	0,00930296	0,00428	0,00251825	0,24566	0,00857114	0,21156	0,00601052	0,00067	0,000762299	0,12806	0,00410078	0,00539	0,00275643	0,00031	0,000577841
10	35	22	35	22	21	999	0,38329	0,0090192	0,0045	0,00233452	0,22145	0,00789858	0,2434	0,00616441	0,00048	0,000699714	0,14146	0,00383515	0,00514	0,00265338	0,00028	0,000491528
10	35	22	35	22	3	999	0,56477	0,00890714	0,00329	0,00182918	0,41752	0,00844213	0,00429	0,00232506	2,00E-05	0,00014	0,00015	0,000517204	0,00957	0,00393765	0,00039	0,000598247
10	35	22	35	22	6	999	0,54706	0,00849567	0,00323	0,00194861	0,39976	0,00967277	0,0287	0,00654599	0,00028	0,000470744	0,01162	0,00669295	0,00898	0,00384962	0,00037	0,000577148
10	35	22	35	22	9	999	0,499	0,00847585	0,00374	0,00210533	0,34815	0,00834311	0,08277	0,0055188	0,00061	0,00081111	0,05688	0,00482137	0,00841	0,00341788	0,00044	0,000668132
10	35	22	35	27	0	999	0,56699	0,00865967	0,00337	0,00201323	0,41792	0,00938582	0,00193	0,00132857	2,00E-05	0,00014	6,00E-05	0,000237487	0,00929	0,0040182	0,00042	0,000619355
10	35	22	35	27	12	999	0,45938	0,00809046	0,00336	0,00195714	0,30731	0,007852	0,13288	0,00628376	0,00065	0,000804674	0,0889	0,00516817	0,00716	0,00342263	0,00036	0,000538888
10	35	22	35	27	15	999	0,42829	0,00885132	0,00422	0,0023899	0,27449	0,00849058	0,17421	0,00510548	0,00078	0,000831625	0,11194	0,0049514	0,00577	0,00324917	0,0003	0,000519615
10	35	22	35	27	18	999	0,40276	0,00887707	0,00439	0,00225342	0,24589	0,00708222	0,21069	0,00644933	0,00072	0,000800999	0,12914	0,00484153	0,0061	0,00311288	0,00031	0,000542125
10	35	22	35	27	21	999	0,38128	0,00882279	0,00468	0,00250551	0,22285	0,00798295	0,24288	0,00578667	0,00061	0,000746927	0,14256	0,0045636	0,00479	0,0027615	0,00035	0,000606218
10	35	22	35	27	3	999	0,56599	0,00914603	0,00329	0,00199647	0,41645	0,00879702	0,00469	0,00281672	3,00E-05	0,000170587	0,00014	0,0003747	0,00886	0,00385751	0,00055	0,000698212
10	35	22	35	27	6	999	0,54564	0,00963174	0,00347	0,00180807	0,3984	0,00878408	0,0289	0,00583181	0,00027	0,000526403	0,01326	0,00619777	0,00964	0,0040038	0,00042	0,000635295
10	35	22	35	27	9	999	0,49709	0,00896783	0,00398	0,00214467	0,34888	0,0102755	0,08463	0,00683177	0,00069	0,000868274	0,05638	0,0047006	0,00791	0,00341788	0,00044	0,000652993
10	35	22	35	32	0	999	0,47861	0,0100438	0,50885	0,00996832	0,0027	0,00169411	0,00258	0,00173885	0	0	0,00203	0,00136715	0,00521	0,00251116	2,00E-05	0,00014
10	35	22	35	32	12	999	0,3952	0,00852995	0,37687	0,00872657	0,0023	0,00141067	0,1147	0,00603738	0,00019	0,000417013	0,10753	0,00389475	0,0032	0,00213542	1,00E-05	9,95E-05
10	35	22	35	32	15	999	0,37116	0,00927116	0,33779	0,00808121	0,0021	0,00143178	0,15111	0,00722481	0,00031	0,000523355	0,13448	0,00397864	0,00302	0,00217706	3,00E-05	0,000170587
10	35	22	35	32	18	999	0,35366	0,00990174	0,30208	0,00834348	0,00235	0,00155161	0,18266	0,0063894	0,00041	0,000584722	0,1557	0,00387169	0,00304	0,00228	0,0001	0,000360555
10	35	22	35	32	21	999	0,33787	0,00963499	0,27324	0,00785254	0,00242	0,00155035	0,21064	0,00588986	0,00041	0,000708449	0,17285	0,00367253	0,00248	0,00187339	9,00E-05	0,000319218
10	35	22	35	32	3	999	0,47515	0,00922104	0,5065	0,00981478	0,00258	0,00176737	0,00611	0,00275643	1,00E-05	9,95E-05	0,0048	0,00214942	0,00484	0,00259507	1,00E-05	9,95E-05
10	35	22	35	32	6	999	0,45908	0,00911008	0,48049	0,0102044	0,00271	0,00172218	0,02656	0,00619729	0,0001	0,0003	0,02697	0,00367547	0,00407	0,00268423	2,00E-05	0,00014
10	35	22	35	32	9	999	0,42441	0,00892087	0,42435	0,00894469	0,00229	0,00162046	0,07341	0,0057829	0,00014	0,0003747	0,07164	0,00414613	0,00375	0,0022951	1,00E-05	9,95E-05
10	35	27	30	27	0	999	0,55444	0,00839919	0,03779	0,00938647	0,38429	0,0115882	0,01269	0,00449154	5,00E-05	0,000217945	0,00134	0,001872	0,009	0,00345543	0,0004	0,000648074
10	35	27	30	27	12	999	0,42876	0,00776289	0,03062	0,00791427	0,25506	0,00885192	0,17343	0,0056254	0,0005	0,0007	0,10544	0,00403564	0,00596	0,00285979	0,00023	0,000443959
10	35	27	30	27	15	999	0,40897	0,00923088	0,03272	0,00746469	0,22992	0,00927543	0,20224	0,00596174	0,00034	0,000551725	0,12007	0,00404538	0,00537	0,00295856	0,00037	0,000559553
10	35	27	30	27	18	999	0,38871	0,00888065	0,03135	0,00810355	0,21036	0,00868622	0,23088	0,00681657	0,00043	0,000604235	0,13306	0,00389569	0,00493	0,00252688	0,00028	0,000470744
10	35	27	30	27	21	999	0,37044	0,00931914	0,03131	0,00797332	0,19252	0,00779805	0,25652	0,0076269	0,00043	0,000587452	0,14374	0,00332752	0,00479	0,0025663	0,00025	0,000497494
10	35	27	30	27	24	999	0,35696	0,00992766	0,03029	0,00721151	0,17725	0,00778508	0,27881	0,00645553	0,00059	0,000762824	0,15183	0,00424984	0,00403	0,00236835	0,00024	0,00051225
10	35	27	30	27	3	999	0,52107	0,00925446	0,03742	0,00957829	0,34909	0,0112934	0,05586	0,00491329	0,0002	0,000447214	0,02759	0,00550108	0,00844	0,00382445	0,00033	0,000530189
10	35	27	30	27	6	999	0,48358	0,00858741	0,03549	0,0085516	0,311	0,00942656	0,10134	0,00535018	0,0005	0,0007	0,06032	0,00488852	0,00735	0,00314444	0,00042	0,000666033
10	35	27	30	27	9	999	0,4535	0,00992522	0,03401	0,0090945	0,2802	0,00896214	0,14038	0,00570575	0,00049	0,000793662	0,08458	0,00492175	0,00651	0,00306756	0,00033	0,000548726
10	35	27	30	32	0	999	0,52712	0,0106923	0,30099	0,0427501	0,14784	0,0380112	0,01398	0,00450994	1,00E-05	9,95E-05	0,00256	0,00162678	0,00733	0,00358066	0,00017	0,000375633
10	35	27	30	32	12	999	0,4213	0,00841962	0,19086	0,0338751	0,11846	0,0286934	0,17068	0,00590573	0,00031	0,000611474	0,09294	0,00461697	0,00528	0,00298355	0,00017	0,000375633
10	35	27	30	32	15	999	0,39983	0,00969748	0,16681	0,0276892	0,11545	0,023948	0,2003	0,00571927	0,00031	0,000483632	0,11221	0,00381653	0,00495	0,00254706	0,00014	0,000346987
10	35	27	30	32	18	999	0,38416	0,00893277	0,1469	0,0269887	0,10986	0,0227341	0,22689	0,00549708	0,00048	0,000670522	0,12712	0,0040007	0,00446	0,00260546	0,00013	0,000439431
10	35	27	30	32	21	999	0,3647	0,0109128	0,14151	0,0285638	0,09658	0,0237087	0,25291	0,00674403	0,00042	0,000635295	0,13996	0,00420695	0,00381	0,00259883	0,00011	0,000371349
10	35	27	30	32	24	999	0,35085	0,00922646	0,12733	0,0308587	0,0921	0,0262174	0,27624	0,00678398	0,00038	0,00057931	0,14908	0,00407843	0,0039	0,00257876	0,00012	0,000324962
10	35	27	30	32	3	999	0,50886	0,0100579	0,27837	0,0343044	0,14078	0,0288955	0,05636	0,00580262	9,00E-05	0,000286182	0,00817	0,00312748	0,00719	0,00320217	0,00018	0,000455631
10	35	27	30	32	6	999	0,47778	0,00824691	0,24271	0,0387297	0,13435	0,032389	0,10098	0,00602159	0,00013	0,000336303	0,03714	0,00692679	0,00675	0,00298789	0,00016	0,000392938
10	35	27	30	32	9	999	0,44491	0,00777058	0,21547	0,0334668	0,12772	0,0272533	0,13672	0,00578287	0,00017	0,000425558	0,06882	0,00566459	0,00599	0,00281956	0,0002	0,000447214
10	35	27	35	27	0	999	0,5666	0,00917932	0,00335	0,0019046	0,41773	0,0101162	0,00186	0,00144928	2,00E-05	0,00014	5,00E-05	0,000259808	0,00993	0,00388138	0,00046	0,000654523
10	35	27	35	27	12	999	0,47451	0,00715052	0,004	0,0020199	0,32253	0,0076098	0,11537	0,0051646	0,00061	0,000733417	0,07558	0,00418851	0,00697	0,00325102	0,00043	0,000667158
10	35	27	35	27	15	999	0,444	0,00982141	0,00391	0,00198038	0,29298	0,00871433	0,15228	0,00570803	0,00068	0,000823165	0,09876	0,00413067	0,00696	0,00313024	0,00043	0,000604235
10	35	27	35	27	18	999	0,42176	0,00940438	0,00424	0,00199058	0,26692	0,00793307	0,18458	0,00544643	0,0006	0,000860233	0,11568	0,00476	0,00592	0,00296877	0,0003	0,0005
10	35	27	35	27	21	999	0,40179	0,00837054	0,00431	0,00246047	0,24422	0,00683166	0,21307	0,00580216	0,00045	0,000606218	0,13029	0,00401072	0,00555	0,00261677	0,00032	0,00064622
10	35	27	35	27	24	999	0,38463	0,00975567	0,00423	0,00216728	0,22437	0,00722863	0,24071	0,00580912	0,00049	0,00062442	0,1403	0,00400874	0,00494	0,00277063	0,00033	0,000584038
10	35	27	35	27	3	999	0,56577	0,00993565	0,00338	0,00196865	0,41681	0,00968059	0,00448	0,00227368	5,00E-05	0,000217945	0,00018	0,000536284	0,00883	0,00393206	0,0005	0,000754983
10	35	27	35	27	6	999	0,55043	0,00930941	0,00338	0,00215304	0,40323	0,00841529	0,02441	0,00480436	0,0002	0,000489898	0,00866	0,0053277	0,00923	0,00382585	0,00046	0,000726911
10	35	27	35	27	9	999	0,50746	0,00950623	0,00394	0,00184835	0,35861	0,00876344	0,07268	0,00525524	0,0006	0,000707107	0,04812	0,00454154	0,00829	0,00319467	0,0003	0,000479583
10	35	27	35	32	0	999	0,56733	0,0095111	0,00401	0,00208084	0,4171	0,00943133	0,00182	0,00153219	3,00E-05	0,000170587	8,00E-05	0,000271293	0,0092	0,00406448	0,00043	0,000696491
10	35	27	35	32	12	999	0,47466	0,00825375	0,004	0,00210713	0,32307	0,00891208	0,11328	0,00544625	0,00057	0,000764918	0,07687	0,00481592	0,00713	0,00327309	0,00042	0,000568859
10	35	27	35	32	15	999	0,44441	0,00722647	0,00395	0,0022198	0,29322	0,00766235	0,15149	0,00543598	0,00057	0,000777882	0,09988	0,00413105	0,00608	0,00346606	0,0004	0,000583095
10	35	27	35	32	18	999	0,42181	0,00934526	0,00417	0,00234117	0,26674	0,00750016	0,18419	0,00534546	0,00062	0,000784602	0,11631	0,00448485	0,00591	0,0028639	0,00025	0,000455522
10	35	27	35	32	21	999	0,40122	0,0091756	0,00464	0,00213317	0,24397	0,00734773	0,2135	0,00606383	0,00041	0,000584722	0,13009	0,00437057	0,00589	0,0033879	0,00028	0,000470744
10	35	27	35	32	24	999	0,3856	0,00998198	0,00469	0,00230085	0,22331	0,00734669	0,23969	0,00614442	0,00046	0,000639062	0,14104	0,00383124	0,00496	0,00302959	0,00025	0,00047697
10	35	27	35	32	3	999	0,56427	0,00830284	0,00338	0,00210609	0,41774	0,00890575	0,00437	0,00237762	2,00E-05	0,00014	0,00011	0,000343366	0,00956	0,00417449	0,00055	0,000766485
10	35	27	35	32	6	999	0,54985	0,00910865	0,00325	0,00192029	0,40162	0,00906397	0,02395	0,00548521	0,00022	0,00046	0,01125	0,00594706	0,00935	0,00361766	0,00051	0,000655668
10	35	27	35	32	9	999	0,50779	0,00833222	0,00343	0,00214595	0,3588	0,00957497	0,0725	0,00596574	0,00059	0,000813572	0,04884	0,00485329	0,00767	0,00361125	0,00038	0,000612862
10	35	2	10	12	0	999	0,20224	0,0347917	0,02088	0,00946602	0,00172	0,00160674	0,73866	0,0226545	0,01577	0,0238905	0,0003	0,000538516	0,02042	0,0341342	1,00E-05	9,95E-05
10	35	2	10	17	0	999	0,20303	0,0292788	0,02079	0,0106182	0,00114	0,00120017	0,73623	0,0170493	0,01625	0,0173069	0,00037	0,000559553	0,02217	0,0304519	2,00E-05	0,00014
10	35	2	10	22	0	999	0,20092	0,0299779	0,02099	0,0118756	0,00075	0,000876071	0,73831	0,0169001	0,01563	0,0182963	0,00028	0,000470744	0,0231	0,0316643	2,00E-05	0,00014
10	35	2	10	27	0	999	0,20324	0,0328552	0,02316	0,011528	0,00065	0,000817007	0,73466	0,0197039	0,01661	0,0210423	0,00027	0,000545069	0,02134	0,035503	7,00E-05	0,000255147
10	35	2	10	2	0	999	0,16223	0,0832062	0,01621	0,0108317	0,00219	0,00213399	0,61298	0,239621	0,14204	0,241088	0,00174	0,00391311	0,04466	0,0581646	0,01795	0,037973
10	35	2	10	32	0	999	0,19678	0,041978	0,0208	0,0125076	0,0006	0,000787401	0,73255	0,024555	0,01975	0,0293177	0,00033	0,000530189	0,02917	0,0425782	2,00E-05	0,00014
10	35	2	10	7	0	999	0,19829	0,0413713	0,0183	0,0099925	0,00203	0,00189449	0,73694	0,0237982	0,01835	0,0251644	0,00031	0,000523355	0,02568	0,040848	0,0001	0,000331662
10	35	2	15	12	0	999	0,21759	0,00938093	0,17688	0,00863745	0,00172	0,00179488	0,5997	0,0106626	0,00113	0,00094504	0,00114	0,00124113	0,00184	0,00209151	0	0
10	35	2	15	17	0	999	0,21683	0,00896332	0,18048	0,00846461	0,00064	0,000830903	0,59733	0,0102363	0,00125	0,00110793	0,00201	0,00260958	0,00146	0,00211386	0	0
10	35	2	15	22	0	999	0,21923	0,00988317	0,18105	0,00668786	0,00054	0,00074054	0,59481	0,00979152	0,00113	0,00106447	0,00138	0,00158606	0,00186	0,00179455	0	0
10	35	2	15	27	0	999	0,21641	0,0106434	0,18233	0,00847827	0,00054	0,000726911	0,59637	0,0115868	0,00121	0,0011162	0,00151	0,00214241	0,00163	0,00167723	0	0
10	35	2	15	2	0	999	0,23036	0,00919078	0,11418	0,00764118	0,02242	0,00319118	0,62542	0,0108593	0,00211	0,00152902	0,00315	0,00204634	0,00221	0,00270664	0,00015	0,000517204
10	35	2	15	32	0	999	0,21783	0,0104039	0,18265	0,00788464	0,00041	0,000649538	0,595	0,0107191	0,00125	0,00106184	0,00141	0,00188199	0,00145	0,00162096	0	0
10	35	2	15	7	0	999	0,22457	0,00824895	0,14283	0,00866378	0,01114	0,00242083	0,61568	0,00904088	0,00136	0,0012126	0,00256	0,00213223	0,00186	0,00241255	0	0
10	35	2	20	12	0	999	0,223	0,012396	0,35616	0,0128909	0,00221	0,00194059	0,41522	0,0121578	0,0005	0,000781025	0,00196	0,00226239	0,00095	0,0012114	0	0
10	35	2	20	17	0	999	0,22022	0,0110132	0,36457	0,0128952	0,00049	0,000727942	0,41087	0,0130013	0,00048	0,00064	0,00248	0,00267387	0,00089	0,001148	0	0
10	35	2	20	22	0	999	0,22289	0,0101399	0,36206	0,012004	0,00046	0,000684398	0,41063	0,0140831	0,00048	0,00064	0,00256	0,00244671	0,00092	0,00118895	0	0
10	35	2	20	27	0	999	0,22398	0,00917494	0,36276	0,0119834	0,00053	0,000713512	0,40895	0,0139502	0,00053	0,000713512	0,00239	0,0022356	0,00086	0,00128857	0	0
10	35	2	20	2	0	999	0,26944	0,0090833	0,13392	0,00794567	0,07573	0,00568481	0,51204	0,0106291	0,00179	0,00122715	0,00446	0,00217908	0,00252	0,00225158	0,0001	0,0003
10	35	2	20	32	0	999	0,2236	0,00928009	0,36277	0,0122236	0,00054	0,000684398	0,40923	0,0141526	0,0005	0,0007	0,00241	0,00248232	0,00095	0,00127574	0	0
10	35	2	20	7	0	999	0,23811	0,0112097	0,28592	0,0141108	0,02486	0,0035945	0,44578	0,0121141	0,00069	0,000833007	0,00359	0,00248232	0,00102	0,00134893	3,00E-05	0,000170587
10	35	2	25	12	0	999	0,2221	0,0106663	0,55953	0,0227897	0,00046	0,000573062	0,21641	0,0193861	0,00026	0,000502394	0,00073	0,000936536	0,00051	0,000793662	0	0
10	35	2	25	17	0	999	0,22173	0,0121292	0,56667	0,024972	0,00054	0,000713022	0,20952	0,0187182	0,0002	0,000424264	0,00081	0,00085668	0,00053	0,000780449	0	0
10	35	2	25	22	0	999	0,22015	0,0133112	0,56601	0,0292108	0,00052	0,000685274	0,2118	0,022909	0,00021	0,000453762	0,00075	0,000852936	0,00056	0,000765768	0	0
10	35	2	25	27	0	999	0,22134	0,0125795	0,56606	0,0294784	0,0005	0,00074162	0,21064	0,0239192	0,00022	0,00046	0,00072	0,00084947	0,00052	0,000699714	0	0
10	35	2	25	2	0	999	0,3323	0,00867583	0,1638	0,0101715	0,16361	0,00874631	0,33364	0,0129503	0,00121	0,00114276	0,0022	0,00141421	0,00299	0,00196721	0,00025	0,000497494
10	35	2	25	32	0	999	0,2228	0,0130637	0,5652	0,0273573	0,00057	0,000777882	0,20996	0,0220458	0,00019	0,000440341	0,00071	0,000828191	0,00057	0,000827708	0	0
10	35	2	25	7	0	999	0,2397	0,0105589	0,49953	0,0233758	0,02853	0,00512339	0,23053	0,0208799	0,00025	0,000517204	0,00078	0,000900888	0,00065	0,00099373	3,00E-05	0,000170587
10	35	2	30	12	0	999	0,23452	0,0164314	0,74653	0,0206531	0,00049	0,000806164	0,01725	0,0110656	0	0	0,00085	0,00090967	0,00036	0,000608605	0	0
10	35	2	30	17	0	999	0,23642	0,0169795	0,74241	0,0232599	0,0005	0,0008544	0,01939	0,0124056	1,00E-05	9,95E-05	0,00081	0,000879716	0,00046	0,000753923	0	0
10	35	2	30	22	0	999	0,23582	0,0167883	0,74398	0,0208734	0,00058	0,000850647	0,01836	0,0104905	0	0	0,00083	0,000906146	0,00043	0,000724638	0	0
10	35	2	30	27	0	999	0,23382	0,0160477	0,74634	0,0194341	0,00047	0,000727393	0,01811	0,00951934	0	0	0,00084	0,000891291	0,00042	0,000680882	0	0
10	35	2	30	2	0	999	0,53359	0,0101795	0,03705	0,0093385	0,3897	0,0107494	0,02949	0,00912962	0,00025	0,000497494	0,00151	0,00160309	0,00801	0,00334214	0,0004	0,000663325
10	35	2	30	32	0	999	0,23387	0,0169497	0,74718	0,0206845	0,00056	0,000816333	0,0171	0,00971133	1,00E-05	9,95E-05	0,00081	0,000891011	0,00047	0,000767529	0	0
10	35	2	30	7	0	999	0,44373	0,0283545	0,24182	0,0612641	0,27911	0,0328676	0,02817	0,00852415	0,00011	0,000343366	0,00223	0,00154178	0,00453	0,00260943	0,0003	0,0005
10	35	2	35	12	0	999	0,23466	0,0216269	0,7614	0,0216938	0,00042	0,000635295	0,00223	0,00205842	0	0	0,00083	0,000917115	0,00046	0,000817557	0	0
10	35	2	35	17	0	999	0,23516	0,0204996	0,76077	0,0207667	0,00051	0,000741552	0,00233	0,00184421	0	0	0,00086	0,000927577	0,00037	0,000626977	0	0
10	35	2	35	22	0	999	0,23645	0,0185507	0,75968	0,0188281	0,00042	0,000619355	0,00224	0,001898	0	0	0,00087	0,000923634	0,00034	0,000635925	0	0
10	35	2	35	27	0	999	0,23621	0,0197981	0,75983	0,020015	0,00047	0,000670149	0,0023	0,00177482	0	0	0,00087	0,000912743	0,00032	0,000630555	0	0
10	35	2	35	2	0	999	0,56489	0,00877712	0,00344	0,00198151	0,41961	0,00832574	0,0019	0,00156525	2,00E-05	0,00014	5,00E-05	0,000217945	0,00956	0,00398828	0,00053	0,000699357
10	35	2	35	32	0	999	0,23506	0,0204087	0,76105	0,0206065	0,00041	0,000584722	0,00222	0,00182527	0	0	0,00087	0,000901721	0,00039	0,00070562	0	0
10	35	2	35	7	0	999	0,56638	0,00792311	0,00287	0,00157896	0,41843	0,00837646	0,00204	0,00152918	2,00E-05	0,00014	3,00E-05	0,000170587	0,00968	0,00438379	0,00055	0,000668954
10	35	2	5	12	0	999	0,16331	0,0459469	0,00077	0,000858545	0,00051	0,000818474	0,71535	0,0339038	0,07911	0,0314858	8,00E-05	0,000305941	0,04078	0,0434047	9,00E-05	0,000286182
10	35	2	5	17	0	999	0,15456	0,0466226	0,0007	0,000830662	0,00044	0,000739189	0,71387	0,032428	0,08378	0,0296953	9,00E-05	0,000286182	0,04646	0,043097	0,0001	0,000331662
10	35	2	5	22	0	999	0,15121	0,0492726	0,00072	0,00084947	0,00033	0,000600916	0,70502	0,0320337	0,09047	0,029825	0,00011	0,00031289	0,05206	0,0482041	8,00E-05	0,000271293
10	35	2	5	27	0	999	0,15748	0,0489921	0,0007	0,000768115	0,00048	0,000727736	0,71184	0,0307781	0,08274	0,0299224	0,00016	0,000392938	0,04654	0,0473786	6,00E-05	0,000276405
10	35	2	5	2	0	999	0,04776	0,0639988	0,00192	0,00440836	0,00013	0,000364829	0,25633	0,278379	0,53031	0,273346	0,00612	0,0070004	0,10321	0,0558926	0,05422	0,0564745
10	35	2	5	32	0	999	0,15598	0,0513412	0,00067	0,000788099	0,00043	0,000710704	0,71316	0,0292222	0,08281	0,0274097	0,00014	0,0003747	0,04673	0,0488155	8,00E-05	0,000271293
10	35	2	5	7	0	999	0,15261	0,0509876	0,00075	0,00084113	0,00042	0,000680882	0,7098	0,0330992	0,08413	0,0303238	9,00E-05	0,000286182	0,05215	0,0486973	5,00E-05	0,000217945
10	35	32	35	32	0	999	0,56696	0,00892852	0,00353	0,00204184	0,41781	0,0100217	0,00194	0,00161133	3,00E-05	0,000170587	6,00E-05	0,000237487	0,00926	0,00376462	0,00041	0,000633956
10	35	32	35	32	12	999	0,48545	0,00838734	0,00358	0,0018503	0,33462	0,00756145	0,09982	0,00515438	0,00059	0,000708449	0,06803	0,0046075	0,00757	0,00411158	0,00034	0,000569561
10	35	32	35	32	15	999	0,45969	0,00760091	0,00382	0,00221079	0,30631	0,00739147	0,13335	0,00486698	0,0004	0,0006	0,08918	0,00415784	0,00683	0,00293617	0,00042	0,000650846
10	35	32	35	32	18	999	0,43695	0,0079842	0,00394	0,00205339	0,28218	0,00714476	0,16428	0,00487664	0,00038	0,00066	0,10546	0,0037932	0,00644	0,00324136	0,00037	0,000577148
10	35	32	35	32	21	999	0,41711	0,00912567	0,00404	0,00203922	0,26169	0,00788124	0,19142	0,00510329	0,00045	0,000653835	0,11948	0,00387164	0,0055	0,00271477	0,00031	0,000542125
10	35	32	35	32	24	999	0,3995	0,0102883	0,00454	0,00241421	0,24241	0,0080512	0,2162	0,00575326	0,00057	0,000777882	0,13138	0,00408847	0,00514	0,00332872	0,00026	0,00052192
10	35	32	35	32	27	999	0,38331	0,0100326	0,00476	0,00261962	0,22537	0,00698234	0,23986	0,00701858	0,0004	0,000616441	0,14119	0,0042372	0,0048	0,00254951	0,00031	0,000577841
10	35	32	35	32	3	999	0,56622	0,00840307	0,00363	0,0021571	0,4164	0,00861626	0,00381	0,00220769	0	0	0,00018	0,000477074	0,00939	0,00385978	0,00037	0,00052259
10	35	32	35	32	30	999	0,37045	0,00929018	0,00422	0,0021428	0,20902	0,00577405	0,26217	0,00617747	0,00039	0,000614736	0,14909	0,00435912	0,00424	0,00246219	0,00042	0,000550999
10	35	32	35	32	6	999	0,55352	0,00974523	0,00362	0,00230122	0,40267	0,00889163	0,02253	0,00463348	0,00022	0,000501597	0,00786	0,0048888	0,00907	0,0035868	0,00051	0,000741552
10	35	32	35	32	9	999	0,51641	0,00886239	0,00382	0,00212311	0,36518	0,00868721	0,06325	0,00567164	0,00042	0,000650846	0,04223	0,00471138	0,00824	0,00369897	0,00045	0,000572276
10	35	7	10	12	0	999	0,26949	0,0108227	0,22483	0,00853587	0,01733	0,00340016	0,47804	0,0107349	0,00052	0,000685274	0,00791	0,00430835	0,00186	0,00206891	2,00E-05	0,00014
10	35	7	10	12	3	999	0,25438	0,0115851	0,19265	0,00798671	0,00941	0,00262715	0,52648	0,0118004	0,00062	0,000771751	0,01451	0,00706752	0,00193	0,00201124	2,00E-05	0,00014
10	35	7	10	12	6	999	0,248	0,0125116	0,14288	0,00507401	0,008	0,00202485	0,55492	0,0124062	0,00057	0,000764918	0,04398	0,00472859	0,00163	0,00187433	2,00E-05	0,00014
10	35	7	10	17	0	999	0,2671	0,0109731	0,23895	0,00734762	0,00618	0,0025899	0,47369	0,0102982	0,00066	0,000764461	0,01153	0,00484243	0,00188	0,00210846	1,00E-05	9,95E-05
10	35	7	10	17	3	999	0,25586	0,0120922	0,2057	0,00942603	0,00182	0,0016934	0,51685	0,0120111	0,00067	0,000788099	0,01731	0,0105183	0,00178	0,00209084	1,00E-05	9,95E-05
10	35	7	10	17	6	999	0,24461	0,0134691	0,15653	0,00478843	0,0011	0,00118743	0,55428	0,0140926	0,0006	0,000678233	0,04103	0,00451543	0,00183	0,00232833	2,00E-05	0,00014
10	35	7	10	22	0	999	0,266	0,0108351	0,2487	0,00601249	0,00092	0,000996795	0,47061	0,00970762	0,00052	0,000699714	0,01179	0,0054668	0,00146	0,00159009	0	0
10	35	7	10	22	3	999	0,25478	0,0106514	0,20716	0,00788634	0,00068	0,000835225	0,51845	0,0113238	0,0006	0,00072111	0,01684	0,010366	0,00149	0,00171753	0	0
10	35	7	10	22	6	999	0,24423	0,0145216	0,1581	0,00404599	0,00051	0,000754917	0,55364	0,0136173	0,00063	0,00071631	0,04111	0,00463227	0,00176	0,00215926	2,00E-05	0,00014
10	35	7	10	27	0	999	0,26826	0,0102388	0,24832	0,00571293	0,00063	0,000808146	0,46862	0,0100676	0,00047	0,000684909	0,01225	0,00570679	0,00143	0,00153789	2,00E-05	0,00014
10	35	7	10	27	3	999	0,25575	0,0123979	0,20675	0,00725034	0,00055	0,000739932	0,51942	0,0119901	0,00056	0,00080399	0,01515	0,00944497	0,00182	0,00251547	0	0
10	35	7	10	27	6	999	0,2444	0,0127828	0,15832	0,00380232	0,00051	0,000670746	0,55327	0,0125768	0,00061	0,00077324	0,04096	0,00436101	0,00192	0,00216647	1,00E-05	9,95E-05
10	35	7	10	32	0	999	0,26943	0,0104396	0,24824	0,00523473	0,00042	0,000619355	0,46718	0,0104598	0,00055	0,00068374	0,01292	0,0056226	0,00126	0,00158506	0	0
10	35	7	10	32	3	999	0,25589	0,0107302	0,20731	0,00732215	0,00052	0,000805978	0,51788	0,0113695	0,00052	0,000685274	0,0161	0,0102776	0,00177	0,00184312	1,00E-05	9,95E-05
10	35	7	10	32	6	999	0,24313	0,0116359	0,15847	0,00419394	0,00051	0,000685493	0,55413	0,0114836	0,00064	0,000793977	0,04126	0,00459047	0,00183	0,00192382	3,00E-05	0,000170587
10	35	7	10	7	0	999	0,26928	0,0117789	0,19403	0,0106146	0,04424	0,00551746	0,48604	0,0106892	0,00054	0,000698856	0,00414	0,00281077	0,00167	0,00198018	6,00E-05	0,000237487
10	35	7	10	7	3	999	0,25989	0,0119129	0,16566	0,00860491	0,02957	0,00392493	0,52479	0,0119752	0,00062	0,000718053	0,01766	0,00621807	0,0018	0,00225832	1,00E-05	9,95E-05
10	35	7	10	7	6	999	0,24838	0,0122317	0,12604	0,00561234	0,02044	0,00321036	0,56102	0,0123725	0,00063	0,00071631	0,04102	0,00628805	0,00238	0,00257984	9,00E-05	0,000349142
10	35	7	15	12	0	999	0,28051	0,00912633	0,29794	0,0072482	0,02433	0,00317822	0,38861	0,00924867	0,00044	0,00060531	0,00683	0,00324671	0,00132	0,00150253	2,00E-05	0,00014
10	35	7	15	12	3	999	0,26864	0,00967731	0,24502	0,00648225	0,0183	0,00285482	0,43373	0,00938814	0,00049	0,000685493	0,03236	0,00555251	0,00141	0,00154981	5,00E-05	0,000217945
10	35	7	15	12	6	999	0,25349	0,0120901	0,19581	0,00685375	0,01381	0,00280605	0,47663	0,0122439	0,00056	0,000668132	0,05808	0,0058629	0,00156	0,00145134	6,00E-05	0,000276405
10	35	7	15	17	0	999	0,27728	0,00935637	0,32301	0,00714912	0,00756	0,00292684	0,37912	0,0098461	0,0005	0,0007	0,01123	0,00394678	0,00128	0,0014905	2,00E-05	0,00014
10	35	7	15	17	3	999	0,26056	0,00983699	0,2693	0,00623137	0,00328	0,00201534	0,42575	0,00914043	0,00047	0,000699357	0,03926	0,0066387	0,00136	0,00173505	2,00E-05	0,00014
10	35	7	15	17	6	999	0,24652	0,0101867	0,21886	0,0046174	0,00169	0,00135422	0,46929	0,0100988	0,00059	0,000788606	0,0613	0,0063616	0,00172	0,0024128	3,00E-05	0,000170587
10	35	7	15	22	0	999	0,27491	0,0110436	0,33698	0,00645442	0,00058	0,000789683	0,37512	0,0102267	0,00033	0,000530189	0,01074	0,00546007	0,00134	0,00150479	0	0
10	35	7	15	22	3	999	0,25959	0,0102899	0,27604	0,00530833	0,00064	0,00081878	0,4245	0,0104207	0,00049	0,000685493	0,03754	0,00963683	0,00119	0,00139065	1,00E-05	9,95E-05
10	35	7	15	22	6	999	0,24872	0,0102928	0,22238	0,00447835	0,00059	0,000801187	0,46632	0,00908612	0,00059	0,000788606	0,06003	0,005761	0,00133	0,00167961	4,00E-05	0,000195959
10	35	7	15	27	0	999	0,274	0,0104881	0,33804	0,00605957	0,00055	0,000792149	0,37503	0,011204	0,00043	0,000636475	0,01043	0,00533152	0,00152	0,00143164	0	0
10	35	7	15	27	3	999	0,26065	0,0100134	0,27702	0,00595144	0,00056	0,000778717	0,4234	0,0107508	0,00043	0,000636475	0,03658	0,00860834	0,00135	0,00147902	1,00E-05	9,95E-05
10	35	7	15	27	6	999	0,2487	0,0113679	0,22216	0,00459722	0,00043	0,000636475	0,46601	0,0110738	0,00049	0,000640234	0,06084	0,00637922	0,00135	0,00151905	2,00E-05	0,00014
10	35	7	15	32	0	999	0,27423	0,0087554	0,33783	0,00602172	0,00054	0,000713022	0,37513	0,00873803	0,0004	0,000547723	0,01051	0,00549999	0,00136	0,00164024	0	0
10	35	7	15	32	3	999	0,25997	0,0105266	0,27717	0,00548827	0,00048	0,000699714	0,42542	0,0100898	0,00043	0,000604235	0,03504	0,00834856	0,00148	0,00160922	1,00E-05	9,95E-05
10	35	7	15	32	6	999	0,24831	0,0110152	0,22275	0,00440085	0,0005	0,0007	0,46653	0,0113141	0,00061	0,000733417	0,06003	0,00534688	0,00125	0,00149248	2,00E-05	0,00014
10	35	7	15	7	0	999	0,29337	0,00914074	0,21129	0,00561479	0,07869	0,00583386	0,40988	0,00929331	0,00044	0,000668132	0,0045	0,00178045	0,00175	0,00186212	8,00E-05	0,000305941
10	35	7	15	7	3	999	0,27894	0,0110615	0,17452	0,00523733	0,06192	0,00524725	0,45805	0,0102931	0,00058	0,000776917	0,02418	0,00408994	0,00172	0,00165578	9,00E-05	0,000286182
10	35	7	15	7	6	999	0,26824	0,0115483	0,14089	0,00479978	0,04729	0,00434579	0,49618	0,0107558	0,0007	0,000842615	0,04455	0,00658844	0,00206	0,00212988	9,00E-05	0,000286182
10	35	7	20	12	0	999	0,29274	0,00864363	0,38775	0,00954398	0,02952	0,00364	0,28503	0,00962024	0,00032	0,000507543	0,00326	0,00211953	0,00131	0,00148792	7,00E-05	0,000291719
10	35	7	20	12	3	999	0,28138	0,00958831	0,31912	0,00870319	0,02634	0,00406502	0,34559	0,00997206	0,00045	0,000606218	0,02562	0,00559782	0,00143	0,00155727	7,00E-05	0,000255147
10	35	7	20	12	6	999	0,26558	0,00953224	0,25459	0,00904776	0,02162	0,00326123	0,38842	0,0105159	0,0005	0,00074162	0,06801	0,00576107	0,0012	0,00135647	8,00E-05	0,000271293
10	35	7	20	17	0	999	0,28577	0,0097569	0,43217	0,00959068	0,00413	0,002741	0,27195	0,00881292	0,00025	0,000497494	0,00443	0,00258556	0,0013	0,00150665	0	0
10	35	7	20	17	3	999	0,27058	0,0101205	0,36179	0,00656551	0,00298	0,00177189	0,32764	0,0107401	0,00038	0,000596322	0,03531	0,00837699	0,0013	0,00142478	2,00E-05	0,00014
10	35	7	20	17	6	999	0,25404	0,010786	0,29435	0,00612107	0,00167	0,00136422	0,3735	0,0114267	0,00041	0,000679632	0,07504	0,00585478	0,00097	0,00105314	2,00E-05	0,00014
10	35	7	20	22	0	999	0,28118	0,0097728	0,44053	0,00806654	0,0006	0,000894427	0,27216	0,0103206	0,00027	0,00050705	0,00425	0,00355914	0,00099	0,00120412	2,00E-05	0,00014
10	35	7	20	22	3	999	0,26831	0,0110088	0,37078	0,00769101	0,00054	0,00074054	0,32919	0,011495	0,0004	0,000648074	0,02959	0,00963545	0,00118	0,00112588	1,00E-05	9,95E-05
10	35	7	20	22	6	999	0,25211	0,010786	0,29874	0,00623156	0,00046	0,000669627	0,37581	0,0101269	0,00032	0,000581034	0,07136	0,00720211	0,00115	0,00119478	5,00E-05	0,000217945
10	35	7	20	27	0	999	0,28234	0,0111393	0,44096	0,00902543	0,00053	0,000793158	0,27101	0,0100534	0,00037	0,000594222	0,00368	0,00275274	0,0011	0,00129228	1,00E-05	9,95E-05
10	35	7	20	27	3	999	0,26998	0,010014	0,37047	0,00754381	0,00055	0,00071239	0,32805	0,0111699	0,00035	0,000572276	0,02949	0,0104723	0,00111	0,00115668	0	0
10	35	7	20	27	6	999	0,25473	0,0110552	0,29981	0,00486353	0,00047	0,000699357	0,37349	0,0100364	0,00052	0,000754718	0,06999	0,00566656	0,00095	0,00108972	4,00E-05	0,000195959
10	35	7	20	32	0	999	0,28356	0,0118948	0,4425	0,00957549	0,0005	0,00074162	0,26781	0,0122153	0,00031	0,000523355	0,00446	0,00361779	0,00086	0,00109563	0	0
10	35	7	20	32	3	999	0,26933	0,00975198	0,37077	0,00821201	0,00044	0,00060531	0,32832	0,0118894	0,00036	0,000557136	0,02947	0,0101749	0,00129	0,00145805	2,00E-05	0,00014
10	35	7	20	32	6	999	0,25408	0,0115574	0,29888	0,00628376	0,00043	0,000710704	0,37294	0,0115757	0,0004	0,000547723	0,07202	0,00699139	0,00121	0,00136598	4,00E-05	0,000195959
10	35	7	20	7	0	999	0,3223	0,00901166	0,23135	0,00711952	0,12112	0,00688517	0,31987	0,0093313	0,00053	0,000741013	0,00275	0,00158981	0,00196	0,00153571	0,00012	0,000354401
10	35	7	20	7	3	999	0,30654	0,00932139	0,19091	0,00783976	0,10098	0,00630394	0,38394	0,0100626	0,00057	0,000815537	0,01491	0,00354428	0,00205	0,00189407	0,0001	0,0003
10	35	7	20	7	6	999	0,28803	0,00992618	0,15079	0,00735023	0,07991	0,00536488	0,42824	0,00910617	0,0006	0,000632456	0,05032	0,00427757	0,00201	0,00159684	0,0001	0,0003
10	35	7	25	12	0	999	0,31292	0,00808663	0,48404	0,0140982	0,03847	0,00494258	0,16132	0,0123149	0,00016	0,000392938	0,00174	0,0012698	0,0013	0,00160935	5,00E-05	0,000217945
10	35	7	25	12	3	999	0,30299	0,00988584	0,40266	0,015404	0,03893	0,00526166	0,23839	0,0125689	0,00022	0,000481248	0,01527	0,00376259	0,00146	0,0015519	8,00E-05	0,000271293
10	35	7	25	12	6	999	0,28093	0,00959818	0,32361	0,0141251	0,03349	0,00539351	0,29378	0,0119143	0,00027	0,000486929	0,06648	0,0061343	0,00136	0,00142492	8,00E-05	0,000271293
10	35	7	25	17	0	999	0,2971	0,0111494	0,54985	0,0117774	0,00162	0,00156064	0,14863	0,0118437	0,00017	0,000375633	0,00171	0,00190942	0,00092	0,00106471	0	0
10	35	7	25	17	3	999	0,28199	0,010656	0,47145	0,010295	0,0019	0,0018412	0,22062	0,0110415	0,00025	0,000455522	0,02288	0,00838723	0,00091	0,00109631	0	0
10	35	7	25	17	6	999	0,25902	0,0106817	0,38276	0,00758962	0,00107	0,000940798	0,27543	0,0113765	0,00032	0,000526878	0,08031	0,00693065	0,00106	0,00119013	3,00E-05	0,000170587
10	35	7	25	22	0	999	0,29524	0,0105737	0,55328	0,0129947	0,00064	0,000854634	0,14815	0,0117901	0,00015	0,000357071	0,00161	0,00148926	0,00093	0,00105124	0	0
10	35	7	25	22	3	999	0,28096	0,0111373	0,47719	0,011391	0,00059	0,000788606	0,22112	0,0124099	0,00026	0,000460869	0,01888	0,00734204	0,001	0,00136382	0	0
10	35	7	25	22	6	999	0,26182	0,00979324	0,38658	0,0100918	0,00045	0,000739932	0,27336	0,0121454	0,00035	0,000589491	0,0766	0,00709084	0,0008	0,000969536	4,00E-05	0,000195959
10	35	7	25	27	0	999	0,29469	0,00987694	0,55346	0,0135487	0,00061	0,000798686	0,1485	0,0111897	0,00014	0,000346987	0,00162	0,00159236	0,00098	0,00119147	0	0
10	35	7	25	27	3	999	0,28138	0,0101821	0,47667	0,00941175	0,00049	0,000754917	0,22083	0,0118778	0,00019	0,000440341	0,01925	0,00810108	0,00119	0,00109266	0	0
10	35	7	25	27	6	999	0,25969	0,0104658	0,38717	0,0112837	0,00046	0,000623217	0,27532	0,0114594	0,00037	0,000594222	0,07594	0,00591578	0,00103	0,00132254	2,00E-05	0,00014
10	35	7	25	32	0	999	0,2944	0,0105109	0,55456	0,0135568	0,00059	0,000762824	0,14767	0,0101381	0,00016	0,000366606	0,00167	0,00167961	0,00095	0,00110793	0	0
10	35	7	25	32	3	999	0,2836	0,0110118	0,4781	0,00918749	0,00047	0,000639609	0,21838	0,0109296	0,00027	0,00046594	0,01805	0,00870905	0,00112	0,00117712	1,00E-05	9,95E-05
10	35	7	25	32	6	999	0,26202	0,00957181	0,38631	0,0102388	0,00044	0,000725534	0,27343	0,0117807	0,00038	0,000628967	0,07635	0,00649981	0,00106	0,00119013	1,00E-05	9,95E-05
10	35	7	25	7	0	999	0,38162	0,00973425	0,21071	0,0103482	0,20223	0,00825815	0,19861	0,0101281	0,00044	0,000711618	0,00263	0,00160409	0,00356	0,00220599	0,0002	0,000447214
10	35	7	25	7	3	999	0,35245	0,0092232	0,16953	0,00994028	0,16692	0,00639168	0,28656	0,00922965	0,00054	0,000669627	0,02042	0,00485629	0,00341	0,00204985	0,00017	0,000375633
10	35	7	25	7	6	999	0,31748	0,00827947	0,12939	0,00807947	0,12908	0,00704795	0,34043	0,00934693	0,00072	0,000861162	0,0801	0,00593043	0,00267	0,00201522	0,00013	0,000336303
10	35	7	30	12	0	999	0,45356	0,0249457	0,27152	0,0586214	0,24758	0,0352497	0,0205	0,00624099	3,00E-05	0,000170587	0,00234	0,00177325	0,00403	0,00230848	0,00044	0,000668132
10	35	7	30	12	3	999	0,41419	0,0156829	0,20686	0,0504692	0,21255	0,0255927	0,13038	0,0101408	0,00045	0,000668954	0,03064	0,0133338	0,00478	0,00254	0,00015	0,000384057
10	35	7	30	12	6	999	0,35467	0,0129283	0,15381	0,0419163	0,16118	0,0195629	0,21841	0,0102986	0,00053	0,000699357	0,10803	0,0100851	0,00309	0,00181711	0,00028	0,000491528
10	35	7	30	17	0	999	0,31678	0,00877221	0,66469	0,01112	0,00063	0,000820427	0,01628	0,00776927	3,00E-05	0,000170587	0,00089	0,00103822	0,0007	0,000964365	0	0
10	35	7	30	17	3	999	0,30219	0,00962361	0,59108	0,0120596	0,00085	0,00100374	0,09314	0,00996496	0,00013	0,00039128	0,01184	0,00542166	0,00077	0,000925797	0	0
10	35	7	30	17	6	999	0,27025	0,0106455	0,48076	0,0140642	0,00071	0,00100295	0,16102	0,0133372	0,00027	0,000526403	0,08595	0,00643953	0,00099	0,00126091	5,00E-05	0,000217945
10	35	7	30	22	0	999	0,31758	0,00877403	0,66507	0,0105662	0,00051	0,000754917	0,01532	0,00766274	2,00E-05	0,00014	0,00084	0,000902441	0,00066	0,000851117	0	0
10	35	7	30	22	3	999	0,29984	0,0095705	0,59493	0,0122109	0,00044	0,000621611	0,09211	0,0113639	0,00011	0,000343366	0,01168	0,00589556	0,00089	0,00100891	0	0
10	35	7	30	22	6	999	0,27165	0,00923837	0,48063	0,0136862	0,00057	0,000751731	0,16134	0,0129385	0,0003	0,000479583	0,08473	0,00603134	0,00076	0,000928655	2,00E-05	0,00014
10	35	7	30	27	0	999	0,31782	0,00939615	0,66582	0,0105464	0,00054	0,000726911	0,01408	0,00677301	2,00E-05	0,00014	0,00089	0,00101877	0,00083	0,00101049	0	0
10	35	7	30	27	3	999	0,30132	0,00978762	0,5943	0,0135007	0,0006	0,0008	0,09159	0,0126159	0,00013	0,00039128	0,01136	0,00580262	0,00069	0,000868274	1,00E-05	9,95E-05
10	35	7	30	27	6	999	0,27067	0,00973453	0,48336	0,0137764	0,00053	0,000670149	0,15928	0,0120574	0,00024	0,00051225	0,08514	0,00672312	0,00075	0,00089861	3,00E-05	0,000170587
10	35	7	30	32	0	999	0,31766	0,00911287	0,66471	0,010355	0,00058	0,000776917	0,01543	0,00770747	4,00E-05	0,000195959	0,00083	0,00101049	0,00075	0,000973396	0	0
10	35	7	30	32	3	999	0,3015	0,0103966	0,59381	0,0124801	0,00061	0,000881986	0,09185	0,0135885	0,00012	0,000381576	0,01137	0,00550028	0,00074	0,000795236	0	0
10	35	7	30	32	6	999	0,27194	0,00975891	0,48179	0,0137101	0,00047	0,000639609	0,15954	0,0120867	0,00026	0,00054074	0,08511	0,00637165	0,00084	0,000976934	5,00E-05	0,000259808
10	35	7	30	7	0	999	0,53983	0,00889163	0,03737	0,00936553	0,39197	0,0107046	0,02035	0,0072393	0,0001	0,0003	0,00141	0,00175553	0,00849	0,00325421	0,00048	0,000713863
10	35	7	30	7	3	999	0,45224	0,00956882	0,03462	0,00852617	0,29525	0,00947035	0,14272	0,00863606	0,00108	0,00106471	0,06788	0,00930084	0,00586	0,00306601	0,00035	0,000554527
10	35	7	30	7	6	999	0,38404	0,00955083	0,03141	0,0086465	0,22228	0,00912478	0,23434	0,00870542	0,00107	0,000972163	0,12184	0,00769119	0,00473	0,00281018	0,00029	0,000588133
10	35	7	35	12	0	999	0,56596	0,00818159	0,00339	0,00164253	0,41894	0,00853442	0,00186	0,0015101	3,00E-05	0,000170587	2,00E-05	0,00014	0,00928	0,00396252	0,00052	0,000699714
10	35	7	35	12	3	999	0,56322	0,00960269	0,00361	0,00225342	0,4184	0,00971391	0,00452	0,00253961	3,00E-05	0,000170587	0,00012	0,000324962	0,00965	0,00412886	0,00045	0,000622495
10	35	7	35	12	6	999	0,52	0,00905318	0,00371	0,00199647	0,37225	0,00930524	0,05987	0,00899628	0,00059	0,000825772	0,03476	0,0092608	0,00837	0,00387725	0,00045	0,000668954
10	35	7	35	17	0	999	0,32033	0,00804867	0,6755	0,00786829	0,00061	0,00077324	0,00202	0,0019338	0	0	0,00078	0,000843564	0,00076	0,0010012	0	0
10	35	7	35	17	3	999	0,31861	0,00816443	0,66632	0,00854269	0,00062	0,000784602	0,00465	0,00331474	1,00E-05	9,95E-05	0,00908	0,00396404	0,00071	0,000930537	0	0
10	35	7	35	17	6	999	0,28956	0,0113845	0,58333	0,0136294	0,00047	0,000699357	0,03323	0,0113339	0,00014	0,0004005	0,0926	0,00518266	0,00066	0,000929731	1,00E-05	9,95E-05
10	35	7	35	22	0	999	0,32059	0,00794619	0,67515	0,00814663	0,00057	0,000790633	0,00213	0,00167126	0	0	0,00073	0,000834925	0,00083	0,00101049	0	0
10	35	7	35	22	3	999	0,31553	0,00963894	0,67028	0,00955309	0,00064	0,000854634	0,00438	0,00302252	1,00E-05	9,95E-05	0,0084	0,00348138	0,00076	0,0010012	0	0
10	35	7	35	22	6	999	0,28979	0,0113034	0,58331	0,014766	0,00048	0,000685274	0,03273	0,0122294	0,00012	0,000354401	0,09271	0,00508585	0,00083	0,00114066	3,00E-05	0,000170587
10	35	7	35	27	0	999	0,32118	0,00830226	0,67463	0,00862282	0,00053	0,000741013	0,00205	0,00161478	0	0	0,00082	0,000909725	0,00079	0,00105162	0	0
10	35	7	35	27	3	999	0,31603	0,00905257	0,66952	0,00957129	0,0006	0,00083666	0,00476	0,00340623	2,00E-05	0,00014	0,00832	0,00354085	0,00075	0,00101366	0	0
10	35	7	35	27	6	999	0,28908	0,0104897	0,58175	0,0128642	0,00044	0,000668132	0,03418	0,0109958	0,0001	0,000331662	0,09349	0,00535256	0,00091	0,001167	5,00E-05	0,000217945
10	35	7	35	32	0	999	0,32008	0,00862865	0,67563	0,00864136	0,00052	0,00074135	0,00214	0,00169127	0	0	0,00083	0,000917115	0,0008	0,00104881	0	0
10	35	7	35	32	3	999	0,3165	0,00911318	0,66932	0,00972304	0,00065	0,00084113	0,00435	0,00329659	2,00E-05	0,00014	0,00836	0,00350862	0,0008	0,000979796	0	0
10	35	7	35	32	6	999	0,28925	0,0105881	0,58201	0,0146591	0,00041	0,000649538	0,03414	0,0111373	0,00014	0,0003747	0,09315	0,00542471	0,00088	0,00111606	2,00E-05	0,00014
10	35	7	35	7	0	999	0,56555	0,00855263	0,00341	0,00183355	0,41928	0,00779112	0,00214	0,00166745	0	0	4,00E-05	0,000195959	0,00913	0,00370852	0,00045	0,000589491
10	35	7	35	7	3	999	0,56359	0,00832117	0,00321	0,00178491	0,41893	0,00796399	0,0044	0,002498	4,00E-05	0,000195959	8,00E-05	0,000271293	0,00927	0,00372788	0,00048	0,000670522
10	35	7	35	7	6	999	0,52346	0,00969992	0,00352	0,00204685	0,37491	0,0107388	0,05849	0,00826861	0,00064	0,000854634	0,03083	0,00822442	0,00781	0,00358802	0,00034	0,000586856
13	10	2	10	2	0	999	0,82671	0,00318526	0,001	0,0010198	0,16609	0,0031689	0,00034	0,000514198	0	0	1,00E-05	9,95E-05	0,00564	0,00280186	0,00021	0,000495883
13	10	2	10	7	0	999	0,82738	0,00346635	0,00098	0,00119983	0,16564	0,00326656	0,00037	0,000673127	0	0	0	0	0,00544	0,00263939	0,00019	0,000483632
13	10	2	5	2	0	999	0,81477	0,00476625	0,01792	0,00561726	0,16107	0,00289225	0,00057	0,000827708	0	0	0,00057	0,000651997	0,00491	0,0024702	0,00019	0,000483632
13	10	2	5	7	0	999	0,81859	0,00423579	0,01752	0,00616681	0,15698	0,00452544	0,00076	0,000838093	0	0	0,00063	0,000820427	0,0053	0,00248797	0,00022	0,000437721
13	10	7	10	7	0	999	0,82669	0,00381234	0,00088	0,000941063	0,16595	0,00369154	0,0004	0,000583095	0	0	0	0	0,00594	0,0027343	0,00014	0,000346987
13	10	7	10	7	3	999	0,82532	0,00319962	0,00079	0,000863655	0,16763	0,00267079	0,00047	0,000670149	0	0	2,00E-05	0,00014	0,00559	0,00254203	0,00018	0,00040939
13	10	7	10	7	6	999	0,82323	0,00373324	0,00075	0,000792149	0,16757	0,00290605	0,00204	0,00153571	0	0	0,00028	0,00053066	0,00594	0,00253306	0,00019	0,000392301
13	15	12	15	12	0	999	0,72272	0,00488688	0,00128	0,00118389	0,26984	0,00514727	0,00038	0,000628967	0	0	0	0	0,00551	0,00239789	0,00027	0,000545069
13	15	12	15	12	3	999	0,72248	0,00533382	0,00124	0,00121754	0,27008	0,00548576	0,00053	0,000793158	0	0	3,00E-05	0,000170587	0,00531	0,00250478	0,00033	0,000584038
13	15	12	15	12	6	999	0,72135	0,00545046	0,00104	0,00109471	0,26785	0,00513103	0,00359	0,00210758	2,00E-05	0,00014	0,00019	0,000462493	0,00559	0,00234135	0,00037	0,000610819
13	15	12	15	12	9	999	0,67802	0,00679997	0,00175	0,00121963	0,19819	0,00430278	0,10314	0,00576198	0,00025	0,000497494	0,01282	0,00284035	0,00557	0,00299752	0,00026	0,00052192
13	15	2	10	12	0	999	0,54132	0,0111999	0,4539	0,0108761	0,00111	0,00133338	0,00189	0,00158047	0	0	0,00053	0,000793158	0,00125	0,00099373	0	0
13	15	2	10	2	0	999	0,71882	0,0057782	0,00748	0,00289303	0,26649	0,00549089	0,0014	0,00133417	0	0	0,00011	0,00031289	0,00533	0,00239188	0,00037	0,000577148
13	15	2	10	7	0	999	0,71847	0,00594046	0,00874	0,00331246	0,26519	0,00569332	0,00123	0,00107569	0	0	0,00019	0,000417013	0,00596	0,00267925	0,00022	0,000481248
13	15	2	15	12	0	999	0,54031	0,0102953	0,45603	0,0101257	0,00107	0,0010794	0,00076	0,000861626	0	0	0,00053	0,000684909	0,0013	0,00117047	0	0
13	15	2	15	2	0	999	0,7236	0,00523832	0,00111	0,00113044	0,26907	0,00540417	0,00039	0,00066174	0	0	0	0	0,0055	0,00273679	0,00033	0,000600916
13	15	2	15	7	0	999	0,72216	0,0051744	0,00133	0,00125742	0,27001	0,0056347	0,00035	0,000572276	0	0	1,00E-05	9,95E-05	0,00578	0,0027003	0,00036	0,000608605
13	15	2	5	12	0	999	0,54998	0,00999098	0,15138	0,0084247	0,00555	0,00327529	0,28826	0,0078786	0,00042	0,000619355	0,00037	0,000626977	0,00404	0,00229748	0	0
13	15	2	5	2	0	999	0,56225	0,00908997	0,08236	0,00589155	0,05494	0,0038388	0,29448	0,00684468	0,0007	0,000768115	0,00059	0,000906587	0,0045	0,00267395	0,00018	0,000433128
13	15	2	5	7	0	999	0,55864	0,00774535	0,10805	0,00677108	0,03299	0,00351424	0,2948	0,00690797	0,00062	0,000845931	0,00048	0,000713863	0,00438	0,00290441	4,00E-05	0,000195959
13	15	7	10	12	0	999	0,72019	0,00535667	0,00914	0,00337052	0,26388	0,00619723	0,00124	0,00122572	1,00E-05	9,95E-05	0,00015	0,000357071	0,00503	0,00257082	0,00036	0,000656049
13	15	7	10	12	3	999	0,68011	0,00637792	0,01615	0,00488339	0,196	0,00630397	0,09141	0,00577598	0,00031	0,000542125	0,0105	0,00298831	0,00528	0,00284984	0,00024	0,000492341
13	15	7	10	12	6	999	0,62089	0,00738769	0,02917	0,00714431	0,09278	0,00473409	0,23718	0,00534112	0,00097	0,00105314	0,01244	0,00353361	0,00649	0,00329998	8,00E-05	0,000305941
13	15	7	10	7	0	999	0,71958	0,00561637	0,00793	0,00328102	0,26549	0,00650922	0,00132	0,00126396	0	0	0,00014	0,000346987	0,0052	0,00219089	0,00034	0,000551725
13	15	7	10	7	3	999	0,68043	0,00629802	0,01342	0,00428994	0,2014	0,0055263	0,09117	0,00642659	0,00027	0,00046594	0,00747	0,00252767	0,0056	0,00254558	0,00024	0,00051225
13	15	7	10	7	6	999	0,62189	0,00688316	0,02397	0,00561686	0,10048	0,00404099	0,23617	0,00502007	0,00092	0,000976524	0,01029	0,00338909	0,00613	0,0033872	0,00015	0,000409268
13	15	7	15	12	0	999	0,72365	0,00492823	0,00126	0,00111911	0,26906	0,00419957	0,00036	0,000591946	0	0	1,00E-05	9,95E-05	0,00537	0,00278085	0,00029	0,000553082
13	15	7	15	12	3	999	0,72277	0,00550065	0,00125	0,00116082	0,26986	0,00517111	0,00053	0,000805667	0	0	2,00E-05	0,00014	0,0053	0,00284077	0,00027	0,000486929
13	15	7	15	12	6	999	0,71988	0,00493007	0,0013	0,00115326	0,26896	0,00549713	0,00375	0,00258215	0	0	0,00026	0,000626418	0,00557	0,0028116	0,00028	0,00053066
13	15	7	15	7	0	999	0,72267	0,00535921	0,0012	0,00122474	0,26971	0,00540425	0,0004	0,000583095	0	0	1,00E-05	9,95E-05	0,00567	0,00263839	0,00034	0,000569561
13	15	7	15	7	3	999	0,72227	0,00535883	0,00123	0,0011212	0,26987	0,00539936	0,0006	0,000787401	1,00E-05	9,95E-05	4,00E-05	0,000195959	0,00559	0,00255771	0,00039	0,00066174
13	15	7	15	7	6	999	0,72149	0,00489386	0,00134	0,00118507	0,26813	0,0051101	0,00334	0,00214579	0	0	0,00014	0,000548088	0,00529	0,00244252	0,00027	0,000545069
13	20	2	10	12	0	999	0,44055	0,0122069	0,32355	0,0121362	0,00575	0,00444607	0,22753	0,0120693	0,0002	0,000509902	0,00051	0,000842556	0,00188	0,00146479	3,00E-05	0,000170587
13	20	2	10	17	0	999	0,4363	0,0128573	0,33898	0,0149258	0,00063	0,000856213	0,22152	0,0134674	0,0002	0,000489898	0,00067	0,000949263	0,0017	0,0015	0	0
13	20	2	10	2	0	999	0,50494	0,00893064	0,09376	0,00748748	0,12243	0,00624861	0,26933	0,00879779	0,00063	0,000702211	0,0051	0,00233452	0,00361	0,00241617	0,0002	0,000424264
13	20	2	10	7	0	999	0,48655	0,00912072	0,16797	0,0101395	0,08049	0,00595902	0,25749	0,00939308	0,00036	0,000608605	0,00387	0,00242345	0,00321	0,0020263	6,00E-05	0,000237487
13	20	2	15	12	0	999	0,43267	0,0162696	0,56276	0,0164208	0,00068	0,000798499	0,00222	0,00157213	1,00E-05	9,95E-05	0,00068	0,000798499	0,00098	0,00113119	0	0
13	20	2	15	17	0	999	0,43082	0,0192771	0,56433	0,0193959	0,00055	0,000698212	0,00281	0,00200347	0	0	0,00069	0,000820914	0,0008	0,000927362	0	0
13	20	2	15	2	0	999	0,66059	0,00749546	0,00701	0,00289998	0,32343	0,0074125	0,00228	0,00177809	0	0	9,00E-05	0,000286182	0,00625	0,00280491	0,00035	0,000572276
13	20	2	15	7	0	999	0,66219	0,00703377	0,00792	0,00349193	0,32066	0,00718362	0,00221	0,00150529	0	0	0,00012	0,000354401	0,00652	0,00258643	0,00038	0,000561783
13	20	2	20	12	0	999	0,42867	0,0179299	0,56842	0,0176863	0,00062	0,000758683	0,00078	0,000843564	0	0	0,00071	0,000791138	0,0008	0,000979796	0	0
13	20	2	20	17	0	999	0,43464	0,0193925	0,56209	0,0195822	0,00062	0,000797245	0,00094	0,000967678	0	0	0,00068	0,000835225	0,00103	0,00102426	0	0
13	20	2	20	2	0	999	0,6644	0,00770325	0,00133	0,00131951	0,32684	0,00771456	0,00053	0,000853874	0	0	1,00E-05	9,95E-05	0,00649	0,00297151	0,0004	0,000616441
13	20	2	20	7	0	999	0,66438	0,00737669	0,0015	0,0013	0,32655	0,00718523	0,00053	0,000767529	0	0	2,00E-05	0,00014	0,00668	0,00297281	0,00034	0,000586856
13	20	2	5	12	0	999	0,43132	0,0134728	0,034	0,00539444	0,0023	0,00198242	0,51348	0,00845988	0,00559	0,00258494	0,00032	0,00064622	0,01297	0,0106803	2,00E-05	0,00014
13	20	2	5	17	0	999	0,43256	0,0116596	0,03617	0,00618556	0,00118	0,00128359	0,51286	0,00873844	0,00552	0,00267761	0,00032	0,000597997	0,01138	0,00792437	1,00E-05	9,95E-05
13	20	2	5	2	0	999	0,4311	0,0138798	0,02902	0,00540181	0,00536	0,00284788	0,51334	0,00708692	0,00652	0,00338963	0,00027	0,00046594	0,0142	0,0122057	0,00019	0,000627615
13	20	2	5	7	0	999	0,43177	0,0110904	0,03188	0,00562189	0,00423	0,00278516	0,51302	0,00858019	0,00613	0,00286236	0,00035	0,000622495	0,0126	0,00933488	2,00E-05	0,00014
13	20	7	10	12	0	999	0,53973	0,00727579	0,18864	0,0103417	0,10198	0,00672455	0,1617	0,00665357	0,0002	0,000424264	0,00414	0,00202494	0,0035	0,00216564	0,00011	0,00031289
13	20	7	10	12	3	999	0,49964	0,008677	0,13879	0,00989575	0,06041	0,0047835	0,27435	0,00671621	0,00037	0,000610819	0,02277	0,00534388	0,00359	0,00217299	8,00E-05	0,000271293
13	20	7	10	12	6	999	0,47508	0,00879964	0,08767	0,00705841	0,03336	0,00390774	0,36967	0,00792976	0,00048	0,000670522	0,02922	0,00555262	0,0045	0,00275862	2,00E-05	0,00014
13	20	7	10	17	0	999	0,52319	0,00881441	0,27856	0,011577	0,03562	0,00645721	0,15566	0,00687055	0,00016	0,000417612	0,00412	0,00240948	0,00266	0,00185051	3,00E-05	0,000170587
13	20	7	10	17	3	999	0,48936	0,00828797	0,19938	0,0162799	0,01865	0,00699768	0,26777	0,00644182	0,00026	0,000460869	0,02145	0,00844201	0,00305	0,00208026	8,00E-05	0,000271293
13	20	7	10	17	6	999	0,46299	0,00827949	0,14538	0,00929923	0,00291	0,00260805	0,36321	0,00723919	0,00036	0,000574804	0,02129	0,00733252	0,00384	0,00246463	2,00E-05	0,00014
13	20	7	10	7	0	999	0,55308	0,00844711	0,1031	0,00745721	0,16581	0,00618012	0,17014	0,00707251	0,00029	0,000515655	0,00316	0,00191165	0,00421	0,00213211	0,00021	0,000453762
13	20	7	10	7	3	999	0,50825	0,00765163	0,09199	0,00798561	0,09779	0,00486682	0,27633	0,00691383	0,00043	0,000604235	0,02113	0,00405624	0,00397	0,00257858	0,00011	0,00031289
13	20	7	10	7	6	999	0,47985	0,00822238	0,07048	0,00588639	0,04918	0,00322608	0,37196	0,00685991	0,00049	0,000768049	0,02313	0,00432355	0,00484	0,00325797	7,00E-05	0,000255147
13	20	7	15	12	0	999	0,66285	0,00688967	0,00723	0,00297273	0,32011	0,00647131	0,00253	0,00200227	0	0	0,00014	0,0004005	0,00671	0,00301428	0,00043	0,000667158
13	20	7	15	12	3	999	0,61565	0,00756356	0,01014	0,00406699	0,25894	0,0075945	0,08199	0,00699928	0,00021	0,000431161	0,02728	0,00430832	0,00557	0,00285746	0,00022	0,000521153
13	20	7	15	12	6	999	0,55647	0,00835399	0,01802	0,00619351	0,16555	0,00687368	0,21588	0,0069861	0,00075	0,000864581	0,03838	0,00378095	0,00483	0,00277148	0,00012	0,000324962
13	20	7	15	17	0	999	0,54767	0,00557145	0,41787	0,0103321	0,0292	0,00670671	0,00238	0,00152827	1,00E-05	9,95E-05	0,00094	0,00100817	0,0019	0,00136748	3,00E-05	0,000170587
13	20	7	15	17	3	999	0,52194	0,00788774	0,37833	0,015103	0,01692	0,00686393	0,06942	0,00776425	7,00E-05	0,000255147	0,01115	0,0051988	0,00216	0,00164146	1,00E-05	9,95E-05
13	20	7	15	17	6	999	0,48352	0,00897494	0,26957	0,0100879	0,00958	0,00463288	0,18621	0,00822714	0,00025	0,000433013	0,04855	0,00604214	0,0023	0,00171756	2,00E-05	0,00014
13	20	7	15	7	0	999	0,6617	0,00720486	0,00657	0,00301747	0,32249	0,00670745	0,00241	0,00158805	0	0	0,00011	0,00031289	0,00635	0,00297783	0,00037	0,000642729
13	20	7	15	7	3	999	0,61402	0,00692095	0,00959	0,00363894	0,2606	0,00683228	0,08471	0,00643008	0,00031	0,000503885	0,0243	0,00461411	0,00611	0,00267543	0,00036	0,000574804
13	20	7	15	7	6	999	0,55714	0,00737159	0,01451	0,00363179	0,1704	0,00576021	0,21644	0,0070133	0,00068	0,000858836	0,0349	0,00378021	0,00569	0,00284849	0,00024	0,000449889
13	20	7	20	12	0	999	0,66438	0,00831117	0,00145	0,00130671	0,32657	0,00788956	0,00045	0,000622495	1,00E-05	9,95E-05	2,00E-05	0,00014	0,00673	0,00290811	0,00039	0,000614736
13	20	7	20	12	3	999	0,66474	0,00811125	0,00143	0,00109777	0,3262	0,00783709	0,00094	0,000858138	1,00E-05	9,95E-05	2,00E-05	0,00014	0,00633	0,00318451	0,00033	0,000584038
13	20	7	20	12	6	999	0,66128	0,00681774	0,00154	0,00138145	0,32378	0,00724787	0,00586	0,00282142	4,00E-05	0,000195959	0,00011	0,000397366	0,00706	0,00317118	0,00033	0,000530189
13	20	7	20	17	0	999	0,55195	0,00860973	0,41754	0,0129865	0,02717	0,00621941	0,00069	0,000796178	1,00E-05	9,95E-05	0,00087	0,000986458	0,00175	0,00158351	2,00E-05	0,00014
13	20	7	20	17	3	999	0,54527	0,00737001	0,42005	0,0118325	0,02388	0,00601212	0,00106	0,0010375	0	0	0,00798	0,00293251	0,00173	0,00129503	3,00E-05	0,000170587
13	20	7	20	17	6	999	0,50772	0,00702151	0,43584	0,00870025	0,00309	0,00227198	0,00509	0,00343539	6,00E-05	0,000237487	0,04672	0,0080636	0,00144	0,00138072	4,00E-05	0,000195959
13	20	7	20	7	0	999	0,66422	0,00707613	0,00166	0,00138723	0,32681	0,00688432	0,00048	0,000699714	0	0	4,00E-05	0,000195959	0,0065	0,0025593	0,00029	0,000475289
13	20	7	20	7	3	999	0,6638	0,00681762	0,0015	0,00129228	0,32662	0,00636833	0,00085	0,000931397	0	0	1,00E-05	9,95E-05	0,00688	0,00293012	0,00034	0,000569561
13	20	7	20	7	6	999	0,66258	0,00762257	0,00155	0,00131434	0,32393	0,00741789	0,00532	0,00330115	1,00E-05	9,95E-05	9,00E-05	0,000349142	0,00616	0,00284507	0,00036	0,00062482
13	35	12	15	12	0	999	0,38415	0,00855964	0,20592	0,00537714	0,10151	0,00530565	0,30219	0,00728793	0,00035	0,000554527	0,00259	0,00162539	0,00318	0,00245512	0,00011	0,000343366
13	35	12	15	12	3	999	0,3709	0,0093043	0,17871	0,00540425	0,08646	0,00455285	0,34896	0,00727588	0,00049	0,000685493	0,01118	0,00291335	0,00318	0,00262061	0,00012	0,000354401
13	35	12	15	12	6	999	0,35638	0,00931749	0,15151	0,00465724	0,06789	0,00452967	0,38283	0,00816462	0,00051	0,000640234	0,03829	0,00447726	0,00253	0,00234715	6,00E-05	0,000237487
13	35	12	15	12	9	999	0,34423	0,0104124	0,13013	0,00457527	0,05591	0,00413544	0,4227	0,00918096	0,00055	0,000779423	0,04306	0,00667356	0,00333	0,00333483	9,00E-05	0,000286182
13	35	12	15	17	0	999	0,37653	0,0090371	0,28173	0,00758664	0,04275	0,00510172	0,29316	0,00771585	0,00027	0,000545069	0,0027	0,00162173	0,0028	0,00196977	6,00E-05	0,000276405
13	35	12	15	17	3	999	0,3658	0,00833787	0,24223	0,006381	0,03751	0,00414124	0,34125	0,00827693	0,00035	0,000554527	0,01015	0,00341284	0,00264	0,00222944	7,00E-05	0,000291719
13	35	12	15	17	6	999	0,34862	0,00987804	0,20238	0,00513572	0,03047	0,00321078	0,37693	0,00877412	0,0005	0,000685565	0,03804	0,00437017	0,003	0,00271662	6,00E-05	0,000237487
13	35	12	15	17	9	999	0,33796	0,00989537	0,16791	0,00532747	0,02575	0,00316978	0,41268	0,00900431	0,00057	0,000738309	0,05294	0,00605941	0,00216	0,00212471	3,00E-05	0,000170587
13	35	12	15	22	0	999	0,37198	0,00881474	0,32545	0,00603552	0,00948	0,00324185	0,28787	0,00819714	0,00032	0,000526878	0,00263	0,00173006	0,00225	0,00166358	2,00E-05	0,00014
13	35	12	15	22	3	999	0,36143	0,00911291	0,27757	0,00538378	0,01029	0,0027939	0,33695	0,00877311	0,00039	0,000630793	0,01084	0,00366257	0,00251	0,00195701	2,00E-05	0,00014
13	35	12	15	22	6	999	0,34475	0,00943332	0,23215	0,00492621	0,00853	0,00283357	0,37352	0,00947152	0,00055	0,000766485	0,03834	0,00528057	0,00215	0,00214651	1,00E-05	9,95E-05
13	35	12	15	22	9	999	0,3324	0,0106911	0,19169	0,00438793	0,00735	0,00248345	0,40721	0,00940244	0,00053	0,000670149	0,05807	0,00553941	0,0027	0,00246374	5,00E-05	0,000217945
13	35	12	15	27	0	999	0,37023	0,00847686	0,33468	0,00462575	0,0021	0,00141067	0,28643	0,00691702	0,00031	0,000560268	0,00324	0,00207422	0,003	0,00237908	1,00E-05	9,95E-05
13	35	12	15	27	3	999	0,35983	0,00994691	0,28829	0,00468037	0,00228	0,00160674	0,33449	0,00886284	0,00029	0,000515655	0,01221	0,00459847	0,00261	0,00234902	0	0
13	35	12	15	27	6	999	0,34372	0,00985097	0,24339	0,00319967	0,00127	0,00122356	0,37023	0,0087987	0,00043	0,000620564	0,03851	0,0054763	0,00243	0,00214128	2,00E-05	0,00014
13	35	12	15	27	9	999	0,33077	0,0107209	0,20164	0,00336904	0,00132	0,00116516	0,4051	0,00973807	0,00056	0,000697424	0,058	0,00508331	0,00259	0,00233279	2,00E-05	0,00014
13	35	12	15	32	0	999	0,36893	0,00878778	0,33784	0,00499944	0,00067	0,000837317	0,28686	0,00783201	0,00032	0,00056356	0,00313	0,00175872	0,00224	0,00198555	1,00E-05	9,95E-05
13	35	12	15	32	3	999	0,36111	0,00946562	0,29143	0,00362562	0,0006	0,000734847	0,33257	0,00882412	0,00033	0,000566657	0,01133	0,0037069	0,00262	0,00223061	1,00E-05	9,95E-05
13	35	12	15	32	6	999	0,34297	0,00930533	0,24452	0,0035142	0,00073	0,000892805	0,37164	0,00986156	0,00046	0,000684398	0,03756	0,00572769	0,00209	0,00173836	3,00E-05	0,000170587
13	35	12	15	32	9	999	0,32782	0,0098167	0,20295	0,00357036	0,00067	0,000788099	0,40645	0,00921778	0,00041	0,000664756	0,05895	0,0051988	0,00272	0,00233701	3,00E-05	0,000221585
13	35	12	20	12	0	999	0,41695	0,00791881	0,20561	0,00606448	0,15495	0,00593528	0,21626	0,006021	0,00025	0,000572276	0,00208	0,00130138	0,00374	0,00197798	0,00016	0,000417612
13	35	12	20	12	3	999	0,4023	0,00864118	0,17649	0,0065414	0,13253	0,00575579	0,27607	0,00701036	0,00037	0,000577148	0,00872	0,00274255	0,00338	0,00232284	0,00014	0,000346987
13	35	12	20	12	6	999	0,37973	0,00878733	0,14736	0,00670749	0,11157	0,00515607	0,32029	0,00854669	0,00056	0,000711618	0,03722	0,00376452	0,00317	0,00206424	0,0001	0,0003
13	35	12	20	12	9	999	0,36527	0,00792825	0,12489	0,00632123	0,0935	0,00512152	0,36281	0,00771323	0,0004	0,000583095	0,04996	0,00531962	0,00304	0,00211149	0,00013	0,000336303
13	35	12	20	17	0	999	0,39839	0,00796981	0,32534	0,00866051	0,06562	0,00575462	0,20588	0,00853731	0,00029	0,000553082	0,00196	0,00128779	0,00246	0,00192052	6,00E-05	0,000237487
13	35	12	20	17	3	999	0,38805	0,00916556	0,28053	0,00723941	0,05856	0,00466116	0,26244	0,00790736	0,00031	0,000503885	0,00719	0,00259883	0,00286	0,00212141	6,00E-05	0,000237487
13	35	12	20	17	6	999	0,36878	0,00811613	0,23648	0,00755047	0,04893	0,00511518	0,3058	0,00841427	0,00039	0,000614736	0,03678	0,00384598	0,00279	0,00226846	5,00E-05	0,000217945
13	35	12	20	17	9	999	0,35182	0,010085	0,19838	0,00774826	0,04001	0,00448218	0,34486	0,00852645	0,00033	0,000510979	0,06213	0,00595089	0,00242	0,00226354	5,00E-05	0,000217945
13	35	12	20	22	0	999	0,38432	0,00891951	0,40969	0,00882462	0,00623	0,0026939	0,19525	0,00889199	0,00027	0,00046594	0,00208	0,00162284	0,00215	0,00178536	1,00E-05	9,95E-05
13	35	12	20	22	3	999	0,37452	0,00826375	0,35362	0,00744551	0,00863	0,00311337	0,25295	0,00798796	0,0002	0,000424264	0,0079	0,00300832	0,00216	0,00163536	2,00E-05	0,000198997
13	35	12	20	22	6	999	0,35586	0,0105271	0,29745	0,00643331	0,00824	0,00254998	0,29597	0,0103937	0,00028	0,000633719	0,03947	0,00460533	0,0027	0,0020025	3,00E-05	0,000170587
13	35	12	20	22	9	999	0,33802	0,0107359	0,24662	0,00618026	0,00755	0,00252735	0,3345	0,00937817	0,00043	0,000681982	0,07041	0,00574473	0,00239	0,00219041	8,00E-05	0,000271293
13	35	12	20	27	0	999	0,38239	0,00859639	0,41717	0,00691383	0,00125	0,00120312	0,19445	0,00747446	0,00021	0,000475289	0,00223	0,00159909	0,0023	0,00186279	0	0
13	35	12	20	27	3	999	0,37311	0,00698698	0,36504	0,00534213	0,0015	0,00134536	0,2488	0,00671565	0,00032	0,000545527	0,0092	0,00354683	0,00203	0,00181909	0	0
13	35	12	20	27	6	999	0,3522	0,00938083	0,30765	0,00488748	0,0013	0,00108167	0,2936	0,0079019	0,00029	0,000515655	0,04275	0,00559352	0,0022	0,00160624	1,00E-05	9,95E-05
13	35	12	20	27	9	999	0,33423	0,00962897	0,25845	0,00494646	0,00112	0,000982649	0,33174	0,00860886	0,00045	0,000653835	0,07195	0,00498071	0,00203	0,0019822	3,00E-05	0,000221585
13	35	12	20	32	0	999	0,3816	0,00977548	0,41916	0,00774044	0,00056	0,000778717	0,19403	0,00902713	0,00015	0,000357071	0,00231	0,00154075	0,00219	0,00188518	0	0
13	35	12	20	32	3	999	0,37049	0,00860871	0,36696	0,00596309	0,00067	0,000735595	0,25065	0,00780304	0,00025	0,000517204	0,00876	0,0040028	0,00221	0,00208947	1,00E-05	9,95E-05
13	35	12	20	32	6	999	0,35326	0,00917673	0,31069	0,00475541	0,00065	0,00071239	0,29197	0,00837789	0,00037	0,000541387	0,04105	0,0061634	0,00201	0,0018248	0	0
13	35	12	20	32	9	999	0,3356	0,0106132	0,25918	0,0048711	0,00075	0,000864581	0,33026	0,0102094	0,00043	0,000651997	0,0716	0,00537029	0,00213	0,00171263	5,00E-05	0,000217945
13	35	12	25	12	0	999	0,48526	0,00799827	0,14647	0,00884359	0,25022	0,00890121	0,10958	0,00729408	0,00019	0,000392301	0,00182	0,00130675	0,00622	0,00357653	0,00024	0,000471593
13	35	12	25	12	3	999	0,45327	0,00860216	0,12587	0,00846836	0,21384	0,00802586	0,18461	0,0067807	0,00053	0,000655057	0,01629	0,00415523	0,00538	0,0030423	0,00021	0,000407308
13	35	12	25	12	6	999	0,41699	0,00929139	0,1027	0,00710563	0,17715	0,00834671	0,24052	0,00701353	0,00041	0,000708449	0,05703	0,00488151	0,00489	0,00275643	0,00031	0,000503885
13	35	12	25	12	9	999	0,39296	0,00908066	0,08422	0,00765582	0,14694	0,00727299	0,2894	0,00895433	0,00049	0,000670746	0,08141	0,00436828	0,00444	0,00299105	0,00014	0,000346987
13	35	12	25	17	0	999	0,4442	0,00787782	0,31532	0,0104708	0,13422	0,00809886	0,10063	0,00720091	8,00E-05	0,000271293	0,00182	0,00140982	0,00357	0,0024218	0,00016	0,000366606
13	35	12	25	17	3	999	0,42794	0,00858466	0,26965	0,0121411	0,12051	0,00785684	0,17169	0,00761931	0,00019	0,000483632	0,0057	0,00236854	0,0042	0,00264953	0,00012	0,000324962
13	35	12	25	17	6	999	0,4026	0,00808208	0,22648	0,0115883	0,10144	0,00710397	0,23007	0,00720452	0,00037	0,00052259	0,0355	0,00419881	0,00341	0,00217299	0,00013	0,000336303
13	35	12	25	17	9	999	0,37933	0,0102714	0,19036	0,0114704	0,08379	0,00606514	0,2759	0,00817251	0,00034	0,000586856	0,06734	0,00404035	0,00285	0,00208507	9,00E-05	0,000286182
13	35	12	25	22	0	999	0,39974	0,00826513	0,5029	0,0102025	0,00445	0,00222879	0,08923	0,00849571	6,00E-05	0,000237487	0,00154	0,00129167	0,00208	0,00194772	0	0
13	35	12	25	22	3	999	0,38983	0,00866263	0,44124	0,00908088	0,0057	0,00221133	0,1551	0,00900944	0,00018	0,000384187	0,00584	0,00267477	0,00211	0,00161799	0	0
13	35	12	25	22	6	999	0,3688	0,00871436	0,37447	0,00902381	0,00721	0,00305056	0,21089	0,00793712	0,00022	0,000414246	0,03629	0,00516971	0,00209	0,00177817	3,00E-05	0,000170587
13	35	12	25	22	9	999	0,34704	0,00986704	0,31017	0,00824992	0,00712	0,00247095	0,25376	0,00945846	0,0004	0,000583095	0,07927	0,00561579	0,0022	0,00147648	4,00E-05	0,000195959
13	35	12	25	27	0	999	0,4008	0,00757628	0,50643	0,00763709	0,00079	0,000840179	0,08848	0,00704483	6,00E-05	0,000237487	0,00152	0,00124483	0,00192	0,00178146	0	0
13	35	12	25	27	3	999	0,38671	0,00874105	0,44926	0,00753209	0,00105	0,00108051	0,15441	0,00844641	0,00015	0,000409268	0,0065	0,00300167	0,00191	0,00168579	1,00E-05	9,95E-05
13	35	12	25	27	6	999	0,36647	0,00952833	0,38491	0,00702865	0,00107	0,00125901	0,20792	0,00883593	0,00022	0,000481248	0,03724	0,00647166	0,00215	0,00180208	2,00E-05	0,00014
13	35	12	25	27	9	999	0,34397	0,00829151	0,32184	0,00653716	0,00094	0,000869713	0,2486	0,0086093	0,00042	0,000602993	0,08214	0,00487446	0,00206	0,00198907	3,00E-05	0,000170587
13	35	12	25	32	0	999	0,39882	0,0087125	0,50856	0,00832144	0,00061	0,000719653	0,0885	0,00744782	8,00E-05	0,000271293	0,00118	0,0011435	0,00225	0,00206095	0	0
13	35	12	25	32	3	999	0,38669	0,00826159	0,45048	0,00771425	0,00059	0,000813572	0,15431	0,00844712	0,00014	0,0003747	0,00576	0,00291246	0,00201	0,0017464	2,00E-05	0,00014
13	35	12	25	32	6	999	0,36611	0,00772903	0,38795	0,00777866	0,00051	0,000685493	0,20617	0,00821834	0,00029	0,000495883	0,03686	0,0065879	0,00208	0,00192707	3,00E-05	0,000170587
13	35	12	25	32	9	999	0,34221	0,00908438	0,32283	0,00619848	0,00052	0,000842378	0,25151	0,00844689	0,00031	0,000611474	0,08057	0,00582281	0,002	0,00179444	5,00E-05	0,000259808
13	35	12	30	12	0	999	0,58251	0,00941116	0,01056	0,00422923	0,39087	0,00904395	0,00524	0,00317843	6,00E-05	0,000237487	0,00024	0,000492341	0,01007	0,00406511	0,00045	0,000606218
13	35	12	30	12	3	999	0,54745	0,00905469	0,01079	0,0037611	0,34933	0,00950058	0,05557	0,00670113	0,00041	0,000633956	0,02693	0,0061988	0,00912	0,00413347	0,0004	0,000616441
13	35	12	30	12	6	999	0,48498	0,00823891	0,01196	0,00506739	0,28245	0,00849632	0,13796	0,00711044	0,00071	0,000851998	0,07433	0,00535361	0,00727	0,00377586	0,00034	0,000569561
13	35	12	30	12	9	999	0,44207	0,00841695	0,0132	0,00434051	0,23217	0,00807596	0,20458	0,00670251	0,00088	0,00102255	0,10122	0,00540663	0,00553	0,00353399	0,00035	0,000517204
13	35	12	30	17	0	999	0,58481	0,00987187	0,01147	0,00480095	0,38834	0,0106614	0,00502	0,00238738	6,00E-05	0,000276405	0,00032	0,000661513	0,00963	0,0041633	0,00035	0,000554527
13	35	12	30	17	3	999	0,54513	0,00932594	0,01303	0,00456827	0,34776	0,0082415	0,05589	0,00650829	0,00041	0,000584722	0,02848	0,00614732	0,00879	0,00346495	0,00051	0,000685493
13	35	12	30	17	6	999	0,48424	0,00725964	0,01379	0,00510548	0,27987	0,00814083	0,13696	0,00771482	0,00084	0,0010837	0,07629	0,00569964	0,00765	0,00371584	0,00036	0,00062482
13	35	12	30	17	9	999	0,44125	0,0100134	0,01452	0,00553801	0,22832	0,00860335	0,20383	0,00770332	0,0007	0,000806226	0,10476	0,00612229	0,00629	0,00330543	0,00033	0,000530189
13	35	12	30	22	0	999	0,42067	0,00615639	0,5685	0,00666708	0,00311	0,00183791	0,00506	0,00306209	0	0	0,00108	0,00106471	0,00158	0,00150453	0	0
13	35	12	30	22	3	999	0,40974	0,00826634	0,53761	0,0100726	0,00354	0,00206116	0,04315	0,00763069	4,00E-05	0,000195959	0,00419	0,00195292	0,00171	0,00143732	2,00E-05	0,00014
13	35	12	30	22	6	999	0,39002	0,00942548	0,46432	0,00924649	0,005	0,00216795	0,1083	0,00807032	0,00011	0,000343366	0,02996	0,00493542	0,00229	0,00184551	0	0
13	35	12	30	22	9	999	0,35758	0,00842043	0,38213	0,00939538	0,00589	0,00274552	0,16482	0,00919715	0,0003	0,000538516	0,08745	0,00519687	0,00175	0,00138834	8,00E-05	0,000271293
13	35	12	30	27	0	999	0,41841	0,00753007	0,57259	0,0076159	0,00057	0,000851528	0,00545	0,00301455	0	0	0,00111	0,00106672	0,00187	0,00154696	0	0
13	35	12	30	27	3	999	0,40808	0,00828816	0,54115	0,0106098	0,00066	0,000751266	0,04392	0,00824461	4,00E-05	0,000195959	0,00411	0,00215358	0,00203	0,00159659	1,00E-05	9,95E-05
13	35	12	30	27	6	999	0,38617	0,00886798	0,47175	0,0107335	0,0008	0,000927362	0,10877	0,00906406	0,00014	0,000346987	0,03059	0,00531619	0,00177	0,00156112	1,00E-05	9,95E-05
13	35	12	30	27	9	999	0,35432	0,00925838	0,39409	0,0100111	0,0007	0,000888819	0,15873	0,00961858	0,00027	0,000580603	0,09018	0,00508602	0,00169	0,00150795	2,00E-05	0,00014
13	35	12	30	32	0	999	0,41827	0,00737951	0,57307	0,00793883	0,00057	0,000724638	0,00529	0,0028153	0	0	0,00107	0,00107009	0,00173	0,00156751	0	0
13	35	12	30	32	3	999	0,40936	0,00670898	0,54229	0,00914472	0,00049	0,000741552	0,04203	0,00784022	8,00E-05	0,000271293	0,00402	0,00191301	0,00173	0,0013918	0	0
13	35	12	30	32	6	999	0,38651	0,00819206	0,47342	0,0106209	0,00045	0,000653835	0,10747	0,00887181	0,00013	0,000364829	0,03048	0,00566653	0,00152	0,00141053	2,00E-05	0,00014
13	35	12	30	32	9	999	0,35347	0,0100662	0,39323	0,010958	0,00049	0,000685493	0,15982	0,00921128	0,00019	0,000440341	0,09094	0,0056636	0,00183	0,00158149	3,00E-05	0,000170587
13	35	12	35	12	0	999	0,58903	0,00799181	0,00243	0,0016808	0,39615	0,00882312	0,00135	0,00105238	1,00E-05	9,95E-05	2,00E-05	0,00014	0,01061	0,00394688	0,0004	0,000616441
13	35	12	35	12	3	999	0,5876	0,00961873	0,00265	0,00168152	0,3965	0,00890112	0,00209	0,0015172	1,00E-05	9,95E-05	0,0001	0,000331662	0,01071	0,00426449	0,00034	0,000586856
13	35	12	35	12	6	999	0,58372	0,00907533	0,0025	0,00168226	0,39181	0,00878031	0,01079	0,00489141	7,00E-05	0,000255147	0,00034	0,000940425	0,01041	0,00387581	0,00036	0,000656049
13	35	12	35	12	9	999	0,52475	0,00797919	0,00268	0,00152892	0,32989	0,00769402	0,0836	0,006179	0,0006	0,00072111	0,04917	0,00559831	0,0089	0,00423438	0,00041	0,000649538
13	35	12	35	17	0	999	0,58898	0,0095739	0,00258	0,00173885	0,39579	0,00922962	0,00144	0,00125952	3,00E-05	0,000170587	6,00E-05	0,000276405	0,0106	0,00456508	0,00052	0,000685274
13	35	12	35	17	3	999	0,58752	0,00872294	0,00257	0,00178468	0,39706	0,00931968	0,00227	0,00158022	2,00E-05	0,00014	5,00E-05	0,000217945	0,01004	0,0041132	0,00047	0,000684909
13	35	12	35	17	6	999	0,58255	0,00848572	0,00271	0,00188836	0,39364	0,00737363	0,01074	0,00453788	8,00E-05	0,000271293	0,0002	0,000547723	0,00969	0,00337845	0,00039	0,000646452
13	35	12	35	17	9	999	0,52411	0,00803355	0,00297	0,00186255	0,32881	0,00768205	0,08531	0,0072563	0,00062	0,000857671	0,04917	0,00560188	0,00866	0,00384765	0,00035	0,000606218
13	35	12	35	22	0	999	0,42206	0,00809298	0,57027	0,00778441	0,00328	0,001828	0,00158	0,00142955	0	0	0,00105	0,000973396	0,00174	0,00146711	2,00E-05	0,00014
13	35	12	35	22	3	999	0,41926	0,0085295	0,56953	0,00915036	0,00291	0,00154981	0,00284	0,00192208	0	0	0,00364	0,00197241	0,00181	0,00155367	1,00E-05	9,95E-05
13	35	12	35	22	6	999	0,41244	0,00904027	0,55121	0,00924694	0,00314	0,00186558	0,00928	0,00469272	4,00E-05	0,000195959	0,02247	0,00388189	0,00138	0,00121474	4,00E-05	0,000195959
13	35	12	35	22	9	999	0,37543	0,00914905	0,46439	0,011667	0,00356	0,00201157	0,05924	0,00745804	0,00023	0,000443959	0,09547	0,00488969	0,00164	0,0015331	4,00E-05	0,000195959
13	35	12	35	27	0	999	0,41933	0,00661522	0,5759	0,00691014	0,00058	0,000737292	0,00138	0,00115568	0	0	0,00113	0,00114591	0,00168	0,00142042	0	0
13	35	12	35	27	3	999	0,41718	0,00682111	0,57427	0,00738899	0,00075	0,000983616	0,00255	0,0022017	1,00E-05	9,95E-05	0,00348	0,00176907	0,00176	0,00168	0	0
13	35	12	35	27	6	999	0,4102	0,00705124	0,55513	0,00815556	0,00063	0,000867813	0,00919	0,00514722	3,00E-05	0,000170587	0,02339	0,00466668	0,00143	0,00122683	0	0
13	35	12	35	27	9	999	0,3707	0,00920054	0,46801	0,0104341	0,00055	0,000804674	0,05934	0,00679297	0,00014	0,000346987	0,09961	0,00557117	0,00161	0,0014553	4,00E-05	0,000241661
13	35	12	35	32	0	999	0,41987	0,00707482	0,57515	0,00719635	0,00066	0,000862786	0,00151	0,00124495	0	0	0,00116	0,00102684	0,00165	0,00157083	0	0
13	35	12	35	32	3	999	0,41923	0,00738763	0,57255	0,00783885	0,00064	0,000755248	0,00255	0,00179095	0	0	0,00327	0,00182129	0,00176	0,00151737	0	0
13	35	12	35	32	6	999	0,40631	0,00933777	0,55891	0,00967377	0,00055	0,000698212	0,00982	0,0052638	0	0	0,02295	0,00451304	0,00144	0,00138795	2,00E-05	0,00014
13	35	12	35	32	9	999	0,37	0,00945939	0,46993	0,0100192	0,00046	0,000726911	0,0582	0,00816088	0,00016	0,000366606	0,09963	0,00601274	0,00159	0,0014078	3,00E-05	0,000170587
13	35	17	20	17	0	999	0,44409	0,00777058	0,21376	0,00745134	0,15684	0,00712	0,17862	0,00613805	0,00025	0,000455522	0,00179	0,00126724	0,00451	0,00272578	0,00014	0,0003747
13	35	17	20	17	12	999	0,37516	0,011405	0,12705	0,00685328	0,09234	0,00624375	0,33463	0,00797704	0,00041	0,000601581	0,06673	0,00447852	0,00357	0,00274683	0,00011	0,000343366
13	35	17	20	17	15	999	0,36503	0,009259	0,11149	0,00537493	0,0808	0,0044833	0,36601	0,0085094	0,00051	0,000727942	0,07277	0,00323992	0,00326	0,00250048	0,00013	0,000336303
13	35	17	20	17	3	999	0,42998	0,00876354	0,19043	0,00702461	0,13865	0,00628868	0,22958	0,00611421	0,00031	0,000594895	0,00618	0,00255492	0,00478	0,0027003	9,00E-05	0,000286182
13	35	17	20	17	6	999	0,40891	0,00983371	0,16635	0,00773353	0,12143	0,00631071	0,26777	0,00558365	0,00037	0,000594222	0,03123	0,00383107	0,00381	0,00226581	0,00013	0,000364829
13	35	17	20	17	9	999	0,3895	0,00833727	0,14393	0,00659281	0,10494	0,00455372	0,30119	0,00634144	0,00044	0,000668132	0,05583	0,00363883	0,00399	0,00274771	0,00018	0,00040939
13	35	17	20	22	0	999	0,43291	0,00869838	0,32643	0,00904572	0,06147	0,0060257	0,17353	0,00689704	0,00024	0,000449889	0,00167	0,00120046	0,00369	0,00230952	6,00E-05	0,000276405
13	35	17	20	22	12	999	0,36981	0,0110704	0,1914	0,00719444	0,03986	0,00449226	0,33019	0,00865528	0,00028	0,000511468	0,06528	0,00492358	0,00308	0,00236508	0,0001	0,0003
13	35	17	20	22	15	999	0,36139	0,00985991	0,16556	0,00667131	0,03699	0,00458366	0,36255	0,00876399	0,00042	0,000619355	0,06982	0,00480079	0,00319	0,00287991	8,00E-05	0,000305941
13	35	17	20	22	3	999	0,42095	0,00869181	0,29147	0,0087789	0,0561	0,00576108	0,22334	0,00673679	0,00022	0,000414246	0,00397	0,00181909	0,00391	0,0024417	4,00E-05	0,000195959
13	35	17	20	22	6	999	0,40288	0,00931588	0,25717	0,00816095	0,05037	0,00471308	0,26548	0,00679924	0,00028	0,000491528	0,01962	0,00315842	0,00417	0,00303663	3,00E-05	0,000170587
13	35	17	20	22	9	999	0,38558	0,00952909	0,2209	0,00827949	0,04513	0,00434432	0,29698	0,00664677	0,00039	0,000581292	0,04786	0,00364423	0,00312	0,00229904	4,00E-05	0,000195959
13	35	17	20	27	0	999	0,42478	0,00643052	0,39521	0,00740445	0,00403	0,00201224	0,17068	0,00613658	0,00016	0,000392938	0,0015	0,0011619	0,00362	0,00210609	2,00E-05	0,00014
13	35	17	20	27	12	999	0,365	0,0111651	0,23379	0,00488323	0,00607	0,00226387	0,32516	0,00981908	0,00034	0,000569561	0,06697	0,00565058	0,00262	0,00223061	5,00E-05	0,000217945
13	35	17	20	27	15	999	0,35738	0,00978854	0,20347	0,00483002	0,0069	0,00243516	0,35712	0,00959508	0,00044	0,000682935	0,07141	0,00640327	0,00324	0,00286747	4,00E-05	0,000195959
13	35	17	20	27	3	999	0,41446	0,00851049	0,35565	0,00733127	0,00409	0,00207892	0,21943	0,00683265	0,0002	0,000447214	0,00325	0,00164545	0,0029	0,00214243	2,00E-05	0,00014
13	35	17	20	27	6	999	0,40121	0,00924261	0,31555	0,0074221	0,00464	0,00219326	0,26186	0,00701002	0,00023	0,00050705	0,0131	0,00268142	0,00341	0,00231989	0	0
13	35	17	20	27	9	999	0,38096	0,00954979	0,27246	0,00643494	0,00561	0,00224007	0,29432	0,00811897	0,0003	0,000556776	0,04334	0,00328091	0,00298	0,00259607	3,00E-05	0,000170587
13	35	17	20	32	0	999	0,42449	0,00834565	0,3985	0,00827345	0,00129	0,0012907	0,17078	0,00700511	0,00019	0,000440341	0,00136	0,00128468	0,00339	0,00219041	0	0
13	35	17	20	32	12	999	0,36471	0,0101225	0,24025	0,00486081	0,00145	0,00125996	0,32427	0,00921939	0,00046	0,000698856	0,06605	0,00516018	0,00278	0,00239408	3,00E-05	0,000170587
13	35	17	20	32	15	999	0,35508	0,0104706	0,21044	0,00418167	0,00175	0,00135923	0,35637	0,0102612	0,00047	0,000655057	0,07262	0,00618349	0,00322	0,00220717	5,00E-05	0,000217945
13	35	17	20	32	3	999	0,41417	0,00772017	0,36009	0,0066183	0,00122	0,00105432	0,21771	0,00669073	0,00023	0,00050705	0,00345	0,00158981	0,00313	0,00237342	0	0
13	35	17	20	32	6	999	0,39827	0,00900761	0,32108	0,00620432	0,00143	0,00114241	0,26234	0,00693573	0,0003	0,000556776	0,01361	0,00297958	0,00297	0,00217924	0	0
13	35	17	20	32	9	999	0,38174	0,00865751	0,27629	0,00575377	0,00134	0,00110653	0,29374	0,00631129	0,00038	0,000561783	0,04291	0,00344991	0,00355	0,00258988	5,00E-05	0,000259808
13	35	17	25	17	0	999	0,50351	0,00934933	0,14932	0,00990947	0,2507	0,00859011	0,08786	0,00650388	0,00019	0,000462493	0,00189	0,00134086	0,00614	0,00338237	0,00039	0,000646452
13	35	17	25	17	12	999	0,39783	0,00990157	0,08796	0,00692231	0,14128	0,0072306	0,27638	0,00639497	0,00041	0,000617981	0,0915	0,00358469	0,00445	0,00252339	0,00019	0,000417013
13	35	17	25	17	15	999	0,38169	0,00979765	0,07594	0,00709482	0,1263	0,00668356	0,31137	0,00701663	0,00039	0,000614736	0,10064	0,00295134	0,00354	0,0024512	0,00013	0,000336303
13	35	17	25	17	3	999	0,47799	0,00787591	0,13355	0,00871593	0,22021	0,00841344	0,14865	0,00601727	0,00031	0,000542125	0,0129	0,00371887	0,00618	0,00340993	0,00021	0,000475289
13	35	17	25	17	6	999	0,44481	0,00902961	0,1135	0,00778653	0,18962	0,00806942	0,19697	0,00586081	0,00039	0,000646452	0,04929	0,00525223	0,00514	0,00332271	0,00028	0,000511468
13	35	17	25	17	9	999	0,41647	0,00858773	0,09816	0,00777138	0,16452	0,00723807	0,23988	0,00584	0,00035	0,000589491	0,07536	0,0037617	0,00501	0,00299164	0,00025	0,000497494
13	35	17	25	22	0	999	0,47518	0,00916447	0,30802	0,0113956	0,1282	0,00733621	0,08199	0,00729177	8,00E-05	0,000271293	0,00176	0,00129707	0,00465	0,00249149	0,00012	0,000324962
13	35	17	25	22	12	999	0,38882	0,00925892	0,17951	0,0104723	0,07691	0,0069081	0,26885	0,00723101	0,00031	0,000643351	0,08207	0,00306677	0,00343	0,00234203	0,0001	0,0003
13	35	17	25	22	15	999	0,37507	0,010828	0,15485	0,0101068	0,06884	0,00705368	0,30287	0,00835901	0,00034	0,000533292	0,09461	0,00362186	0,00331	0,00261034	0,00011	0,000343366
13	35	17	25	22	3	999	0,45676	0,00801638	0,27451	0,0117512	0,11531	0,00963711	0,14371	0,0064394	0,00016	0,000392938	0,00441	0,00223202	0,00502	0,0028913	0,00012	0,000354401
13	35	17	25	22	6	999	0,43227	0,00900428	0,23838	0,0122579	0,10352	0,00794793	0,19294	0,00666306	0,00023	0,000486929	0,02803	0,00444175	0,00453	0,00281941	0,0001	0,0003
13	35	17	25	22	9	999	0,40744	0,00943326	0,20538	0,011391	0,0896	0,00663476	0,23245	0,00642086	0,00037	0,000673127	0,06072	0,00351591	0,00394	0,0026299	0,0001	0,000331662
13	35	17	25	27	0	999	0,447	0,00867064	0,46617	0,00913242	0,00345	0,00202176	0,07862	0,0059963	6,00E-05	0,000237487	0,00145	0,00112583	0,00324	0,00197038	1,00E-05	9,95E-05
13	35	17	25	27	12	999	0,37492	0,00856234	0,27857	0,00658522	0,00569	0,00249277	0,26045	0,00706877	0,00034	0,000551725	0,07745	0,00453955	0,00253	0,00180253	5,00E-05	0,000217945
13	35	17	25	27	15	999	0,36434	0,0100481	0,24226	0,00653394	0,00618	0,00247944	0,29477	0,00963416	0,00043	0,000667158	0,08932	0,00591926	0,00266	0,00198101	4,00E-05	0,000195959
13	35	17	25	27	3	999	0,43167	0,0087213	0,42209	0,00920336	0,00376	0,0020694	0,13577	0,00773674	0,00017	0,000375633	0,00302	0,00193897	0,00352	0,00242273	0	0
13	35	17	25	27	6	999	0,41647	0,00829995	0,37523	0,00858703	0,00433	0,00199527	0,18681	0,00706639	0,00017	0,000375633	0,01365	0,0033775	0,00333	0,00223184	1,00E-05	9,95E-05
13	35	17	25	27	9	999	0,39566	0,00942679	0,32309	0,0075181	0,00453	0,00212346	0,22451	0,00707177	0,00031	0,000577841	0,04874	0,00339299	0,00313	0,00252054	3,00E-05	0,000170587
13	35	17	25	32	0	999	0,44638	0,00816184	0,46871	0,00910966	0,00121	0,00101287	0,07876	0,00621791	6,00E-05	0,000237487	0,00145	0,0011694	0,00343	0,00241766	0	0
13	35	17	25	32	12	999	0,37558	0,00874778	0,2851	0,00635531	0,00149	0,00106297	0,2573	0,00698355	0,00042	0,000650846	0,0776	0,00430349	0,00249	0,00234305	2,00E-05	0,00014
13	35	17	25	32	15	999	0,3645	0,00867122	0,25031	0,00597276	0,00148	0,00109982	0,29137	0,0084376	0,00037	0,000541387	0,08928	0,00537416	0,00267	0,00188709	2,00E-05	0,00014
13	35	17	25	32	3	999	0,43252	0,00806657	0,42425	0,00847393	0,0011	0,000932738	0,13534	0,00656539	0,00019	0,000483632	0,00328	0,00176681	0,00331	0,00220769	1,00E-05	9,95E-05
13	35	17	25	32	6	999	0,41633	0,00882389	0,38065	0,00802169	0,00126	0,00117149	0,18507	0,00715158	0,00017	0,000448442	0,01345	0,0029099	0,00305	0,00176281	2,00E-05	0,00014
13	35	17	25	32	9	999	0,39558	0,00841686	0,32805	0,00659602	0,00135	0,00110793	0,22411	0,00713287	0,00037	0,000610819	0,04756	0,00344767	0,00293	0,00232489	5,00E-05	0,000217945
13	35	17	30	17	0	999	0,58452	0,00920487	0,01098	0,00459996	0,38898	0,00800747	0,00467	0,00230675	2,00E-05	0,00014	0,00044	0,000909065	0,00992	0,00425601	0,00047	0,000670149
13	35	17	30	17	12	999	0,43737	0,00866794	0,01214	0,00476239	0,22427	0,00769267	0,21326	0,00563847	0,00062	0,000880682	0,10664	0,00375638	0,00534	0,00290592	0,00036	0,000574804
13	35	17	30	17	15	999	0,4144	0,00776788	0,01317	0,00490521	0,19378	0,00760208	0,25478	0,0059709	0,0007	0,000781025	0,1179	0,00353129	0,00495	0,00282975	0,00032	0,000507543
13	35	17	30	17	3	999	0,55446	0,00865958	0,0106	0,00387298	0,35897	0,00989995	0,04421	0,0064394	0,00032	0,000545527	0,02163	0,00610025	0,00943	0,00426674	0,00038	0,00057931
13	35	17	30	17	6	999	0,50502	0,00793849	0,01185	0,00419613	0,30251	0,00801311	0,11032	0,00607105	0,00066	0,000851117	0,06145	0,00618284	0,00782	0,0036232	0,00037	0,000594222
13	35	17	30	17	9	999	0,46672	0,00869262	0,0127	0,0045793	0,25831	0,00819475	0,16621	0,00659893	0,00069	0,000945463	0,08919	0,00469403	0,00589	0,00301296	0,00029	0,000495883
13	35	17	30	22	0	999	0,58433	0,00846883	0,01144	0,00436651	0,38846	0,00879024	0,00518	0,00280492	1,00E-05	9,95E-05	0,00036	0,000755248	0,00984	0,00417066	0,00038	0,000543691
13	35	17	30	22	12	999	0,43432	0,00947616	0,01454	0,00543584	0,2216	0,00820244	0,21395	0,00578684	0,00057	0,000764918	0,10841	0,00405486	0,0063	0,00348855	0,00031	0,000577841
13	35	17	30	22	15	999	0,41401	0,0087926	0,01516	0,00585102	0,19065	0,0079289	0,25569	0,00627805	0,00066	0,000802745	0,11872	0,00378967	0,00494	0,00302926	0,00017	0,000375633
13	35	17	30	22	3	999	0,55541	0,00880124	0,01218	0,00454396	0,35639	0,00847218	0,04387	0,00582864	0,00031	0,000483632	0,02243	0,00500651	0,00907	0,00400563	0,00034	0,000533292
13	35	17	30	22	6	999	0,50332	0,0085789	0,01303	0,00502087	0,30104	0,00799615	0,10982	0,00613087	0,00065	0,000817007	0,06397	0,00464425	0,00782	0,00370778	0,00035	0,000622495
13	35	17	30	22	9	999	0,46496	0,00818526	0,01437	0,00538081	0,25562	0,00756806	0,16739	0,006816	0,00066	0,000815107	0,09022	0,00418708	0,00638	0,00325201	0,0004	0,000632456
13	35	17	30	27	0	999	0,46562	0,00977832	0,52131	0,00954431	0,00277	0,00166646	0,00567	0,00307914	0	0	0,00134	0,00125076	0,00328	0,00218211	1,00E-05	9,95E-05
13	35	17	30	27	12	999	0,38846	0,00936528	0,32927	0,00948246	0,00494	0,00205825	0,18684	0,0080408	0,00022	0,00046	0,08768	0,00469229	0,00254	0,00216527	5,00E-05	0,000217945
13	35	17	30	27	15	999	0,37223	0,00995174	0,28727	0,00808808	0,00562	0,00258759	0,22494	0,00869347	0,00028	0,000491528	0,10683	0,00506963	0,0028	0,00212132	3,00E-05	0,000170587
13	35	17	30	27	3	999	0,45651	0,00867467	0,49547	0,0101405	0,00292	0,00165336	0,03889	0,0065313	6,00E-05	0,000237487	0,00293	0,00152483	0,00322	0,00233487	0	0
13	35	17	30	27	6	999	0,43877	0,00781262	0,44461	0,00887569	0,00363	0,00211024	0,09638	0,00571451	0,00016	0,000392938	0,01325	0,002961	0,00319	0,00213399	1,00E-05	9,95E-05
13	35	17	30	27	9	999	0,41079	0,00848563	0,38151	0,00897496	0,00417	0,00233262	0,14669	0,0072893	0,00018	0,00040939	0,05343	0,00385293	0,0032	0,00225832	3,00E-05	0,000170587
13	35	17	30	32	0	999	0,46575	0,0106154	0,523	0,0108157	0,0011	0,0009	0,00574	0,00287618	3,00E-05	0,000221585	0,00145	0,00118638	0,00293	0,00195579	0	0
13	35	17	30	32	12	999	0,38592	0,0082434	0,3345	0,00743841	0,00122	0,00118811	0,18686	0,00727052	0,0003	0,000591608	0,089	0,00436348	0,00217	0,00173237	3,00E-05	0,000170587
13	35	17	30	32	15	999	0,37295	0,00884576	0,29227	0,00792699	0,00116	0,00115516	0,22386	0,00701287	0,00032	0,00056356	0,10696	0,00489677	0,00245	0,00198179	3,00E-05	0,000170587
13	35	17	30	32	3	999	0,45604	0,0100607	0,49821	0,0101304	0,00115	0,00108051	0,03855	0,00641775	5,00E-05	0,000217945	0,00301	0,00175781	0,00298	0,00207355	1,00E-05	9,95E-05
13	35	17	30	32	6	999	0,43747	0,00817491	0,44803	0,00888533	0,00104	0,00096871	0,09749	0,00722703	0,0001	0,0003	0,01306	0,003049	0,0028	0,00193391	1,00E-05	9,95E-05
13	35	17	30	32	9	999	0,41121	0,00715583	0,38646	0,00719642	0,00105	0,000973396	0,14529	0,00645801	0,00027	0,000486929	0,0529	0,00352278	0,0028	0,00168523	2,00E-05	0,00014
13	35	17	35	17	0	999	0,58978	0,00861113	0,003	0,00183303	0,39507	0,00949553	0,00114	0,00101015	3,00E-05	0,000170587	3,00E-05	0,000170587	0,01049	0,00438519	0,00046	0,000639062
13	35	17	35	17	12	999	0,49212	0,0084915	0,00292	0,00164122	0,29068	0,00798734	0,13104	0,00626086	0,00067	0,00100055	0,07488	0,00481514	0,00735	0,00353942	0,00034	0,000569561
13	35	17	35	17	15	999	0,45741	0,00891863	0,00304	0,00182165	0,25203	0,00755441	0,18254	0,00611297	0,00064	0,000741889	0,09782	0,00476105	0,00629	0,00309288	0,00023	0,000486929
13	35	17	35	17	3	999	0,5872	0,00894092	0,00257	0,00168674	0,39725	0,00928157	0,00251	0,00163398	1,00E-05	9,95E-05	7,00E-05	0,000255147	0,01004	0,00408637	0,00035	0,000554527
13	35	17	35	17	6	999	0,58271	0,00908768	0,00287	0,00206715	0,39514	0,00924448	0,00914	0,00413768	8,00E-05	0,000271293	0,00044	0,0011342	0,00912	0,00421018	0,0005	0,00067082
13	35	17	35	17	9	999	0,53857	0,00788702	0,00296	0,00179399	0,34272	0,00902561	0,06759	0,00718901	0,00049	0,000727942	0,03898	0,00482697	0,00831	0,00378865	0,00038	0,000612862
13	35	17	35	22	0	999	0,58918	0,00891334	0,0028	0,00182757	0,39749	0,00901831	0,00115	0,00114346	1,00E-05	9,95E-05	3,00E-05	0,000170587	0,0089	0,00349142	0,00044	0,000652993
13	35	17	35	22	12	999	0,49219	0,00889235	0,00309	0,00199547	0,29087	0,00823851	0,13068	0,00632911	0,00074	0,000901332	0,07501	0,00501098	0,00701	0,00290687	0,00041	0,000584722
13	35	17	35	22	15	999	0,45505	0,00832151	0,0033	0,0021	0,25199	0,00781344	0,18369	0,00541792	0,0006	0,0008	0,09881	0,00453364	0,00621	0,00318212	0,00035	0,000572276
13	35	17	35	22	3	999	0,58899	0,0100623	0,00242	0,00159487	0,39579	0,00954494	0,00235	0,00164545	0	0	7,00E-05	0,000324191	0,00999	0,00368645	0,00039	0,000691303
13	35	17	35	22	6	999	0,5837	0,0101356	0,00268	0,00154842	0,39322	0,0105353	0,00961	0,00406914	5,00E-05	0,000217945	0,00018	0,000669029	0,0101	0,00414367	0,00046	0,000684398
13	35	17	35	22	9	999	0,5371	0,00925905	0,00275	0,00153867	0,34295	0,00885141	0,0681	0,00647688	0,00043	0,000696491	0,03999	0,00498697	0,00823	0,00362451	0,00045	0,000589491
13	35	17	35	27	0	999	0,46916	0,00939119	0,52191	0,00962195	0,00325	0,00202176	0,0013	0,00111803	0	0	0,00154	0,00136689	0,00284	0,0021058	0	0
13	35	17	35	27	12	999	0,4033	0,0095974	0,38375	0,0102814	0,00407	0,00188815	0,10557	0,0070912	0,00016	0,000392938	0,10075	0,00394049	0,00233	0,00173813	7,00E-05	0,000291719
13	35	17	35	27	15	999	0,38177	0,00886324	0,33267	0,00997703	0,00475	0,00266599	0,15153	0,00775945	0,00033	0,000530189	0,12648	0,00433239	0,00244	0,001602	3,00E-05	0,000170587
13	35	17	35	27	3	999	0,4679	0,00971854	0,5198	0,01001	0,00335	0,00186212	0,00321	0,00211799	0	0	0,00266	0,00172754	0,00308	0,00191144	0	0
13	35	17	35	27	6	999	0,46142	0,00903679	0,51081	0,0103254	0,0032	0,00201494	0,00961	0,00381286	0	0	0,01197	0,00308692	0,00298	0,00192343	1,00E-05	9,95E-05
13	35	17	35	27	9	999	0,43243	0,00829247	0,44788	0,00901031	0,00333	0,00169738	0,05487	0,00663424	0,00011	0,00031289	0,05852	0,00361796	0,00282	0,00216509	4,00E-05	0,000195959
13	35	17	35	32	0	999	0,46823	0,00930898	0,52485	0,00891894	0,00096	0,000904655	0,00158	0,00127421	1,00E-05	9,95E-05	0,00144	0,00130629	0,00293	0,00194553	0	0
13	35	17	35	32	12	999	0,40055	0,00925891	0,38962	0,01042	0,00094	0,000936162	0,10525	0,00702762	0,00015	0,000384057	0,10088	0,00425036	0,00256	0,00182384	5,00E-05	0,000217945
13	35	17	35	32	15	999	0,38038	0,00877813	0,3396	0,010927	0,00102	0,00102937	0,14963	0,00792799	0,00035	0,000572276	0,12667	0,00409647	0,00229	0,00187774	6,00E-05	0,000237487
13	35	17	35	32	3	999	0,4675	0,00953572	0,52204	0,00911803	0,00119	0,00110177	0,00302	0,00213063	0	0	0,0029	0,00163401	0,00335	0,00247538	0	0
13	35	17	35	32	6	999	0,46107	0,00969356	0,51261	0,0099568	0,00114	0,00113155	0,01019	0,00394131	4,00E-05	0,000195959	0,01228	0,00323753	0,00267	0,00199025	0	0
13	35	17	35	32	9	999	0,43279	0,00909648	0,45089	0,00881691	0,0011	0,00113578	0,05403	0,00599909	0,00014	0,000346987	0,05825	0,00343038	0,00276	0,00171534	4,00E-05	0,000195959
13	35	22	25	22	0	999	0,51912	0,00934696	0,14778	0,00805429	0,25086	0,00777306	0,07331	0,00608883	0,00013	0,000336303	0,00167	0,00130426	0,00689	0,00365211	0,00024	0,000471593
13	35	22	25	22	12	999	0,41842	0,00970379	0,0946	0,00778075	0,15611	0,00725106	0,24021	0,00598714	0,00032	0,000507543	0,0853	0,0038223	0,00494	0,00318377	0,0001	0,0003
13	35	22	25	22	15	999	0,40159	0,00996002	0,08508	0,00820571	0,13955	0,00740051	0,27142	0,00623246	0,0004	0,0006	0,09775	0,00285788	0,00397	0,00243086	0,00024	0,00051225
13	35	22	25	22	18	999	0,38913	0,010945	0,07721	0,00763321	0,12313	0,00689297	0,29875	0,00791881	0,00046	0,000639062	0,10709	0,00282523	0,00402	0,00254551	0,00021	0,000475289
13	35	22	25	22	21	999	0,37357	0,0111438	0,07038	0,00699397	0,11041	0,00603837	0,32777	0,00851452	0,0005	0,0007	0,11337	0,00270057	0,00385	0,00243053	0,00015	0,000409268
13	35	22	25	22	3	999	0,49658	0,00832007	0,13515	0,00797418	0,22425	0,00800547	0,12539	0,00606613	0,00023	0,000486929	0,01115	0,00395569	0,00702	0,00338816	0,00023	0,000486929
13	35	22	25	22	6	999	0,46627	0,00765357	0,11807	0,00862932	0,19833	0,00679272	0,16867	0,00541859	0,00032	0,000581034	0,04283	0,00452118	0,00528	0,00334389	0,00023	0,000526403
13	35	22	25	22	9	999	0,43828	0,00942028	0,10617	0,00864761	0,176	0,00714003	0,20599	0,00614409	0,00028	0,000549181	0,0678	0,00361939	0,00527	0,00292183	0,00021	0,000495883
13	35	22	25	27	0	999	0,50016	0,00726735	0,30042	0,0122451	0,12018	0,00981364	0,07107	0,00552133	0,00012	0,000381576	0,00158	0,00125841	0,00635	0,00322916	0,00012	0,000324962
13	35	22	25	27	12	999	0,41382	0,0105094	0,18944	0,0109693	0,08008	0,00799585	0,23782	0,00646743	0,00028	0,000511468	0,07417	0,00337062	0,00431	0,00278099	8,00E-05	0,000271293
13	35	22	25	27	15	999	0,39781	0,0095642	0,16858	0,0092295	0,07208	0,00675082	0,26781	0,00625731	0,00036	0,000574804	0,08961	0,00310127	0,00364	0,00253188	0,00011	0,00031289
13	35	22	25	27	18	999	0,38407	0,00990379	0,14856	0,00994819	0,06655	0,00651364	0,29537	0,0069895	0,00052	0,000699714	0,10101	0,00309029	0,00386	0,00274598	6,00E-05	0,000237487
13	35	22	25	27	21	999	0,37067	0,0113675	0,13315	0,00885706	0,059	0,00670969	0,32369	0,00880647	0,00039	0,000581292	0,10966	0,00297395	0,00332	0,00216278	0,00012	0,000381576
13	35	22	25	27	3	999	0,48256	0,00791368	0,27019	0,0115963	0,11196	0,00928215	0,12467	0,0055264	9,00E-05	0,000286182	0,0044	0,00210713	0,00598	0,00270178	0,00015	0,000409268
13	35	22	25	27	6	999	0,45967	0,00853001	0,24261	0,0114043	0,09966	0,00939598	0,16928	0,00534056	0,00019	0,000462493	0,0231	0,00414126	0,00533	0,00306938	0,00016	0,000392938
13	35	22	25	27	9	999	0,43618	0,00815031	0,21154	0,0124036	0,09036	0,00929034	0,20481	0,00574925	0,00032	0,00056356	0,05166	0,00341239	0,00503	0,00274027	0,0001	0,0003
13	35	22	25	32	0	999	0,48616	0,00883824	0,43382	0,0104464	0,00355	0,00186212	0,06984	0,00613469	8,00E-05	0,000271293	0,00162	0,00134	0,00493	0,00268423	0	0
13	35	22	25	32	12	999	0,41041	0,00825844	0,28412	0,00722119	0,00483	0,0023582	0,23422	0,00536951	0,00037	0,000626977	0,06204	0,00294591	0,00398	0,00263811	3,00E-05	0,000170587
13	35	22	25	32	15	999	0,39621	0,00910637	0,2509	0,00744648	0,00521	0,00276512	0,26348	0,00678599	0,00039	0,000630793	0,08062	0,00269733	0,00315	0,00211365	4,00E-05	0,000195959
13	35	22	25	32	18	999	0,3795	0,00883572	0,22447	0,00555059	0,00542	0,00234598	0,29258	0,00681495	0,00043	0,000651997	0,09423	0,00292867	0,0033	0,00268142	7,00E-05	0,000291719
13	35	22	25	32	21	999	0,36777	0,0127105	0,1976	0,00622896	0,00661	0,00271991	0,31907	0,0102978	0,0004	0,000583095	0,10547	0,00265501	0,00304	0,00233632	4,00E-05	0,000195959
13	35	22	25	32	3	999	0,47105	0,00822238	0,39724	0,00892874	0,004	0,00223607	0,12016	0,0056351	0,0002	0,000424264	0,00296	0,00186505	0,00439	0,00287366	0	0
13	35	22	25	32	6	999	0,45464	0,00913512	0,3616	0,00866372	0,00451	0,00210473	0,16463	0,00551118	0,00016	0,000366606	0,0096	0,00287054	0,00485	0,00264339	1,00E-05	9,95E-05
13	35	22	25	32	9	999	0,43161	0,00847572	0,32113	0,00827485	0,00477	0,00211118	0,20161	0,00592097	0,00022	0,000481248	0,03591	0,00350741	0,00475	0,00282975	0	0
13	35	22	30	22	0	999	0,58586	0,00860816	0,0104	0,00423792	0,38781	0,00871056	0,00518	0,00252737	5,00E-05	0,000217945	0,00027	0,000526403	0,01003	0,00380908	0,0004	0,000565685
13	35	22	30	22	12	999	0,45553	0,00825888	0,01346	0,00570337	0,24514	0,00857324	0,1822	0,00518266	0,00052	0,000780769	0,09655	0,00430668	0,00626	0,0035288	0,00034	0,000603656
13	35	22	30	22	15	999	0,43338	0,0095024	0,01308	0,00498935	0,21817	0,0079348	0,2193	0,00688549	0,00044	0,000697424	0,10973	0,00342595	0,00563	0,00319266	0,00027	0,000545069
13	35	22	30	22	18	999	0,41655	0,00913824	0,01279	0,00471231	0,19343	0,00752231	0,25278	0,00587125	0,0005	0,00067082	0,11865	0,00341284	0,00496	0,002653	0,00034	0,000586856
13	35	22	30	22	21	999	0,40141	0,00990969	0,01224	0,00442068	0,17341	0,00746605	0,28381	0,00639327	0,00047	0,000590847	0,12418	0,00259761	0,0042	0,00245357	0,00028	0,000470744
13	35	22	30	22	3	999	0,56177	0,00770695	0,01016	0,00385673	0,36458	0,00978078	0,03597	0,00589992	0,00036	0,000538888	0,01748	0,00500895	0,00935	0,00422463	0,00033	0,000548726
13	35	22	30	22	6	999	0,51794	0,00904082	0,01193	0,00428778	0,31656	0,00850684	0,09204	0,00595302	0,00047	0,000684909	0,05242	0,00432708	0,00825	0,00346807	0,00039	0,000646452
13	35	22	30	22	9	999	0,48337	0,00800831	0,01196	0,00449426	0,27812	0,00815755	0,14049	0,0054194	0,0006	0,000678233	0,07782	0,00482158	0,00734	0,00375292	0,0003	0,000538516
13	35	22	30	27	0	999	0,58593	0,00775146	0,01165	0,00482986	0,38776	0,00919904	0,00474	0,00251245	4,00E-05	0,000195959	0,0002	0,0006	0,00922	0,00401891	0,00046	0,000639062
13	35	22	30	27	12	999	0,45786	0,0078154	0,01501	0,00562227	0,24004	0,00796733	0,18272	0,00529165	0,0006	0,000774597	0,09774	0,00420148	0,00574	0,00300872	0,00029	0,000495883
13	35	22	30	27	15	999	0,43235	0,0088027	0,01572	0,00603006	0,2146	0,00878408	0,21929	0,00544848	0,00057	0,000710704	0,11121	0,00365867	0,00597	0,00317318	0,00029	0,000534696
13	35	22	30	27	18	999	0,4149	0,00886961	0,01665	0,00553421	0,19091	0,00847124	0,25185	0,00551067	0,00048	0,000624179	0,11985	0,00319179	0,00511	0,00311415	0,00025	0,000497494
13	35	22	30	27	21	999	0,40115	0,00914153	0,01668	0,00570768	0,16799	0,00749866	0,28374	0,00713249	0,0005	0,000685565	0,12501	0,00276585	0,00474	0,00266691	0,00019	0,000417013
13	35	22	30	27	3	999	0,56153	0,0103455	0,01227	0,00423994	0,3617	0,00898499	0,03656	0,00602382	0,00018	0,000433128	0,01865	0,00498071	0,00869	0,00352617	0,00042	0,000680882
13	35	22	30	27	6	999	0,51777	0,00853447	0,01283	0,00458924	0,31396	0,00815098	0,09251	0,00554886	0,00062	0,000809691	0,05395	0,00452189	0,00797	0,00366184	0,00039	0,000581292
13	35	22	30	27	9	999	0,48366	0,00849614	0,01434	0,00474177	0,27556	0,00860502	0,13939	0,00537382	0,0004	0,000678233	0,0796	0,00373363	0,00673	0,003682	0,00032	0,00056356
13	35	22	30	32	0	999	0,50541	0,0112589	0,47833	0,0115083	0,00364	0,00207133	0,00617	0,00329562	0	0	0,00166	0,00115083	0,00476	0,00267627	3,00E-05	0,000170587
13	35	22	30	32	12	999	0,42762	0,00839855	0,32421	0,00785913	0,00459	0,00204007	0,16971	0,00564499	0,0002	0,000424264	0,06983	0,0032865	0,00381	0,00257564	3,00E-05	0,000170587
13	35	22	30	32	15	999	0,40615	0,00911633	0,28915	0,00797794	0,00517	0,00264596	0,2028	0,00650846	0,00033	0,000548726	0,09299	0,0027586	0,00339	0,00209234	2,00E-05	0,00014
13	35	22	30	32	18	999	0,38943	0,00930296	0,2577	0,00771557	0,00553	0,00226033	0,23437	0,00619622	0,00043	0,000696491	0,10913	0,00292457	0,00334	0,00205046	7,00E-05	0,000291719
13	35	22	30	32	21	999	0,37751	0,0096286	0,2275	0,00715332	0,00542	0,00255413	0,26321	0,00725713	0,00043	0,000533948	0,12268	0,00294238	0,00319	0,00244824	6,00E-05	0,000237487
13	35	22	30	32	3	999	0,49647	0,00805786	0,45739	0,00908944	0,00361	0,00176009	0,03452	0,00562757	5,00E-05	0,000217945	0,00304	0,00168476	0,00492	0,00265962	0	0
13	35	22	30	32	6	999	0,47652	0,00857494	0,41776	0,00951222	0,00403	0,00184095	0,08694	0,00579106	0,0001	0,0003	0,01021	0,00258958	0,00443	0,00229458	1,00E-05	9,95E-05
13	35	22	30	32	9	999	0,45005	0,00800921	0,36976	0,00796633	0,00405	0,00202176	0,13087	0,00595929	0,00015	0,000357071	0,04077	0,00401461	0,00435	0,00227761	0	0
13	35	22	35	22	0	999	0,5895	0,00892917	0,00276	0,00160075	0,3968	0,00878521	0,00122	0,00116258	1,00E-05	9,95E-05	3,00E-05	0,000170587	0,00931	0,00361025	0,00037	0,000594222
13	35	22	35	22	12	999	0,50543	0,00854079	0,00286	0,00165542	0,30934	0,0086397	0,10937	0,00610517	0,00067	0,000825288	0,0639	0,00511957	0,00797	0,00422008	0,00046	0,000684398
13	35	22	35	22	15	999	0,4742	0,00895879	0,00318	0,00219262	0,27409	0,00714016	0,15373	0,00502763	0,00057	0,000790633	0,08714	0,00452553	0,00678	0,00328506	0,00031	0,000560268
13	35	22	35	22	18	999	0,44786	0,00776405	0,00335	0,00208026	0,2433	0,00702638	0,1952	0,0051923	0,00058	0,000680882	0,10345	0,00382459	0,00589	0,00345223	0,00037	0,000626977
13	35	22	35	22	21	999	0,42821	0,0096367	0,00365	0,00208026	0,21538	0,00689606	0,23178	0,00608865	0,00058	0,000789683	0,11489	0,00359415	0,00516	0,00303552	0,00035	0,000517204
13	35	22	35	22	3	999	0,5864	0,00954987	0,00249	0,00180275	0,39854	0,00970507	0,00236	0,00165843	3,00E-05	0,000170587	0,0001	0,000387298	0,00954	0,00414589	0,00054	0,000669627
13	35	22	35	22	6	999	0,58397	0,00975854	0,00269	0,00161056	0,39343	0,00889748	0,00933	0,00416426	2,00E-05	0,00014	0,00034	0,000851117	0,00972	0,00447678	0,0005	0,0006245
13	35	22	35	22	9	999	0,54643	0,00905788	0,00274	0,00171243	0,3537	0,00853639	0,05539	0,00589219	0,00051	0,000699929	0,03243	0,00418152	0,00839	0,00327992	0,00041	0,000601581
13	35	22	35	27	0	999	0,58968	0,00896089	0,00243	0,00166286	0,39606	0,00861141	0,00142	0,00129754	0	0	7,00E-05	0,000255147	0,00987	0,00386692	0,00047	0,000639609
13	35	22	35	27	12	999	0,50571	0,00881623	0,00297	0,00176326	0,30821	0,00904245	0,10985	0,00555405	0,00063	0,000795676	0,06486	0,00422616	0,00744	0,00376383	0,00033	0,000530189
13	35	22	35	27	15	999	0,47361	0,00852396	0,00317	0,00187646	0,27332	0,00683503	0,15459	0,00532934	0,00058	0,000695414	0,08742	0,00431319	0,00698	0,00374961	0,00033	0,000548726
13	35	22	35	27	18	999	0,44967	0,00857911	0,00342	0,001704	0,24073	0,00668559	0,19488	0,00531278	0,00054	0,000792717	0,10465	0,00362595	0,0058	0,00319374	0,00031	0,000577841
13	35	22	35	27	21	999	0,4283	0,00924608	0,00329	0,00196619	0,21526	0,00746809	0,23129	0,00563435	0,00054	0,000684398	0,11565	0,0034623	0,00538	0,002925	0,00029	0,000534696
13	35	22	35	27	3	999	0,5879	0,00944616	0,00235	0,00172264	0,39645	0,0095167	0,00252	0,00178034	0	0	0,00012	0,000381576	0,01023	0,00460403	0,00043	0,000651997
13	35	22	35	27	6	999	0,58462	0,00784701	0,00286	0,00187094	0,39343	0,00882299	0,00834	0,00374492	3,00E-05	0,000170587	0,00046	0,00100419	0,00982	0,00358435	0,00044	0,000621611
13	35	22	35	27	9	999	0,54734	0,00938107	0,00271	0,00154464	0,35283	0,00926721	0,05482	0,00565576	0,0005	0,000640312	0,03285	0,00490179	0,00862	0,0038543	0,00033	0,000566657
13	35	22	35	32	0	999	0,50849	0,00910439	0,47894	0,0101211	0,00416	0,00198353	0,00191	0,00145667	1,00E-05	9,95E-05	0,00169	0,00134681	0,0048	0,00243311	0	0
13	35	22	35	32	12	999	0,44349	0,00822982	0,3718	0,00941382	0,00405	0,0020267	0,09642	0,0057222	0,0002	0,000424264	0,0802	0,00376032	0,00382	0,00232112	2,00E-05	0,00014
13	35	22	35	32	15	999	0,41987	0,00947592	0,32913	0,00857748	0,00437	0,00200327	0,13716	0,00557982	0,00029	0,000534696	0,10574	0,00332151	0,00338	0,00212499	6,00E-05	0,000237487
13	35	22	35	32	18	999	0,40205	0,00976972	0,29276	0,00972123	0,00463	0,00211497	0,17262	0,00565116	0,00029	0,000553082	0,12479	0,00304071	0,00282	0,00182417	4,00E-05	0,000195959
13	35	22	35	32	21	999	0,38537	0,010116	0,26092	0,00839962	0,0049	0,00246779	0,2053	0,00661589	0,00037	0,000541387	0,14032	0,00259954	0,00273	0,00203399	9,00E-05	0,000319218
13	35	22	35	32	3	999	0,50526	0,00952221	0,47983	0,00978269	0,00415	0,00213249	0,00314	0,0018222	0	0	0,00288	0,00171628	0,00474	0,00280221	0	0
13	35	22	35	32	6	999	0,5006	0,00882043	0,47076	0,00965517	0,00385	0,0020267	0,00973	0,00405674	1,00E-05	9,95E-05	0,01011	0,00322147	0,00493	0,00269909	1,00E-05	9,95E-05
13	35	22	35	32	9	999	0,47326	0,00993541	0,42343	0,00974603	0,0041	0,00195192	0,04886	0,00602498	0,00014	0,000346987	0,04569	0,00410048	0,00452	0,00250392	0	0
13	35	27	30	27	0	999	0,58614	0,00860584	0,01032	0,00434253	0,3884	0,00855921	0,0044	0,00267208	0,0001	0,0003	0,00021	0,000515655	0,01005	0,0040654	0,00038	0,000561783
13	35	27	30	27	12	999	0,47296	0,00871426	0,01327	0,00485974	0,26087	0,00799832	0,15906	0,00542553	0,00043	0,000620564	0,08649	0,00356229	0,00658	0,0034819	0,00034	0,000551725
13	35	27	30	27	15	999	0,45106	0,00888799	0,01234	0,00444122	0,23565	0,0067296	0,19301	0,00519326	0,00041	0,000617981	0,10093	0,0038788	0,00628	0,00321272	0,00032	0,000597997
13	35	27	30	27	18	999	0,43076	0,0105509	0,01296	0,00497176	0,21516	0,00904624	0,22325	0,00641307	0,00046	0,000639062	0,11182	0,0040826	0,00533	0,00321576	0,00026	0,000460869
13	35	27	30	27	21	999	0,41744	0,00857709	0,0136	0,0050951	0,19441	0,00714856	0,25079	0,00671758	0,00039	0,00066174	0,11854	0,00316992	0,0045	0,0027074	0,00033	0,000566657
13	35	27	30	27	24	999	0,40165	0,0103057	0,01478	0,00515864	0,17538	0,00809541	0,27866	0,0084276	0,00046	0,000726911	0,12396	0,00313662	0,00485	0,00293044	0,00026	0,000482079
13	35	27	30	27	3	999	0,56547	0,00816511	0,01124	0,00440709	0,3669	0,00916242	0,03246	0,00545421	0,00021	0,000431161	0,01439	0,0047453	0,00886	0,00374972	0,00047	0,000590847
13	35	27	30	27	6	999	0,52785	0,00936096	0,01152	0,00418684	0,32544	0,00902698	0,07994	0,00571808	0,00036	0,000557136	0,04559	0,00404993	0,00891	0,00380551	0,00039	0,000563826
13	35	27	30	27	9	999	0,49751	0,00730273	0,01117	0,00415946	0,29197	0,00748659	0,12068	0,00490282	0,00054	0,000817557	0,07028	0,0039952	0,00747	0,00347694	0,00038	0,000612862
13	35	27	30	32	0	999	0,58534	0,00897688	0,01144	0,00444144	0,38847	0,00955035	0,0044	0,00229347	4,00E-05	0,000195959	0,00034	0,00062	0,00952	0,00425084	0,00045	0,000622495
13	35	27	30	32	12	999	0,47167	0,00898561	0,01523	0,00620299	0,25814	0,00902443	0,15851	0,00487133	0,00049	0,000685493	0,08843	0,00465887	0,0072	0,00350999	0,00033	0,000584038
13	35	27	30	32	15	999	0,44923	0,00871075	0,0146	0,00583267	0,23334	0,00845957	0,19304	0,00525913	0,00035	0,000606218	0,10239	0,00402963	0,00679	0,00330241	0,00026	0,00052192
13	35	27	30	32	18	999	0,43103	0,00930533	0,01417	0,00551372	0,21281	0,00812612	0,22335	0,0061439	0,00047	0,000741013	0,11236	0,00388206	0,00542	0,00297382	0,00039	0,000563826
13	35	27	30	32	21	999	0,41561	0,00892737	0,01645	0,00568397	0,19076	0,00772803	0,2513	0,00583866	0,00051	0,000741552	0,12063	0,00302541	0,00452	0,00285125	0,00022	0,000481248
13	35	27	30	32	24	999	0,40079	0,0106699	0,01756	0,00639581	0,17118	0,00858997	0,27914	0,00646996	0,00046	0,000669627	0,12578	0,00313235	0,00495	0,00280491	0,00014	0,000346987
13	35	27	30	32	3	999	0,56533	0,00861981	0,01267	0,00523843	0,36463	0,00971973	0,03247	0,005243	0,00021	0,000453762	0,01519	0,00453805	0,00906	0,00392382	0,00044	0,000652993
13	35	27	30	32	6	999	0,52702	0,00826557	0,01356	0,00550512	0,3223	0,00956399	0,07999	0,00533197	0,00039	0,000598247	0,04788	0,004581	0,00849	0,00338672	0,00037	0,000658103
13	35	27	30	32	9	999	0,4955	0,00818596	0,01433	0,00520779	0,29011	0,00807576	0,12082	0,0053803	0,00052	0,000830422	0,07086	0,00467765	0,00756	0,00327512	0,0003	0,000519615
13	35	27	35	27	0	999	0,58962	0,00879293	0,00291	0,00175553	0,39616	0,00904071	0,00114	0,00116636	1,00E-05	9,95E-05	1,00E-05	9,95E-05	0,00957	0,00369393	0,00058	0,000709648
13	35	27	35	27	12	999	0,51707	0,0087707	0,00302	0,00171453	0,3209	0,00786702	0,09369	0,00536413	0,00053	0,000699357	0,05595	0,00416023	0,00849	0,00399123	0,00035	0,000606218
13	35	27	35	27	15	999	0,48867	0,00796499	0,00343	0,00190397	0,28713	0,00724107	0,13498	0,00535533	0,00057	0,000751731	0,07788	0,00392754	0,00705	0,00344783	0,00029	0,000553082
13	35	27	35	27	18	999	0,46358	0,00766183	0,00305	0,00180762	0,26082	0,00769725	0,17091	0,00527465	0,0005	0,000591608	0,0941	0,00379078	0,0067	0,00313847	0,00034	0,000551725
13	35	27	35	27	21	999	0,44354	0,00832637	0,00349	0,0018248	0,23667	0,00775249	0,20278	0,00516639	0,00026	0,000502394	0,107	0,00375233	0,00588	0,00265058	0,00038	0,000596322
13	35	27	35	27	24	999	0,42484	0,0102963	0,00365	0,00185674	0,21389	0,00835451	0,23471	0,00658072	0,00055	0,000739932	0,11632	0,00312372	0,00574	0,00364038	0,0003	0,000458258
13	35	27	35	27	3	999	0,58736	0,00833009	0,00269	0,00153424	0,39686	0,00838692	0,00245	0,00165756	0	0	4,00E-05	0,000195959	0,01016	0,00426314	0,00044	0,000637495
13	35	27	35	27	6	999	0,58582	0,0081846	0,00254	0,00180787	0,39327	0,00856838	0,00816	0,00389287	5,00E-05	0,000217945	0,00032	0,000785875	0,00926	0,00399154	0,00058	0,000802247
13	35	27	35	27	9	999	0,55372	0,00942134	0,00249	0,00162785	0,35905	0,00864798	0,04773	0,0050097	0,00033	0,000548726	0,02767	0,00437734	0,00866	0,00390441	0,00035	0,000517204
13	35	27	35	32	0	999	0,58847	0,00731499	0,00283	0,0017496	0,39688	0,00793509	0,00126	0,00119683	2,00E-05	0,00014	1,00E-05	9,95E-05	0,01001	0,00367286	0,00052	0,00074135
13	35	27	35	32	12	999	0,51738	0,00923123	0,00305	0,0019046	0,32078	0,0078544	0,09381	0,0053548	0,00049	0,000714073	0,05617	0,00425689	0,0079	0,00333916	0,00042	0,000602993
13	35	27	35	32	15	999	0,48834	0,00688944	0,00276	0,00165602	0,28749	0,00733961	0,13518	0,00519111	0,00056	0,000752596	0,07833	0,00425454	0,007	0,00298664	0,00034	0,000533292
13	35	27	35	32	18	999	0,46329	0,00968225	0,00317	0,00157515	0,25997	0,00763211	0,17123	0,00573386	0,00053	0,000727393	0,09515	0,00358155	0,00634	0,00339181	0,00032	0,000545527
13	35	27	35	32	21	999	0,44243	0,00960651	0,00349	0,00172913	0,23754	0,00731358	0,20255	0,00512323	0,00044	0,000682935	0,10798	0,00361104	0,00525	0,002961	0,00032	0,000597997
13	35	27	35	32	24	999	0,42678	0,00995749	0,00325	0,00185135	0,21412	0,00735837	0,23357	0,00668768	0,00048	0,00051923	0,11616	0,00314871	0,00531	0,00303544	0,00033	0,000548726
13	35	27	35	32	3	999	0,58811	0,0086231	0,00269	0,00182041	0,39603	0,00857957	0,00231	0,00162908	3,00E-05	0,000170587	3,00E-05	0,000170587	0,01043	0,00461141	0,00037	0,000559553
13	35	27	35	32	6	999	0,58507	0,00933301	0,00268	0,00170223	0,39254	0,00907901	0,00866	0,00399054	9,00E-05	0,000286182	0,00036	0,000842852	0,01023	0,00373056	0,00037	0,000577148
13	35	27	35	32	9	999	0,55261	0,00803106	0,00289	0,00179942	0,35845	0,00861902	0,04795	0,00519302	0,00033	0,000548726	0,02783	0,00424748	0,00948	0,00394837	0,00046	0,000698856
13	35	32	35	32	0	999	0,58677	0,00828958	0,00266	0,00175054	0,3988	0,00851939	0,00121	0,00102269	1,00E-05	9,95E-05	5,00E-05	0,000217945	0,01005	0,00444831	0,00045	0,000698212
13	35	32	35	32	12	999	0,5267	0,00703918	0,00308	0,0017702	0,32803	0,00722559	0,08249	0,00500099	0,00043	0,000620564	0,04977	0,00392136	0,0091	0,00431161	0,0004	0,000632456
13	35	32	35	32	15	999	0,49818	0,0100761	0,00309	0,00177254	0,30086	0,00832589	0,11941	0,0045631	0,00036	0,000608605	0,07018	0,00407033	0,0076	0,00354683	0,00032	0,000526878
13	35	32	35	32	18	999	0,47616	0,00777781	0,00287	0,00191653	0,27428	0,00681334	0,15301	0,0055272	0,00044	0,000652993	0,08637	0,00405131	0,00653	0,00389475	0,00034	0,000586856
13	35	32	35	32	21	999	0,45669	0,00923114	0,00308	0,00183128	0,25175	0,00631407	0,18171	0,00558085	0,00043	0,000651997	0,09929	0,00353919	0,00666	0,00305359	0,00039	0,000646452
13	35	32	35	32	24	999	0,44202	0,0101025	0,0034	0,00172047	0,23084	0,00700817	0,20836	0,00613273	0,0003	0,0005	0,10895	0,0035281	0,00572	0,00315937	0,00041	0,000679632
13	35	32	35	32	27	999	0,4255	0,0090294	0,00359	0,00211232	0,21275	0,00664436	0,23555	0,00629186	0,00048	0,000780769	0,11677	0,0033192	0,00512	0,00270658	0,00024	0,000449889
13	35	32	35	32	3	999	0,5878	0,00894315	0,00259	0,00200047	0,39689	0,00974771	0,00223	0,00139896	0	0	5,00E-05	0,000217945	0,00999	0,00412188	0,00045	0,000653835
13	35	32	35	32	30	999	0,41148	0,0101208	0,0043	0,0022383	0,19551	0,00691592	0,25943	0,00696456	0,00056	0,000697424	0,12338	0,003328	0,00513	0,00330955	0,00021	0,000475289
13	35	32	35	32	6	999	0,58562	0,00777017	0,00265	0,00165756	0,39249	0,00856446	0,00817	0,00391422	3,00E-05	0,000170587	0,00046	0,00103363	0,01014	0,00404233	0,00044	0,000668132
13	35	32	35	32	9	999	0,55646	0,00791002	0,0029	0,00151327	0,36535	0,0081368	0,04171	0,00467396	0,00032	0,00056356	0,02376	0,0042828	0,00916	0,00412243	0,00034	0,00062
13	35	7	15	12	0	999	0,33838	0,00890144	0,23655	0,00904033	0,04373	0,00435627	0,36946	0,00825278	0,00033	0,000510979	0,00916	0,00382026	0,00232	0,00216739	7,00E-05	0,000255147
13	35	7	15	12	3	999	0,32185	0,0105881	0,19474	0,0100932	0,02909	0,00363894	0,42606	0,00995673	0,00052	0,000713863	0,0252	0,00729932	0,00249	0,00243103	5,00E-05	0,000217945
13	35	7	15	12	6	999	0,31003	0,0109045	0,14976	0,00794118	0,01977	0,00288394	0,47707	0,00996319	0,00069	0,000891011	0,04012	0,00543006	0,00254	0,00238084	2,00E-05	0,00014
13	35	7	15	17	0	999	0,33374	0,00882227	0,27179	0,00817349	0,01932	0,00340259	0,36075	0,00921344	0,00034	0,000514198	0,01159	0,00450132	0,0024	0,00190788	7,00E-05	0,000255147
13	35	7	15	17	3	999	0,31808	0,0104429	0,22192	0,0100942	0,01178	0,00302185	0,41698	0,00982851	0,00047	0,000670149	0,02896	0,00831976	0,00179	0,00171053	2,00E-05	0,00014
13	35	7	15	17	6	999	0,3043	0,0116417	0,1821	0,0095828	0,00494	0,00273796	0,47068	0,010467	0,00066	0,000777432	0,03499	0,00762036	0,00233	0,00213099	0	0
13	35	7	15	22	0	999	0,3272	0,0109572	0,30231	0,00701526	0,00375	0,00211365	0,34993	0,0103376	0,00053	0,000684909	0,01458	0,0051965	0,0017	0,00157162	0	0
13	35	7	15	22	3	999	0,31228	0,0100708	0,23862	0,00691922	0,00174	0,00139728	0,40964	0,0106869	0,00049	0,000655668	0,03528	0,0082669	0,00194	0,0023572	1,00E-05	9,95E-05
13	35	7	15	22	6	999	0,30128	0,0113429	0,19474	0,00893825	0,00077	0,000925797	0,47033	0,0102509	0,0005	0,00067082	0,02965	0,0103454	0,00272	0,00255766	1,00E-05	9,95E-05
13	35	7	15	27	0	999	0,3263	0,00994837	0,3083	0,00634271	0,00086	0,000969742	0,34921	0,0100362	0,00036	0,000608605	0,01278	0,00559925	0,00219	0,00191152	0	0
13	35	7	15	27	3	999	0,31321	0,00978498	0,24206	0,00633375	0,00069	0,000783518	0,40855	0,0102678	0,00049	0,00062442	0,03308	0,0093431	0,00191	0,00184442	1,00E-05	9,95E-05
13	35	7	15	27	6	999	0,3024	0,0112543	0,19417	0,00813026	0,0005	0,000655744	0,46864	0,0118756	0,00055	0,00068374	0,03151	0,0105209	0,0022	0,00202485	3,00E-05	0,000170587
13	35	7	15	32	0	999	0,32522	0,0108292	0,30984	0,00556546	0,00055	0,000698212	0,35029	0,0105065	0,00027	0,00050705	0,01175	0,00559173	0,00206	0,00191739	2,00E-05	0,00014
13	35	7	15	32	3	999	0,31426	0,0110287	0,24162	0,00613805	0,00053	0,000727393	0,40861	0,011048	0,00048	0,000574108	0,03241	0,00903891	0,00207	0,0018561	2,00E-05	0,00014
13	35	7	15	32	6	999	0,30261	0,0119715	0,19478	0,0079644	0,00048	0,000685274	0,46971	0,0112297	0,00047	0,000639609	0,02953	0,00861215	0,00242	0,00216878	0	0
13	35	7	15	7	0	999	0,34812	0,00856537	0,17245	0,00721994	0,08556	0,00622627	0,38477	0,00910918	0,00037	0,000610819	0,0058	0,00252982	0,00283	0,00202017	0,0001	0,000331662
13	35	7	15	7	3	999	0,33062	0,00944752	0,14355	0,00847983	0,06046	0,00416034	0,43926	0,00875285	0,00052	0,000727736	0,02236	0,00430702	0,00314	0,00276413	9,00E-05	0,000319218
13	35	7	15	7	6	999	0,31806	0,0099798	0,11754	0,00717415	0,04005	0,00318237	0,48517	0,0093328	0,00057	0,000777882	0,03544	0,00526179	0,00313	0,00282721	4,00E-05	0,000195959
13	35	7	20	12	0	999	0,36134	0,00874439	0,302	0,00935628	0,07123	0,00592766	0,25993	0,00980332	0,00033	0,000648922	0,00327	0,00175986	0,0018	0,00148324	0,0001	0,0003
13	35	7	20	12	3	999	0,34609	0,00907865	0,2469	0,0102142	0,05624	0,00501223	0,32784	0,00831351	0,00041	0,000679632	0,02024	0,00434078	0,0022	0,00200998	8,00E-05	0,000271293
13	35	7	20	12	6	999	0,32789	0,0103178	0,19582	0,0101915	0,04107	0,00420299	0,38224	0,0104653	0,00047	0,000655057	0,05001	0,00579568	0,00243	0,00213192	7,00E-05	0,000255147
13	35	7	20	17	0	999	0,34152	0,0120295	0,39536	0,0143628	0,01594	0,00571108	0,24202	0,00896993	0,00023	0,000443959	0,00332	0,00268656	0,00159	0,00163153	2,00E-05	0,00014
13	35	7	20	17	3	999	0,32793	0,00993001	0,32009	0,0111858	0,01493	0,00407002	0,31062	0,0107217	0,00038	0,000561783	0,02417	0,00698005	0,00186	0,00173793	2,00E-05	0,00014
13	35	7	20	17	6	999	0,31286	0,0101499	0,25599	0,00878236	0,00979	0,00363674	0,36651	0,0100573	0,00044	0,000652993	0,05245	0,0057678	0,00195	0,00168745	1,00E-05	9,95E-05
13	35	7	20	22	0	999	0,33483	0,0121252	0,42391	0,0104958	0,00183	0,00171496	0,23314	0,00922607	0,00027	0,000486929	0,00457	0,00358401	0,00145	0,00172844	0	0
13	35	7	20	22	3	999	0,32162	0,0113453	0,34944	0,0084833	0,00127	0,0011389	0,30082	0,0112813	0,00034	0,000533292	0,02477	0,0100766	0,00174	0,00167105	0	0
13	35	7	20	22	6	999	0,30691	0,0104996	0,27878	0,00671205	0,00104	0,00107629	0,35803	0,0103503	0,0005	0,0007	0,05278	0,0105485	0,00194	0,00205825	2,00E-05	0,00014
13	35	7	20	27	0	999	0,33353	0,010222	0,42649	0,00748932	0,00049	0,000699929	0,23333	0,00990056	0,00027	0,000526403	0,00441	0,00341202	0,00148	0,00151314	0	0
13	35	7	20	27	3	999	0,32187	0,0118884	0,35228	0,00706269	0,00059	0,000788606	0,30126	0,00994447	0,00033	0,000633325	0,02213	0,00995455	0,00154	0,00155833	0	0
13	35	7	20	27	6	999	0,30951	0,0102591	0,28	0,00687459	0,00051	0,000727942	0,35889	0,0112569	0,00041	0,000649538	0,04892	0,0105382	0,00174	0,00179789	2,00E-05	0,00014
13	35	7	20	32	0	999	0,3328	0,011349	0,42714	0,0097939	0,00055	0,000779423	0,23314	0,010033	0,00023	0,00050705	0,00448	0,00361796	0,00166	0,00158253	0	0
13	35	7	20	32	3	999	0,32254	0,0110258	0,35302	0,00776399	0,0006	0,00083666	0,30107	0,0104453	0,00036	0,000557136	0,02073	0,0102722	0,00167	0,00180031	1,00E-05	9,95E-05
13	35	7	20	32	6	999	0,30724	0,010204	0,28126	0,0064119	0,0005	0,0007	0,36113	0,00982207	0,00045	0,000572276	0,04741	0,00981947	0,002	0,00173205	1,00E-05	9,95E-05
13	35	7	20	7	0	999	0,38514	0,00871323	0,17993	0,00663665	0,14476	0,00718626	0,28309	0,008161	0,00049	0,000655668	0,00302	0,00181097	0,00333	0,00259251	0,00024	0,000471593
13	35	7	20	7	3	999	0,3682	0,00998299	0,14447	0,00674159	0,11446	0,00683289	0,35461	0,00922702	0,00061	0,000719653	0,0144	0,00355528	0,00315	0,00282622	0,0001	0,000387298
13	35	7	20	7	6	999	0,35038	0,00970029	0,11251	0,00598581	0,08586	0,00529721	0,41317	0,0103393	0,00079	0,00090879	0,03348	0,00582148	0,00366	0,00290936	0,00015	0,000384057
13	35	7	25	12	0	999	0,41223	0,00887227	0,30886	0,0144499	0,14353	0,00896153	0,13008	0,00900631	0,00013	0,00039128	0,00209	0,00148388	0,00288	0,00208461	0,0002	0,000469042
13	35	7	25	12	3	999	0,3929	0,008882	0,25008	0,0133534	0,12094	0,00757736	0,22399	0,00848586	0,00039	0,000598247	0,00868	0,0029996	0,0029	0,0022383	0,00012	0,000354401
13	35	7	25	12	6	999	0,36701	0,00965867	0,19474	0,0133773	0,09584	0,00711719	0,29724	0,00970991	0,00042	0,000619355	0,04145	0,0045681	0,00319	0,00266344	0,00011	0,000343366
13	35	7	25	17	0	999	0,34857	0,0101728	0,53678	0,0132126	0,00734	0,00462216	0,10471	0,0112288	7,00E-05	0,000255147	0,0012	0,00122474	0,00132	0,00139914	1,00E-05	9,95E-05
13	35	7	25	17	3	999	0,33898	0,0100379	0,44928	0,015814	0,01096	0,00542018	0,18771	0,00918618	0,00013	0,000336303	0,01155	0,00534673	0,00136	0,00129244	3,00E-05	0,000170587
13	35	7	25	17	6	999	0,31937	0,010987	0,37125	0,0133562	0,00775	0,00444382	0,25314	0,0116396	0,00029	0,000475289	0,04688	0,00958361	0,00132	0,00144831	0	0
13	35	7	25	22	0	999	0,34547	0,0114424	0,54851	0,0123438	0,00085	0,00116082	0,10256	0,0116424	0,00013	0,000336303	0,00153	0,00160284	0,00095	0,00107121	0	0
13	35	7	25	22	3	999	0,33025	0,0115034	0,47452	0,0118966	0,0008	0,00087178	0,183	0,0123596	0,00017	0,000375633	0,00993	0,00801406	0,00133	0,00118368	0	0
13	35	7	25	22	6	999	0,31753	0,0119519	0,39063	0,00918439	0,001	0,00109545	0,2512	0,0137492	0,00031	0,000542125	0,03796	0,011248	0,00137	0,00123008	0	0
13	35	7	25	27	0	999	0,34351	0,0116409	0,55044	0,012574	0,00058	0,000873842	0,10273	0,0104325	0,00011	0,00031289	0,00138	0,00149519	0,00125	0,00128355	0	0
13	35	7	25	27	3	999	0,33117	0,00983164	0,47472	0,011096	0,00064	0,000685857	0,18271	0,0134858	0,00024	0,00051225	0,00914	0,00712744	0,00137	0,00168318	1,00E-05	9,95E-05
13	35	7	25	27	6	999	0,31832	0,0123271	0,39331	0,0112327	0,00048	0,00074135	0,24977	0,0112826	0,00027	0,00046594	0,03649	0,0117469	0,00133	0,00136422	3,00E-05	0,000170587
13	35	7	25	32	0	999	0,34253	0,0106653	0,55063	0,0122708	0,00064	0,000830903	0,10365	0,0108585	0,00011	0,00031289	0,00123	0,00125583	0,0012	0,00119164	1,00E-05	9,95E-05
13	35	7	25	32	3	999	0,33252	0,0114337	0,47404	0,0105763	0,00063	0,000867813	0,18261	0,0111829	0,00017	0,000448442	0,00875	0,00602059	0,00128	0,00120897	0	0
13	35	7	25	32	6	999	0,31736	0,0124077	0,39407	0,0103762	0,00061	0,000823347	0,25075	0,0128073	0,00034	0,000603656	0,03534	0,00955533	0,0015	0,00147986	3,00E-05	0,000170587
13	35	7	25	7	0	999	0,46037	0,00844234	0,14106	0,00939662	0,24469	0,0077417	0,14659	0,00939691	0,00041	0,000617981	0,00205	0,00156445	0,00449	0,00271107	0,00034	0,00062
13	35	7	25	7	3	999	0,42433	0,0083583	0,11237	0,00829175	0,19505	0,00813803	0,24401	0,00778138	0,00081	0,000902164	0,01811	0,00528563	0,00516	0,00278108	0,00016	0,000440908
13	35	7	25	7	6	999	0,38591	0,00844996	0,0862	0,00728423	0,14786	0,00635928	0,31411	0,00805965	0,00074	0,000878863	0,06095	0,00501074	0,00404	0,00238294	0,00019	0,000417013
13	35	7	30	12	0	999	0,5834	0,00831745	0,01065	0,00423645	0,3902	0,00812773	0,00515	0,0029099	2,00E-05	0,00014	0,00043	0,000919293	0,00971	0,00427854	0,00044	0,000652993
13	35	7	30	12	3	999	0,53056	0,009102	0,01246	0,00517768	0,33087	0,010845	0,07572	0,00974277	0,00046	0,000713022	0,04103	0,00811844	0,00851	0,00390767	0,00039	0,000563826
13	35	7	30	12	6	999	0,456	0,0101499	0,01453	0,00521623	0,24579	0,00933198	0,1828	0,00820488	0,00091	0,00104971	0,09369	0,00672413	0,00598	0,0030789	0,0003	0,0005
13	35	7	30	17	0	999	0,3626	0,00735663	0,62583	0,00864529	0,00503	0,00359849	0,00474	0,00374598	0	0	0,00081	0,000844926	0,00099	0,00110901	0	0
13	35	7	30	17	3	999	0,35381	0,00804947	0,58834	0,013683	0,00503	0,00367003	0,04656	0,0111349	5,00E-05	0,000217945	0,0053	0,00336601	0,00091	0,00100095	0	0
13	35	7	30	17	6	999	0,32873	0,0111129	0,49928	0,0154978	0,00315	0,0028892	0,12921	0,0122534	0,00015	0,000384057	0,03817	0,00924344	0,00128	0,0013121	3,00E-05	0,000170587
13	35	7	30	22	0	999	0,35899	0,00820182	0,63399	0,0090967	0,00065	0,000952628	0,00456	0,0036914	1,00E-05	9,95E-05	0,00084	0,000891291	0,00095	0,00111692	1,00E-05	9,95E-05
13	35	7	30	22	3	999	0,34909	0,0108158	0,59741	0,0117568	0,00064	0,000854634	0,04707	0,0100292	1,00E-05	9,95E-05	0,00455	0,00454395	0,00123	0,00130273	0	0
13	35	7	30	22	6	999	0,33118	0,0120817	0,51114	0,0126539	0,00073	0,000936536	0,12739	0,0128187	0,00016	0,000392938	0,02812	0,00997024	0,00128	0,00144969	0	0
13	35	7	30	27	0	999	0,35884	0,00756534	0,63383	0,00822077	0,0006	0,000812404	0,0051	0,00364829	0	0	0,00077	0,000858545	0,00086	0,00102	0	0
13	35	7	30	27	3	999	0,35034	0,00787302	0,59571	0,0112208	0,00062	0,000689638	0,04754	0,0113353	4,00E-05	0,000195959	0,00472	0,00443865	0,00102	0,00103904	1,00E-05	9,95E-05
13	35	7	30	27	6	999	0,33234	0,0115907	0,51008	0,0125289	0,00056	0,000778717	0,12677	0,0119932	0,00024	0,000531413	0,02869	0,00830023	0,0013	0,00133041	2,00E-05	0,00014
13	35	7	30	32	0	999	0,35811	0,00840939	0,63437	0,00896734	0,00061	0,000798686	0,0052	0,00385746	0	0	0,00086	0,000848764	0,00085	0,000931397	0	0
13	35	7	30	32	3	999	0,349	0,00926823	0,59674	0,01211	0,00052	0,000713863	0,04804	0,0112773	4,00E-05	0,000195959	0,0046	0,00365787	0,00106	0,0010375	0	0
13	35	7	30	32	6	999	0,33033	0,0105925	0,51323	0,0140006	0,00044	0,000697424	0,12533	0,0116602	0,00011	0,00031289	0,02945	0,00859113	0,00111	0,00132586	0	0
13	35	7	30	7	0	999	0,58263	0,00824943	0,01009	0,00407945	0,39118	0,00911195	0,00565	0,00296774	8,00E-05	0,000271293	0,00029	0,00072519	0,00976	0,00379505	0,00032	0,000581034
13	35	7	30	7	3	999	0,53109	0,00917616	0,01161	0,00484127	0,33513	0,00972178	0,07551	0,00766876	0,00046	0,000654523	0,03694	0,00751774	0,00888	0,00375041	0,00038	0,000628967
13	35	7	30	7	6	999	0,4566	0,00885325	0,01247	0,0048383	0,24823	0,00842954	0,18303	0,00791512	0,00089	0,000893252	0,09177	0,00685982	0,00672	0,00349308	0,00029	0,000534696
13	35	7	35	12	0	999	0,58935	0,00826484	0,00258	0,00161975	0,39645	0,00910206	0,0013	0,00117047	1,00E-05	9,95E-05	4,00E-05	0,000241661	0,00983	0,00433602	0,00044	0,00060531
13	35	7	35	12	3	999	0,58811	0,00894751	0,0027	0,00168819	0,39697	0,00870454	0,00254	0,00171126	5,00E-05	0,000217945	6,00E-05	0,000237487	0,00923	0,0038855	0,00034	0,000586856
13	35	7	35	12	6	999	0,58183	0,00982452	0,0025	0,00149332	0,3941	0,00973499	0,01087	0,00488396	7,00E-05	0,000255147	0,0004	0,00110454	0,00972	0,00395242	0,00051	0,000768049
13	35	7	35	17	0	999	0,36509	0,00775641	0,62566	0,00995813	0,00602	0,00378412	0,00158	0,00128203	1,00E-05	9,95E-05	0,00082	0,000909725	0,00082	0,000942125	0	0
13	35	7	35	17	3	999	0,36264	0,00728906	0,62503	0,00844921	0,00454	0,00301138	0,00282	0,00227763	1,00E-05	9,95E-05	0,00404	0,00263408	0,00092	0,00109252	0	0
13	35	7	35	17	6	999	0,34719	0,00784435	0,60589	0,0100009	0,00119	0,00131678	0,0085	0,00546535	3,00E-05	0,000170587	0,03636	0,00894485	0,00084	0,00105565	0	0
13	35	7	35	22	0	999	0,35961	0,00697839	0,63636	0,00728632	0,00068	0,000904212	0,00151	0,00140353	0	0	0,00082	0,000898666	0,00102	0,00119983	0	0
13	35	7	35	22	3	999	0,35785	0,00698194	0,633	0,0069282	0,00056	0,000752596	0,00239	0,00225342	0	0	0,00515	0,00380099	0,00105	0,00129132	0	0
13	35	7	35	22	6	999	0,34622	0,00924725	0,6099	0,0113539	0,00061	0,00081111	0,00946	0,00594713	4,00E-05	0,000195959	0,03286	0,00915535	0,0009	0,00107238	1,00E-05	9,95E-05
13	35	7	35	27	0	999	0,36121	0,00762403	0,63469	0,00761669	0,00064	0,000854634	0,0015	0,00138203	0	0	0,00085	0,000920598	0,00111	0,00133338	0	0
13	35	7	35	27	3	999	0,35643	0,00800781	0,63393	0,00786671	0,00067	0,000938669	0,00247	0,00197714	1,00E-05	9,95E-05	0,00559	0,00402764	0,0009	0,00104403	0	0
13	35	7	35	27	6	999	0,34654	0,00915251	0,60969	0,0102193	0,00057	0,000815537	0,00914	0,00503591	3,00E-05	0,000170587	0,0332	0,00913345	0,00083	0,000990505	0	0
13	35	7	35	32	0	999	0,36124	0,0071065	0,63466	0,00700317	0,00059	0,000825772	0,00152	0,00138188	0	0	0,00084	0,00103653	0,00115	0,00138834	0	0
13	35	7	35	32	3	999	0,35603	0,00727386	0,63439	0,00775099	0,0006	0,000883176	0,00254	0,00209962	0	0	0,00562	0,00398944	0,00082	0,00101371	0	0
13	35	7	35	32	6	999	0,34608	0,00977618	0,60922	0,0101976	0,00053	0,000767529	0,00926	0,00525285	2,00E-05	0,00014	0,03394	0,00924751	0,00095	0,00109886	0	0
13	35	7	35	7	0	999	0,5881	0,00871722	0,00271	0,00184551	0,39803	0,00883907	0,0012	0,00107703	2,00E-05	0,00014	4,00E-05	0,000195959	0,00944	0,00349949	0,00046	0,000590254
13	35	7	35	7	3	999	0,58886	0,00961771	0,00257	0,00164472	0,39553	0,00880506	0,00269	0,00153424	1,00E-05	9,95E-05	5,00E-05	0,000217945	0,00991	0,00423343	0,00038	0,000596322
13	35	7	35	7	6	999	0,58312	0,00851972	0,00239	0,00158047	0,39203	0,0100174	0,01192	0,00490445	4,00E-05	0,000195959	0,00021	0,000637103	0,00991	0,00412576	0,00038	0,000612862
13	5	2	5	2	0	999	0,43904	0,481039	0,00016	0,000463033	0,00055	0,000817007	0,00013	0,000439431	0,00034	0,000635925	0,00025	0,000653835	0,51191	0,443058	0,04762	0,0774593
16	10	2	10	2	0	999	0,88941	0,00286739	0,00068	0,000881816	0,09996	0,00359143	0,00033	0,000648922	2,00E-05	0,00014	0	0	0,0095	0,00338378	0,0001	0,0003
16	10	2	10	7	0	999	0,88974	0,00366229	0,00058	0,000789683	0,09964	0,0036702	0,00044	0,000697424	0	0	1,00E-05	9,95E-05	0,00948	0,00338373	0,00011	0,00031289
16	10	2	5	2	0	999	0,88741	0,0028323	0,00459	0,0029499	0,09856	0,0042316	0,00035	0,000554527	1,00E-05	9,95E-05	8,00E-05	0,000271293	0,00884	0,00331879	0,00016	0,000366606
16	10	2	5	7	0	999	0,88794	0,00308811	0,00422	0,00303506	0,09786	0,00449893	0,00038	0,000628967	0	0	7,00E-05	0,000255147	0,00938	0,00336387	0,00015	0,000357071
16	10	7	10	7	0	999	0,88958	0,00315335	0,00073	0,000947154	0,09978	0,00331837	0,00031	0,000594895	0	0	0	0	0,00951	0,00341612	9,00E-05	0,000286182
16	10	7	10	7	3	999	0,88577	0,00339957	0,00055	0,000804674	0,10388	0,00281879	0,00036	0,000574804	0	0	0	0	0,00933	0,00399764	0,00011	0,00031289
16	10	7	10	7	6	999	0,8834	0,0035609	0,00057	0,0008747	0,10641	0,00221854	0,00046	0,000669627	1,00E-05	9,95E-05	2,00E-05	0,00014	0,00904	0,00371731	9,00E-05	0,000286182
16	15	12	15	12	0	999	0,77341	0,0035471	0,00125	0,0010332	0,21835	0,00327529	0,00045	0,000698212	0	0	0	0	0,00624	0,00282531	0,0003	0,000556776
16	15	12	15	12	3	999	0,77271	0,00287505	0,00129	0,00112512	0,21967	0,00288463	0,00041	0,000722426	0	0	8,00E-05	0,000271293	0,00562	0,00256819	0,00022	0,000521153
16	15	12	15	12	6	999	0,77192	0,00322391	0,00138	0,00113824	0,21935	0,00281558	0,00077	0,000947154	1,00E-05	9,95E-05	0,00012	0,000354401	0,00625	0,00243465	0,0002	0,0004
16	15	12	15	12	9	999	0,75628	0,00551558	0,00146	0,00132981	0,18945	0,00351105	0,0447	0,00410488	0,00013	0,000336303	0,00201	0,00154593	0,00566	0,00275398	0,00031	0,000503885
16	15	2	10	12	0	999	0,62937	0,00792169	0,36052	0,00920378	0,00679	0,00376642	0,00086	0,000872009	0	0	0,00049	0,000699929	0,00197	0,00147279	0	0
16	15	2	10	2	0	999	0,76863	0,00386692	0,0065	0,00252784	0,21752	0,00355663	0,0005	0,000781025	1,00E-05	9,95E-05	0,00012	0,000324962	0,00642	0,00278991	0,0003	0,000538516
16	15	2	10	7	0	999	0,77073	0,00379171	0,00691	0,00306625	0,21569	0,00323015	0,00055	0,000817007	1,00E-05	9,95E-05	7,00E-05	0,000255147	0,00577	0,00261096	0,00027	0,000580603
16	15	2	15	12	0	999	0,77332	0,00374935	0,00111	0,00123203	0,21834	0,00362276	0,00049	0,000727942	1,00E-05	9,95E-05	3,00E-05	0,000170587	0,00641	0,00286739	0,00029	0,000588133
16	15	2	15	2	0	999	0,77318	0,00295763	0,00117	0,00114939	0,21817	0,00272784	0,00038	0,000543691	1,00E-05	9,95E-05	3,00E-05	0,000170587	0,00677	0,0029828	0,00029	0,000534696
16	15	2	15	7	0	999	0,77289	0,00378126	0,00116	0,00105565	0,21886	0,00296992	0,00041	0,000649538	0	0	0	0	0,00646	0,00300473	0,00022	0,00046
16	15	2	5	12	0	999	0,65256	0,00939396	0,15377	0,0123757	0,02475	0,00619092	0,16347	0,00801056	0,00018	0,00040939	0,00051	0,000899944	0,00472	0,00246609	4,00E-05	0,000195959
16	15	2	5	2	0	999	0,66559	0,0081708	0,07225	0,00524094	0,08763	0,00472367	0,16758	0,00695152	0,00033	0,000548726	0,00068	0,000870402	0,00581	0,00306821	0,00013	0,00039128
16	15	2	5	7	0	999	0,66199	0,00762036	0,09991	0,00749546	0,06413	0,00430501	0,16791	0,00721401	0,00028	0,000470744	0,00078	0,000944246	0,00491	0,00262334	9,00E-05	0,000319218
16	15	7	10	12	0	999	0,77209	0,00330785	0,00728	0,00342368	0,2139	0,00357631	0,00048	0,00074135	0	0	0,00019	0,000440341	0,00573	0,00261478	0,00033	0,000566657
16	15	7	10	12	3	999	0,76655	0,00419375	0,00762	0,0030423	0,20797	0,00414839	0,00936	0,00444414	1,00E-05	9,95E-05	0,00199	0,00142475	0,00632	0,00308506	0,00018	0,000384187
16	15	7	10	12	6	999	0,70464	0,00659017	0,01104	0,00398226	0,10364	0,00396111	0,16457	0,00461358	0,00068	0,000947418	0,0062	0,00264953	0,0091	0,0037855	0,00013	0,000336303
16	15	7	10	7	0	999	0,77049	0,00416292	0,00631	0,00269331	0,21597	0,00346253	0,00047	0,000590847	1,00E-05	9,95E-05	0,00022	0,00046	0,00627	0,00332221	0,00026	0,000482079
16	15	7	10	7	3	999	0,76561	0,00436095	0,00756	0,00313471	0,20987	0,00376206	0,00913	0,00396398	1,00E-05	9,95E-05	0,00194	0,00148876	0,00553	0,0022998	0,00035	0,00053619
16	15	7	10	7	6	999	0,70477	0,00659978	0,01091	0,00362242	0,10436	0,00322961	0,1644	0,00476655	0,00061	0,000733417	0,006	0,00260768	0,00879	0,00407503	0,00016	0,000417612
16	15	7	15	12	0	999	0,7737	0,00309031	0,00124	0,00123386	0,21797	0,0026209	0,00028	0,000567098	0	0	1,00E-05	9,95E-05	0,00654	0,00311262	0,00026	0,00052192
16	15	7	15	12	3	999	0,77293	0,0033801	0,00137	0,00114591	0,21852	0,00287917	0,00045	0,00068374	0	0	3,00E-05	0,000170587	0,00647	0,00253162	0,00023	0,000526403
16	15	7	15	12	6	999	0,77222	0,00344262	0,00124	0,001201	0,21919	0,00339616	0,00072	0,000938936	1,00E-05	9,95E-05	0,00012	0,000381576	0,00626	0,00262153	0,00024	0,000492341
16	15	7	15	7	0	999	0,77302	0,00344668	0,00123	0,00113009	0,21875	0,0033775	0,00037	0,000559553	0	0	2,00E-05	0,00014	0,00636	0,00275507	0,00025	0,00047697
16	15	7	15	7	3	999	0,77274	0,00346589	0,00124	0,00110562	0,2194	0,0032311	0,00036	0,000656049	0	0	3,00E-05	0,000170587	0,00604	0,00263408	0,00019	0,000440341
16	15	7	15	7	6	999	0,77196	0,00351261	0,00125	0,00110793	0,21973	0,00310114	0,0007	0,000806226	0	0	0,0001	0,0003	0,00607	0,00276859	0,00019	0,000440341
16	20	12	15	12	0	999	0,70388	0,00606841	0,00419	0,00217115	0,28332	0,00630219	0,00105	0,000983616	0	0	5,00E-05	0,000217945	0,00709	0,0035131	0,00042	0,000586174
16	20	12	15	12	3	999	0,70084	0,00687127	0,00446	0,00229094	0,27747	0,00635209	0,00953	0,00355374	4,00E-05	0,000195959	0,00088	0,00140911	0,00636	0,00272954	0,00042	0,000635295
16	20	12	15	12	6	999	0,65151	0,00617656	0,00763	0,00307784	0,20409	0,00532934	0,11134	0,00581071	0,00038	0,000628967	0,01874	0,00315157	0,00609	0,00269108	0,00022	0,000481248
16	20	12	15	12	9	999	0,62611	0,00652517	0,01415	0,00355914	0,14042	0,00328384	0,20187	0,00466188	0,00111	0,00101877	0,00886	0,00235805	0,00732	0,00388814	0,00016	0,000366606
16	20	12	15	17	0	999	0,70391	0,00594995	0,00419	0,00231385	0,28311	0,00611211	0,00106	0,000936162	1,00E-05	9,95E-05	3,00E-05	0,000170587	0,00725	0,00348533	0,00044	0,000621611
16	20	12	15	17	3	999	0,70004	0,00677336	0,00498	0,00219991	0,27721	0,00588608	0,00956	0,00424811	3,00E-05	0,000170587	0,00087	0,00142587	0,00696	0,00274197	0,00035	0,000589491
16	20	12	15	17	6	999	0,65217	0,00718339	0,00801	0,00279462	0,20165	0,00588451	0,1104	0,00542033	0,00022	0,00046	0,02045	0,00283681	0,00688	0,00345045	0,00022	0,000437721
16	20	12	15	17	9	999	0,62507	0,0069329	0,01513	0,00446913	0,13713	0,00447807	0,20317	0,00472875	0,00109	0,000970515	0,01033	0,00292935	0,00791	0,00319404	0,00017	0,000401373
16	20	12	20	12	0	999	0,70512	0,00530524	0,00132	0,00125603	0,28566	0,00560039	0,00044	0,000697424	0	0	1,00E-05	9,95E-05	0,00717	0,00305305	0,00028	0,00053066
16	20	12	20	12	3	999	0,70466	0,00706714	0,00115	0,0012114	0,28567	0,00694126	0,00058	0,000873842	0	0	4,00E-05	0,000195959	0,00758	0,00342981	0,00032	0,000545527
16	20	12	20	12	6	999	0,70477	0,00639508	0,00115	0,000963068	0,28532	0,00597977	0,00144	0,00125952	0	0	7,00E-05	0,000291719	0,0069	0,00332415	0,00035	0,00053619
16	20	12	20	12	9	999	0,68383	0,00632938	0,00154	0,00126823	0,256	0,00699285	0,04158	0,00536317	0,0002	0,000489898	0,00924	0,00315633	0,00728	0,00366901	0,00033	0,000566657
16	20	12	20	17	0	999	0,70505	0,00640527	0,00144	0,00138072	0,28539	0,00632597	0,00035	0,000589491	0	0	1,00E-05	9,95E-05	0,00744	0,00305719	0,00032	0,000545527
16	20	12	20	17	3	999	0,70353	0,00603565	0,00115	0,00114346	0,287	0,0058532	0,00053	0,000780449	0	0	1,00E-05	9,95E-05	0,00748	0,00345682	0,0003	0,0005
16	20	12	20	17	6	999	0,70427	0,00554951	0,00141	0,00127354	0,2854	0,00581378	0,00126	0,00132378	0	0	7,00E-05	0,000255147	0,00731	0,00310063	0,00028	0,000491528
16	20	12	20	17	9	999	0,68394	0,00675547	0,00152	0,00126079	0,25602	0,0066753	0,04217	0,00526698	0,00011	0,000343366	0,0096	0,00373095	0,00633	0,00293617	0,00031	0,000523355
16	20	17	20	17	0	999	0,70609	0,00505786	0,00141	0,00122552	0,28471	0,00520825	0,00035	0,000572276	0	0	1,00E-05	9,95E-05	0,00712	0,0032474	0,00031	0,000503885
16	20	17	20	17	12	999	0,65007	0,00727221	0,00181	0,00119746	0,20505	0,00573302	0,11375	0,00503463	0,00031	0,000523355	0,02178	0,00311955	0,00696	0,00335535	0,00027	0,000486929
16	20	17	20	17	15	999	0,63045	0,00656258	0,00329	0,00200147	0,15768	0,00344639	0,18653	0,00486303	0,00105	0,000983616	0,0141	0,00307409	0,00672	0,00343535	0,00018	0,00040939
16	20	17	20	17	3	999	0,70561	0,00619015	0,00114	0,00109563	0,28555	0,0057208	0,0006	0,000812404	0	0	3,00E-05	0,000170587	0,00676	0,00336785	0,00031	0,000560268
16	20	17	20	17	6	999	0,70322	0,00638056	0,00123	0,00122356	0,28666	0,00588595	0,00151	0,00117043	0	0	5,00E-05	0,000217945	0,00705	0,00300125	0,00028	0,00053066
16	20	17	20	17	9	999	0,68726	0,00633817	0,00129	0,00100295	0,26388	0,00669818	0,03284	0,00502339	5,00E-05	0,000217945	0,00755	0,00351675	0,00683	0,00332582	0,0003	0,0005
16	20	2	10	12	0	999	0,51097	0,0123713	0,35686	0,0150273	0,00695	0,00402834	0,12264	0,0118402	0,00011	0,00031289	0,00046	0,000684398	0,002	0,00176068	1,00E-05	9,95E-05
16	20	2	10	17	0	999	0,50241	0,0124997	0,37402	0,0181549	0,00086	0,000905759	0,1202	0,0112889	0,0001	0,000331662	0,0005	0,00074162	0,00191	0,00159433	0	0
16	20	2	10	2	0	999	0,60318	0,0076189	0,07192	0,00753217	0,16298	0,00622893	0,15257	0,0076056	0,00022	0,000437721	0,00386	0,00224508	0,00514	0,00259237	0,00013	0,000336303
16	20	2	10	7	0	999	0,59267	0,00806729	0,11489	0,0100944	0,13431	0,0072356	0,1489	0,00849412	0,00018	0,000455631	0,00512	0,00247903	0,00378	0,00204734	0,00015	0,000384057
16	20	2	15	12	0	999	0,50094	0,0139038	0,49292	0,0135356	0,00236	0,00177494	0,00174	0,00147391	0	0	0,0006	0,00072111	0,00144	0,00119432	0	0
16	20	2	15	17	0	999	0,49608	0,0186428	0,49996	0,0189145	0,00064	0,000755248	0,00149	0,00129996	1,00E-05	9,95E-05	0,00057	0,000710704	0,00125	0,0011694	0	0
16	20	2	15	2	0	999	0,70311	0,00557834	0,00388	0,00200639	0,28489	0,00490489	0,00101	0,00103436	0	0	6,00E-05	0,000237487	0,0068	0,00303974	0,00025	0,00053619
16	20	2	15	7	0	999	0,70209	0,00584311	0,00449	0,00245151	0,28513	0,00613132	0,00096	0,00113947	0	0	5,00E-05	0,000217945	0,007	0,00308545	0,00028	0,000448999
16	20	2	20	12	0	999	0,49989	0,0131923	0,49431	0,0133931	0,00297	0,00199226	0,00081	0,000879716	0	0	0,00053	0,000670149	0,00149	0,00126091	0	0
16	20	2	20	17	0	999	0,4939	0,0189053	0,50279	0,0191318	0,00061	0,00077324	0,00076	0,00081388	0	0	0,0006	0,000707107	0,00134	0,00132076	0	0
16	20	2	20	2	0	999	0,70562	0,00537546	0,00117	0,00120046	0,28576	0,0056216	0,0004	0,00069282	0	0	1,00E-05	9,95E-05	0,00668	0,00306881	0,00036	0,000574804
16	20	2	20	7	0	999	0,7058	0,00631823	0,00117	0,00110503	0,28523	0,00597136	0,00044	0,000697424	2,00E-05	0,00014	0	0	0,00694	0,00346647	0,0004	0,000632456
16	20	2	5	12	0	999	0,51254	0,0109649	0,04728	0,00525943	0,00366	0,00223705	0,41939	0,00634806	0,00334	0,00188796	0,00029	0,000570877	0,01348	0,00908788	2,00E-05	0,00014
16	20	2	5	17	0	999	0,51209	0,0115915	0,05151	0,00538237	0,00172	0,00156256	0,42038	0,00791553	0,00296	0,00166084	0,00023	0,000526403	0,01111	0,00600482	0	0
16	20	2	5	2	0	999	0,51474	0,00925162	0,04008	0,00528522	0,01008	0,00341959	0,41875	0,00765033	0,00381	0,0018259	0,0003	0,0006245	0,01213	0,00687409	0,00011	0,000421782
16	20	2	5	7	0	999	0,51195	0,0102424	0,04324	0,00472466	0,00649	0,00313527	0,42078	0,00746268	0,00347	0,00188391	0,00029	0,000515655	0,01377	0,00869696	1,00E-05	9,95E-05
16	20	7	10	12	0	999	0,62115	0,0072144	0,12799	0,0114311	0,14433	0,00742974	0,09813	0,00682005	0,00012	0,000324962	0,0033	0,00195704	0,00482	0,00270326	0,00016	0,000366606
16	20	7	10	12	3	999	0,57695	0,00758469	0,10491	0,00861057	0,07722	0,00475937	0,21873	0,00597805	0,00029	0,000495883	0,01604	0,00435183	0,00575	0,0034623	0,00011	0,00031289
16	20	7	10	12	6	999	0,54846	0,00736807	0,06136	0,00763088	0,03832	0,00384156	0,32407	0,00606342	0,00064	0,000806474	0,02027	0,00404686	0,00683	0,00379224	5,00E-05	0,000217945
16	20	7	10	17	0	999	0,60183	0,00955202	0,23521	0,0171781	0,06395	0,010477	0,09324	0,00697154	0,00012	0,000354401	0,00234	0,00166865	0,00326	0,00212424	5,00E-05	0,000217945
16	20	7	10	17	3	999	0,56641	0,00732406	0,16056	0,0181165	0,0372	0,00875329	0,21912	0,00586563	0,00016	0,000366606	0,01163	0,00627958	0,00485	0,00275091	7,00E-05	0,000255147
16	20	7	10	17	6	999	0,54243	0,00776821	0,09835	0,0111448	0,01499	0,00500499	0,31993	0,00590636	0,0004	0,000616441	0,0181	0,00540648	0,00579	0,00336837	1,00E-05	9,95E-05
16	20	7	10	7	0	999	0,62993	0,00734746	0,07773	0,00797854	0,1846	0,00671863	0,09939	0,00629586	0,00015	0,000409268	0,00252	0,00147973	0,00545	0,00293044	0,00023	0,000526403
16	20	7	10	7	3	999	0,57991	0,00783211	0,07695	0,00840878	0,10181	0,00448931	0,21949	0,00635216	0,00021	0,000453762	0,01585	0,00429738	0,00566	0,00335327	0,00012	0,000324962
16	20	7	10	7	6	999	0,55233	0,00740413	0,05082	0,0063299	0,04864	0,00327267	0,32334	0,00605676	0,00063	0,000730137	0,01727	0,0035436	0,00688	0,0037102	9,00E-05	0,000286182
16	20	7	15	12	0	999	0,70302	0,00604314	0,00398	0,0022135	0,28427	0,00665861	0,001	0,000979796	0	0	5,00E-05	0,000217945	0,00727	0,00320579	0,00041	0,0007496
16	20	7	15	12	3	999	0,69848	0,00605884	0,00462	0,00238235	0,27715	0,00628072	0,01151	0,00428834	7,00E-05	0,000255147	0,00101	0,00145942	0,0068	0,00302324	0,00036	0,000608605
16	20	7	15	12	6	999	0,6399	0,00750533	0,01058	0,00337099	0,17691	0,00550108	0,14919	0,00677007	0,00051	0,000754917	0,0158	0,00331964	0,00693	0,00312492	0,00018	0,00040939
16	20	7	15	17	0	999	0,69063	0,0224342	0,06124	0,08865	0,24045	0,0660069	0,00109	0,00114101	1,00E-05	9,95E-05	0,00042	0,000814616	0,00585	0,00313488	0,00031	0,000594895
16	20	7	15	17	3	999	0,69701	0,00978212	0,01094	0,0284611	0,27015	0,0231147	0,0124	0,00431509	2,00E-05	0,00014	0,00217	0,00276425	0,00697	0,00336884	0,00034	0,000603656
16	20	7	15	17	6	999	0,63875	0,00722963	0,01158	0,00407475	0,17369	0,00537344	0,14841	0,00726649	0,00055	0,000653835	0,01956	0,00335058	0,0072	0,0034176	0,00026	0,00052192
16	20	7	15	7	0	999	0,70277	0,00608252	0,00411	0,00215822	0,28525	0,00575217	0,00093	0,000951367	0	0	8,00E-05	0,000305941	0,00657	0,00309275	0,00029	0,000534696
16	20	7	15	7	3	999	0,6984	0,00673944	0,0045	0,0023	0,27641	0,00730629	0,01246	0,00482995	3,00E-05	0,000170587	0,00064	0,000866256	0,00728	0,00318459	0,00028	0,00053066
16	20	7	15	7	6	999	0,64029	0,00711238	0,00923	0,00316814	0,18002	0,00488258	0,14955	0,00659147	0,00059	0,000708449	0,01326	0,00370573	0,00683	0,00324978	0,00023	0,00046594
16	20	7	20	12	0	999	0,70507	0,00646259	0,00128	0,00124964	0,28552	0,00639137	0,00042	0,000635295	0	0	1,00E-05	9,95E-05	0,00739	0,00298293	0,00031	0,000627615
16	20	7	20	12	3	999	0,70528	0,00564284	0,00138	0,00121474	0,28545	0,00527328	0,00048	0,000713863	0	0	2,00E-05	0,00014	0,00707	0,00303069	0,00032	0,00056356
16	20	7	20	12	6	999	0,70422	0,0065933	0,00131	0,00127824	0,2855	0,00554527	0,00141	0,00128137	1,00E-05	9,95E-05	0,00011	0,000343366	0,00703	0,0027293	0,00041	0,000633956
16	20	7	20	17	0	999	0,70464	0,00661138	0,0015	0,00139642	0,2855	0,00637887	0,00038	0,000612862	0	0	1,00E-05	9,95E-05	0,00769	0,00332775	0,00028	0,00053066
16	20	7	20	17	3	999	0,7044	0,0060531	0,0012	0,00111355	0,28654	0,00613909	0,00044	0,000711618	0	0	2,00E-05	0,00014	0,00714	0,00293946	0,00026	0,000482079
16	20	7	20	17	6	999	0,70405	0,0061178	0,00135	0,00133697	0,28616	0,00618178	0,0015	0,00151327	1,00E-05	9,95E-05	2,00E-05	0,00014	0,0067	0,00294109	0,00021	0,000495883
16	20	7	20	7	0	999	0,70498	0,00645288	0,00116	0,00101705	0,28576	0,00593148	0,0004	0,000663325	0	0	2,00E-05	0,00014	0,00734	0,00299406	0,00034	0,000514198
16	20	7	20	7	3	999	0,70369	0,00650184	0,00141	0,00120079	0,28698	0,0059363	0,00046	0,000713022	0	0	2,00E-05	0,00014	0,00716	0,00347482	0,00028	0,000511468
16	20	7	20	7	6	999	0,70434	0,00570477	0,00125	0,00117792	0,28573	0,00539788	0,0015	0,0013	0	0	8,00E-05	0,000365513	0,00669	0,00313909	0,00041	0,000649538
16	25	12	15	12	0	999	0,60778	0,00709448	0,07227	0,0063543	0,24082	0,00779279	0,07101	0,00534882	0,0001	0,0003	0,00153	0,00134503	0,00622	0,00348017	0,00027	0,000486929
16	25	12	15	12	3	999	0,57195	0,00725172	0,06448	0,0060274	0,18546	0,00639284	0,16007	0,00573455	0,00034	0,00062	0,01142	0,00316601	0,00607	0,00333843	0,00021	0,000431161
16	25	12	15	12	6	999	0,54432	0,00748983	0,05747	0,00573316	0,13657	0,00500251	0,2342	0,00674981	0,00043	0,000587452	0,02075	0,00377988	0,00611	0,00313654	0,00015	0,000384057
16	25	12	15	12	9	999	0,51974	0,00788114	0,06035	0,00712373	0,09296	0,00420695	0,29918	0,00582646	0,00064	0,000793977	0,02127	0,00464296	0,00574	0,00357105	0,00012	0,000354401
16	25	12	15	17	0	999	0,59653	0,00716862	0,13904	0,00964875	0,18782	0,0084928	0,06988	0,00634237	3,00E-05	0,000170587	0,00155	0,00124399	0,00489	0,0028632	0,00026	0,00052192
16	25	12	15	17	3	999	0,56485	0,00667589	0,11665	0,00968026	0,14522	0,00795686	0,1576	0,00655134	0,00011	0,00031289	0,00992	0,00317704	0,00546	0,00309974	0,00019	0,000417013
16	25	12	15	17	6	999	0,53286	0,00784987	0,09806	0,00755357	0,10388	0,00612581	0,22937	0,00647403	0,00025	0,000572276	0,03036	0,00450671	0,0051	0,00317333	0,00012	0,000354401
16	25	12	15	17	9	999	0,51327	0,00792194	0,08174	0,0087882	0,07197	0,00564173	0,29714	0,00634826	0,00041	0,000549454	0,02916	0,00561199	0,00615	0,00372122	0,00016	0,000366606
16	25	12	15	22	0	999	0,55707	0,00741654	0,342	0,0104938	0,02964	0,00707604	0,06636	0,00608362	5,00E-05	0,000217945	0,0014	0,00124097	0,00343	0,00224167	5,00E-05	0,000217945
16	25	12	15	22	3	999	0,54189	0,00719985	0,25471	0,00933627	0,04094	0,0062367	0,15068	0,00669011	0,00016	0,000417612	0,00746	0,00297463	0,00414	0,00269451	2,00E-05	0,00014
16	25	12	15	22	6	999	0,51421	0,00801286	0,18422	0,00920824	0,03824	0,00582429	0,22372	0,00664993	0,00017	0,000401373	0,03505	0,00522566	0,00433	0,00247004	6,00E-05	0,000237487
16	25	12	15	22	9	999	0,49791	0,00885336	0,12966	0,0101225	0,03419	0,00630348	0,28991	0,00723201	0,00044	0,000571314	0,04311	0,00636537	0,00475	0,00299792	3,00E-05	0,000170587
16	25	12	20	12	0	999	0,65981	0,00725354	0,00428	0,0020692	0,32619	0,0075772	0,00159	0,00128137	2,00E-05	0,00014	6,00E-05	0,000276405	0,00771	0,00296073	0,00034	0,00065146
16	25	12	20	12	3	999	0,6541	0,00849882	0,00443	0,00193005	0,32005	0,00848337	0,01252	0,00395848	7,00E-05	0,000291719	0,0008	0,00148324	0,00768	0,00327988	0,00035	0,000622495
16	25	12	20	12	6	999	0,60096	0,00746448	0,00611	0,00261494	0,24648	0,00652913	0,10459	0,00566762	0,00028	0,000470744	0,03456	0,00390722	0,00671	0,00330241	0,00031	0,000503885
16	25	12	20	12	9	999	0,56485	0,00713915	0,00827	0,00315865	0,18895	0,00554865	0,1869	0,00565066	0,00053	0,000853874	0,04405	0,00329052	0,00624	0,00369897	0,00021	0,000431161
16	25	12	20	17	0	999	0,66176	0,00692838	0,00451	0,00227814	0,3238	0,00705408	0,00152	0,00130752	2,00E-05	0,00014	4,00E-05	0,000195959	0,00789	0,00283512	0,00046	0,00060696
16	25	12	20	17	3	999	0,65483	0,00805116	0,0045	0,00257488	0,31907	0,00794387	0,01224	0,00469706	3,00E-05	0,000170587	0,00078	0,00145313	0,00823	0,00371175	0,00032	0,000526878
16	25	12	20	17	6	999	0,59982	0,00816992	0,00655	0,00251147	0,24605	0,0067028	0,10368	0,00591926	0,00039	0,000598247	0,03634	0,00332331	0,00687	0,00349758	0,0003	0,000519615
16	25	12	20	17	9	999	0,56417	0,00702432	0,00924	0,00376861	0,18768	0,0061039	0,18655	0,00607845	0,00052	0,000754718	0,04519	0,00322396	0,00641	0,0034208	0,00024	0,000427083
16	25	12	20	22	0	999	0,57762	0,00666	0,38386	0,0093531	0,03308	0,00562615	0,00153	0,00122029	0	0	0,00097	0,000910549	0,0029	0,00177482	4,00E-05	0,000195959
16	25	12	20	22	3	999	0,57398	0,00644667	0,37281	0,00996865	0,03502	0,00621447	0,01121	0,00445712	3,00E-05	0,000170587	0,00377	0,0018647	0,00313	0,00222556	5,00E-05	0,000217945
16	25	12	20	22	6	999	0,55337	0,00877913	0,27102	0,0152085	0,05277	0,00948773	0,09359	0,00760802	5,00E-05	0,000217945	0,02541	0,00430603	0,00371	0,00219224	8,00E-05	0,000271293
16	25	12	20	22	9	999	0,56065	0,0107409	0,02788	0,0428372	0,1712	0,0321213	0,18614	0,00656661	0,00046	0,00078	0,04756	0,0042245	0,00585	0,00354789	0,00026	0,000482079
16	25	12	25	12	0	999	0,66073	0,00667811	0,00148	0,00132272	0,32882	0,00636299	0,00049	0,000685493	0	0	3,00E-05	0,000170587	0,00816	0,00338443	0,00029	0,000515655
16	25	12	25	12	3	999	0,66199	0,00676091	0,00158	0,00126633	0,32731	0,00654323	0,00073	0,000834925	0	0	3,00E-05	0,000170587	0,00798	0,00393441	0,00038	0,000561783
16	25	12	25	12	6	999	0,66126	0,00707901	0,00147	0,00122029	0,32645	0,00731898	0,00215	0,00169337	2,00E-05	0,00014	6,00E-05	0,000237487	0,00821	0,00377967	0,00038	0,00057931
16	25	12	25	12	9	999	0,63826	0,00901401	0,00184	0,001398	0,29884	0,00798213	0,04024	0,00592135	0,00018	0,00040939	0,01282	0,00475895	0,00749	0,0035735	0,00033	0,000530189
16	25	12	25	17	0	999	0,6616	0,0065909	0,00146	0,00123628	0,32823	0,00669456	0,00055	0,000804674	0	0	2,00E-05	0,00014	0,00773	0,00291841	0,00041	0,00069419
16	25	12	25	17	3	999	0,66301	0,00815168	0,00144	0,00134402	0,32611	0,00811529	0,00086	0,000883403	1,00E-05	9,95E-05	2,00E-05	0,00014	0,00827	0,00322445	0,00028	0,000470744
16	25	12	25	17	6	999	0,65943	0,00758453	0,00138	0,00121474	0,32837	0,00754805	0,00206	0,00136982	1,00E-05	9,95E-05	5,00E-05	0,000217945	0,00837	0,00371391	0,00033	0,000548726
16	25	12	25	17	9	999	0,63912	0,00808985	0,00149	0,00110901	0,29748	0,00806161	0,04041	0,005148	0,00013	0,000364829	0,01335	0,00419613	0,00762	0,00340229	0,0004	0,0006
16	25	12	25	22	0	999	0,66161	0,0077355	0,0015	0,00133041	0,32755	0,00794025	0,00055	0,000668954	0	0	1,00E-05	9,95E-05	0,0085	0,0032665	0,00028	0,000549181
16	25	12	25	22	3	999	0,66164	0,0074007	0,0014	0,00118322	0,32793	0,00722254	0,00076	0,00104038	0	0	4,00E-05	0,000195959	0,00785	0,00342162	0,00038	0,000628967
16	25	12	25	22	6	999	0,66128	0,00738117	0,00157	0,00131343	0,32673	0,00723582	0,00215	0,00147902	0	0	4,00E-05	0,000241661	0,00788	0,00335046	0,00035	0,000606218
16	25	12	25	22	9	999	0,63688	0,00800785	0,00162	0,00123919	0,29961	0,00750586	0,03962	0,00586137	0,00013	0,000364829	0,01387	0,00503717	0,00796	0,00350405	0,00031	0,000577841
16	25	17	20	17	0	999	0,66054	0,00723107	0,00446	0,00227781	0,3249	0,00745855	0,00152	0,00125284	0	0	5,00E-05	0,000217945	0,00817	0,00347579	0,00036	0,000591946
16	25	17	20	17	12	999	0,55812	0,00751037	0,00947	0,00322321	0,17213	0,00556355	0,21079	0,0052255	0,00065	0,000739932	0,04231	0,0035205	0,0063	0,00274408	0,00023	0,00046594
16	25	17	20	17	15	999	0,54229	0,00840868	0,01116	0,00330067	0,1367	0,00430697	0,2663	0,00614085	0,00132	0,00129522	0,03554	0,00340711	0,00648	0,0040012	0,00021	0,000431161
16	25	17	20	17	3	999	0,65424	0,00773191	0,00441	0,00222753	0,32024	0,0073241	0,01185	0,00408993	6,00E-05	0,000237487	0,00072	0,0014905	0,0082	0,00350143	0,00028	0,00053066
16	25	17	20	17	6	999	0,61263	0,00747349	0,00575	0,00260912	0,26048	0,00690577	0,08282	0,00523905	0,00033	0,000600916	0,03039	0,00345802	0,00727	0,00364652	0,00033	0,000470213
16	25	17	20	17	9	999	0,57806	0,00772376	0,00693	0,00273589	0,21238	0,00672425	0,15032	0,00503166	0,00036	0,000608605	0,0459	0,00292404	0,00583	0,00313386	0,00022	0,000437721
16	25	17	20	22	0	999	0,66141	0,00815977	0,00445	0,00255881	0,32411	0,00812391	0,0014	0,00109545	0	0	6,00E-05	0,000237487	0,00812	0,00351648	0,00045	0,000606218
16	25	17	20	22	12	999	0,55616	0,00796583	0,00938	0,00408113	0,17064	0,00642732	0,21256	0,00530343	0,00055	0,000817007	0,04405	0,00338046	0,00646	0,00356488	0,0002	0,000469042
16	25	17	20	22	15	999	0,54073	0,00773286	0,01295	0,00428573	0,13394	0,00466866	0,26733	0,00532927	0,00116	0,00118929	0,03682	0,00325078	0,00689	0,00408875	0,00018	0,00040939
16	25	17	20	22	3	999	0,65576	0,00770081	0,00435	0,00216044	0,31974	0,00715349	0,01092	0,00403158	5,00E-05	0,000217945	0,00079	0,00149195	0,00797	0,00309663	0,00042	0,000635295
16	25	17	20	22	6	999	0,61065	0,00743959	0,00579	0,00247506	0,26071	0,00649353	0,08281	0,00539944	0,00034	0,000635925	0,0323	0,00350571	0,00711	0,00332835	0,00029	0,000553082
16	25	17	20	22	9	999	0,57694	0,00726887	0,00769	0,00289722	0,21139	0,0068409	0,15016	0,00534737	0,00043	0,000636475	0,04666	0,00287479	0,00647	0,0034683	0,00026	0,000482079
16	25	17	25	17	0	999	0,66111	0,00675706	0,00149	0,00122061	0,32803	0,00779674	0,00049	0,000670746	0	0	0	0	0,00848	0,00348563	0,0004	0,0006
16	25	17	25	17	12	999	0,59805	0,00657628	0,00191	0,00132737	0,24734	0,00704304	0,10662	0,00550051	0,00021	0,000453762	0,03848	0,00331506	0,00707	0,00307654	0,00032	0,00064622
16	25	17	25	17	15	999	0,56902	0,00749664	0,00258	0,00163205	0,20156	0,00559879	0,17186	0,00471809	0,00048	0,000713863	0,04786	0,00296655	0,00648	0,00332108	0,00016	0,000417612
16	25	17	25	17	3	999	0,66151	0,00805046	0,00151	0,00133787	0,32774	0,00726997	0,00076	0,000838093	1,00E-05	9,95E-05	4,00E-05	0,000195959	0,00805	0,00280134	0,00038	0,00057931
16	25	17	25	17	6	999	0,66046	0,00732041	0,00168	0,00125603	0,32778	0,00751077	0,00218	0,00159612	1,00E-05	9,95E-05	5,00E-05	0,000259808	0,0074	0,00346987	0,00044	0,000637495
16	25	17	25	17	9	999	0,64276	0,00725826	0,00161	0,00125614	0,30622	0,0070549	0,03121	0,00545215	0,00012	0,000381576	0,0103	0,00403856	0,00747	0,00362341	0,00031	0,000560268
16	25	17	25	22	0	999	0,66084	0,00733174	0,00151	0,00148657	0,32842	0,00688793	0,00049	0,000780961	0	0	1,00E-05	9,95E-05	0,00838	0,00332199	0,00035	0,000606218
16	25	17	25	22	12	999	0,59663	0,00659493	0,00205	0,00151905	0,24805	0,00692441	0,1063	0,00488569	0,00037	0,000594222	0,03921	0,00302752	0,00715	0,00362043	0,00024	0,000471593
16	25	17	25	22	15	999	0,56881	0,00750426	0,00258	0,00161975	0,20105	0,00596217	0,17122	0,00466815	0,00049	0,000727942	0,04883	0,00300684	0,00676	0,00327145	0,00026	0,000482079
16	25	17	25	22	3	999	0,66161	0,00743491	0,00131	0,00131678	0,32721	0,007469	0,00083	0,00102034	0	0	3,00E-05	0,000170587	0,00858	0,00362541	0,00043	0,000667158
16	25	17	25	22	6	999	0,65811	0,00814358	0,00131	0,0011375	0,32971	0,00851269	0,00253	0,00176893	1,00E-05	9,95E-05	7,00E-05	0,000255147	0,00788	0,00350793	0,00038	0,000628967
16	25	17	25	22	9	999	0,64306	0,0076339	0,00163	0,00127008	0,30603	0,00759138	0,03146	0,00503075	0,00019	0,000440341	0,00997	0,00417721	0,00724	0,00332602	0,00042	0,000619355
16	25	22	25	22	0	999	0,6614	0,00718053	0,0015	0,00124499	0,3281	0,00771038	0,00053	0,000713512	0	0	4,00E-05	0,000195959	0,00801	0,00358188	0,00042	0,000680882
16	25	22	25	22	12	999	0,60785	0,0086849	0,00201	0,00145255	0,25953	0,00675345	0,08887	0,00464038	0,00014	0,0003747	0,03444	0,00325367	0,00686	0,00325583	0,0003	0,0005
16	25	22	25	22	15	999	0,58056	0,00752638	0,00224	0,00162555	0,21865	0,0061276	0,14369	0,00530791	0,00023	0,000443959	0,0481	0,00287228	0,00618	0,00340993	0,00035	0,000589491
16	25	22	25	22	18	999	0,55943	0,00826469	0,00284	0,00178729	0,18512	0,00519862	0,19509	0,00555535	0,00042	0,000586174	0,05062	0,00272683	0,00624	0,00349605	0,00024	0,000449889
16	25	22	25	22	21	999	0,54361	0,00890606	0,00349	0,00163398	0,15496	0,0040048	0,24184	0,00632727	0,00059	0,000801187	0,04896	0,00272734	0,0064	0,00373095	0,00015	0,000384057
16	25	22	25	22	3	999	0,66167	0,0073879	0,0015	0,00124499	0,32755	0,0069633	0,00085	0,00099373	0	0	5,00E-05	0,000217945	0,00798	0,00338225	0,0004	0,0006
16	25	22	25	22	6	999	0,66138	0,00785847	0,00147	0,00128417	0,32671	0,00749306	0,00222	0,00167081	3,00E-05	0,000170587	0,00012	0,00040694	0,00774	0,00312928	0,00033	0,000530189
16	25	22	25	22	9	999	0,64639	0,0077083	0,00148	0,00134521	0,30805	0,00682404	0,02707	0,00489746	0,0001	0,0003	0,0086	0,00383667	0,00793	0,00345327	0,00038	0,00064467
16	25	2	10	12	0	999	0,44635	0,0096513	0,15799	0,00993126	0,01518	0,00417943	0,37444	0,010293	0,00059	0,00069419	0,00131	0,00148792	0,00414	0,00275325	0	0
16	25	2	10	17	0	999	0,43963	0,00946008	0,18411	0,0117948	0,0033	0,00298161	0,36708	0,00849197	0,0006	0,000748331	0,00142	0,00222342	0,00386	0,00304309	0	0
16	25	2	10	22	0	999	0,44148	0,0111709	0,18608	0,00861821	0,00075	0,000920598	0,36463	0,00950437	0,00072	0,00096	0,00286	0,00353559	0,00347	0,00257858	1,00E-05	9,95E-05
16	25	2	10	2	0	999	0,45708	0,0114164	0,09861	0,00639671	0,05167	0,00308239	0,38466	0,00951023	0,00099	0,000943345	0,00165	0,00131434	0,00523	0,00340251	0,00011	0,000371349
16	25	2	10	7	0	999	0,45233	0,00981841	0,12511	0,00844144	0,03436	0,00410979	0,38152	0,00854691	0,00083	0,000906146	0,0013	0,00122882	0,00449	0,00289653	6,00E-05	0,000237487
16	25	2	15	12	0	999	0,42223	0,0122759	0,46966	0,0167465	0,00345	0,00260912	0,10254	0,0113687	7,00E-05	0,000255147	0,00056	0,000711618	0,00149	0,00136744	0	0
16	25	2	15	17	0	999	0,41848	0,0161267	0,47612	0,0244897	0,00053	0,000684909	0,10285	0,0150415	0,00014	0,0004005	0,00055	0,000668954	0,00132	0,00139914	1,00E-05	9,95E-05
16	25	2	15	22	0	999	0,41579	0,0152449	0,48353	0,0228344	0,0006	0,00072111	0,09807	0,0145542	6,00E-05	0,000237487	0,00063	0,000757034	0,00132	0,00123191	0	0
16	25	2	15	2	0	999	0,56776	0,00868115	0,06495	0,00605041	0,21185	0,00762414	0,14679	0,0094597	0,00031	0,000560268	0,0024	0,00143527	0,0057	0,00272947	0,00024	0,000471593
16	25	2	15	7	0	999	0,5485	0,00775177	0,12384	0,00957154	0,17958	0,00781688	0,14006	0,00863229	0,00023	0,000526403	0,0031	0,00162173	0,00448	0,0027874	0,00021	0,000495883
16	25	2	20	12	0	999	0,4205	0,0160633	0,57409	0,0158758	0,00164	0,00145959	0,00207	0,00165683	0	0	0,00071	0,000791138	0,00099	0,00100494	0	0
16	25	2	20	17	0	999	0,41736	0,018467	0,57824	0,018868	0,00062	0,000758683	0,00199	0,00157159	0	0	0,00068	0,000823165	0,00111	0,00106672	0	0
16	25	2	20	22	0	999	0,41723	0,0186595	0,57866	0,0187698	0,00059	0,000801187	0,00179	0,00144426	0	0	0,00063	0,000795676	0,0011	0,00101489	0	0
16	25	2	20	2	0	999	0,65908	0,00808168	0,00473	0,00233604	0,32661	0,00748317	0,00152	0,00126079	1,00E-05	9,95E-05	5,00E-05	0,000217945	0,00761	0,00336421	0,00039	0,000598247
16	25	2	20	7	0	999	0,65949	0,00726704	0,00425	0,0021926	0,32613	0,00710585	0,00168	0,00146888	0	0	8,00E-05	0,000305941	0,00801	0,00329088	0,00036	0,000656049
16	25	2	25	12	0	999	0,41898	0,0167618	0,57656	0,0166915	0,00181	0,0014401	0,00096	0,000978979	0	0	0,00064	0,000741889	0,00105	0,00107121	0	0
16	25	2	25	17	0	999	0,41701	0,0182951	0,57962	0,0184194	0,00061	0,000859011	0,00103	0,0010436	0	0	0,00064	0,000806474	0,00109	0,00121733	0	0
16	25	2	25	22	0	999	0,4159	0,0190895	0,58087	0,019121	0,0006	0,000883176	0,00099	0,000994937	0	0	0,00065	0,000817007	0,00099	0,00115321	0	0
16	25	2	25	2	0	999	0,66025	0,00702478	0,00145	0,00129904	0,32897	0,00712524	0,00046	0,000767072	0	0	2,00E-05	0,00014	0,00854	0,00396843	0,00031	0,000542125
16	25	2	25	7	0	999	0,66135	0,00757545	0,00145	0,00123592	0,32877	0,00780622	0,00047	0,000699357	0	0	3,00E-05	0,000170587	0,00743	0,00361457	0,0005	0,000655744
16	25	2	5	12	0	999	0,29502	0,0885901	0,0014	0,0013784	0,00058	0,000838809	0,46897	0,029735	0,09397	0,0301995	0,00031	0,000560268	0,13957	0,088399	0,00018	0,000384187
16	25	2	5	17	0	999	0,30582	0,080274	0,00137	0,00144675	0,00058	0,000802247	0,47094	0,0302595	0,09098	0,0290193	0,0003	0,000556776	0,12991	0,0815909	0,0001	0,0003
16	25	2	5	22	0	999	0,30587	0,0816999	0,00154	0,00160885	0,00052	0,000699714	0,46793	0,0331105	0,09506	0,0320393	0,00033	0,000648922	0,12859	0,0824564	0,00016	0,000417612
16	25	2	5	2	0	999	0,04452	0,0981389	0,00428	0,00630568	0,00019	0,000462493	0,11805	0,148731	0,43414	0,141758	0,00955	0,00726825	0,27258	0,0869679	0,11669	0,0820436
16	25	2	5	7	0	999	0,31408	0,0803213	0,00141	0,00127354	0,00059	0,000736139	0,476	0,0300673	0,08689	0,0307759	0,00034	0,000666633	0,12052	0,0796041	0,00017	0,000375633
16	25	7	10	12	0	999	0,49391	0,00928988	0,17569	0,0151087	0,06291	0,00659863	0,2598	0,00709648	0,00039	0,000581292	0,00361	0,00363839	0,0036	0,00215407	9,00E-05	0,000286182
16	25	7	10	12	3	999	0,4726	0,00814616	0,13361	0,00732652	0,03431	0,00345744	0,34925	0,00732718	0,00053	0,000780449	0,00499	0,00333915	0,00466	0,00336814	5,00E-05	0,000217945
16	25	7	10	12	6	999	0,45978	0,00894604	0,07363	0,00689588	0,01804	0,00362193	0,42631	0,00745747	0,00086	0,000948894	0,01471	0,00375844	0,00663	0,00439239	4,00E-05	0,000195959
16	25	7	10	17	0	999	0,49377	0,00900983	0,19953	0,0145034	0,03907	0,00720313	0,25802	0,00662568	0,00026	0,000460869	0,00554	0,00369167	0,00377	0,00254894	4,00E-05	0,000195959
16	25	7	10	17	3	999	0,46691	0,0081143	0,16813	0,0111298	0,01112	0,0042315	0,34616	0,00682161	0,00045	0,000622495	0,00276	0,00287444	0,00443	0,00303399	4,00E-05	0,000195959
16	25	7	10	17	6	999	0,45621	0,0084431	0,0998	0,00707955	0,00529	0,00245069	0,42496	0,00593451	0,00052	0,00074135	0,00671	0,00369404	0,00651	0,00445308	0	0
16	25	7	10	22	0	999	0,49088	0,00784765	0,22685	0,0107353	0,01901	0,00497292	0,24978	0,00684774	0,00026	0,000502394	0,00972	0,00367717	0,00347	0,00209979	3,00E-05	0,000170587
16	25	7	10	22	3	999	0,46468	0,0101567	0,18208	0,0117181	0,00191	0,00212648	0,34095	0,00783757	0,00036	0,00052	0,00572	0,00683386	0,0043	0,0033541	0	0
16	25	7	10	22	6	999	0,45232	0,00919226	0,1139	0,0053619	0,00071	0,000752263	0,42431	0,00795197	0,00047	0,000590847	0,00189	0,00196924	0,0064	0,00483529	0	0
16	25	7	10	7	0	999	0,49752	0,00840057	0,13948	0,00958173	0,09512	0,00464603	0,26155	0,00714195	0,00024	0,00051225	0,00218	0,00189937	0,00375	0,0025313	0,00016	0,000392938
16	25	7	10	7	3	999	0,47466	0,00699174	0,11066	0,00710524	0,05373	0,00347521	0,34901	0,00664153	0,00045	0,000653835	0,00705	0,00425999	0,00436	0,00260584	8,00E-05	0,000271293
16	25	7	10	7	6	999	0,45996	0,00956025	0,06336	0,00538056	0,02585	0,00362595	0,42596	0,00778707	0,00072	0,000917388	0,01615	0,0040184	0,00797	0,00525063	3,00E-05	0,000170587
16	25	7	15	12	0	999	0,57346	0,0088345	0,13615	0,0079478	0,19166	0,00744744	0,09157	0,00661098	9,00E-05	0,000286182	0,00218	0,00163939	0,00473	0,00305239	0,00016	0,000463033
16	25	7	15	12	3	999	0,5353	0,00851058	0,10809	0,00892087	0,12937	0,00597437	0,20507	0,00804146	0,00031	0,000542125	0,01663	0,00382009	0,00512	0,00331143	0,00011	0,00031289
16	25	7	15	12	6	999	0,50071	0,00938221	0,0898	0,0104795	0,07704	0,0048681	0,29584	0,00709467	0,00048	0,000670522	0,03102	0,00457161	0,00504	0,00320287	7,00E-05	0,000255147
16	25	7	15	17	0	999	0,51567	0,00955097	0,35474	0,0155946	0,04497	0,00940686	0,08094	0,00800852	3,00E-05	0,000170587	0,00114	0,00121672	0,00246	0,00221549	5,00E-05	0,000217945
16	25	7	15	17	3	999	0,50304	0,00890272	0,23953	0,015017	0,04669	0,00789645	0,19135	0,00827209	0,0002	0,0004	0,01578	0,00483442	0,00337	0,00210074	4,00E-05	0,000195959
16	25	7	15	17	6	999	0,48084	0,00858105	0,14944	0,0109948	0,03899	0,00551995	0,28528	0,00776155	0,00035	0,000589491	0,04086	0,00460222	0,00419	0,0028625	5,00E-05	0,000217945
16	25	7	15	22	0	999	0,49686	0,010006	0,42006	0,00998481	0,00411	0,00334034	0,07547	0,00880847	0,00014	0,000346987	0,00137	0,00142587	0,00198	0,00163695	1,00E-05	9,95E-05
16	25	7	15	22	3	999	0,48256	0,00990891	0,31668	0,00953193	0,00475	0,00353377	0,17796	0,00874977	0,00028	0,000511468	0,01485	0,00708855	0,00291	0,00228952	1,00E-05	9,95E-05
16	25	7	15	22	6	999	0,46349	0,00959218	0,21813	0,00834584	0,00363	0,00252054	0,27169	0,0089361	0,00032	0,000526878	0,03973	0,00910369	0,00297	0,00222915	4,00E-05	0,000195959
16	25	7	15	7	0	999	0,58999	0,00760591	0,07188	0,00609472	0,23378	0,00695065	0,09595	0,00581614	0,00022	0,00046	0,00184	0,00133955	0,00616	0,00317402	0,00018	0,00040939
16	25	7	15	7	3	999	0,54753	0,0080193	0,06018	0,00613413	0,16125	0,0062568	0,2114	0,00705975	0,0004	0,000632456	0,01286	0,00315918	0,00622	0,00321428	0,00016	0,000392938
16	25	7	15	7	6	999	0,51	0,00833667	0,06157	0,00739899	0,0985	0,00402368	0,30218	0,00717409	0,00078	0,000819512	0,02087	0,00457308	0,00593	0,00343586	0,00017	0,000375633
16	25	7	20	12	0	999	0,65914	0,00703565	0,0048	0,00226274	0,32639	0,00744432	0,00152	0,00124483	0	0	8,00E-05	0,000271293	0,00764	0,0034972	0,00043	0,000620564
16	25	7	20	12	3	999	0,65451	0,00709577	0,00496	0,00236186	0,3158	0,00805481	0,01487	0,0059155	4,00E-05	0,000195959	0,0008	0,00154272	0,00868	0,00366573	0,00034	0,000586856
16	25	7	20	12	6	999	0,58417	0,00852767	0,00721	0,00343888	0,22161	0,00675854	0,1378	0,00582752	0,00053	0,000727393	0,04169	0,00396155	0,00673	0,00340545	0,00026	0,000502394
16	25	7	20	17	0	999	0,5409	0,00892805	0,39235	0,0129177	0,06229	0,00676948	0,00157	0,00132857	0	0	0,00068	0,000798499	0,00215	0,00157718	6,00E-05	0,000237487
16	25	7	20	17	3	999	0,53716	0,00930024	0,38005	0,016452	0,06165	0,00857249	0,0128	0,00571314	0	0	0,00582	0,00254315	0,00242	0,00172731	0,0001	0,0003
16	25	7	20	17	6	999	0,52201	0,0169201	0,23544	0,055618	0,08006	0,0337721	0,12057	0,00860959	0,00019	0,000440341	0,03864	0,00479483	0,00299	0,00205667	0,0001	0,000331662
16	25	7	20	22	0	999	0,50638	0,00564053	0,48498	0,00703133	0,00406	0,00288035	0,00171	0,0014717	1,00E-05	9,95E-05	0,00101	0,00109995	0,00185	0,00149917	0	0
16	25	7	20	22	3	999	0,49808	0,00620915	0,47974	0,00747211	0,00187	0,00169502	0,01021	0,00584858	0	0	0,00849	0,00461193	0,0016	0,00137113	1,00E-05	9,95E-05
16	25	7	20	22	6	999	0,4796	0,010959	0,38641	0,0097592	0,00174	0,00201306	0,11108	0,00889008	0,00014	0,000346987	0,01891	0,0100281	0,00212	0,00171628	0	0
16	25	7	20	7	0	999	0,65908	0,00718565	0,00456	0,00213223	0,32565	0,00754371	0,00162	0,0013622	1,00E-05	9,95E-05	9,00E-05	0,000319218	0,00865	0,00410944	0,00034	0,000569561
16	25	7	20	7	3	999	0,65384	0,00704517	0,0046	0,00221811	0,31813	0,00828451	0,01433	0,00563037	0,0001	0,000331662	0,00101	0,00202235	0,00766	0,00337704	0,00033	0,000600916
16	25	7	20	7	6	999	0,58306	0,00733733	0,00732	0,00266788	0,22498	0,00655436	0,13772	0,00594151	0,00048	0,000713863	0,03916	0,00462325	0,00699	0,00342781	0,00029	0,000570877
16	25	7	25	12	0	999	0,66158	0,00733646	0,00151	0,00131526	0,32846	0,00735312	0,00049	0,000685493	0	0	1,00E-05	9,95E-05	0,00762	0,00375441	0,00033	0,000633325
16	25	7	25	12	3	999	0,66129	0,00715024	0,0015	0,00114455	0,32817	0,00727331	0,00078	0,000911921	0	0	2,00E-05	0,00014	0,00786	0,00363048	0,00038	0,000718053
16	25	7	25	12	6	999	0,66079	0,0072461	0,00144	0,00123548	0,32725	0,00754371	0,00228	0,0015105	0	0	9,00E-05	0,000376696	0,00779	0,00378231	0,00036	0,000591946
16	25	7	25	17	0	999	0,66153	0,00868499	0,00147	0,00116151	0,32794	0,00788266	0,00048	0,000670522	0	0	0	0	0,00824	0,00369356	0,00034	0,000635925
16	25	7	25	17	3	999	0,66241	0,00730218	0,0016	0,00129615	0,32709	0,00761064	0,00077	0,000892805	2,00E-05	0,00014	3,00E-05	0,000170587	0,00774	0,00305817	0,00034	0,000569561
16	25	7	25	17	6	999	0,66022	0,00712682	0,00145	0,00133697	0,3274	0,00694262	0,00225	0,00163325	2,00E-05	0,00014	2,00E-05	0,00014	0,00827	0,00363828	0,00037	0,000594222
16	25	7	25	22	0	999	0,50725	0,00518146	0,48542	0,00643145	0,00385	0,00258602	0,00078	0,000855336	0	0	0,00077	0,000892805	0,00191	0,00167389	2,00E-05	0,00014
16	25	7	25	22	3	999	0,50003	0,00554338	0,4864	0,0058	0,00161	0,00154852	0,00113	0,00112832	0	0	0,0089	0,00504876	0,00193	0,00158906	0	0
16	25	7	25	22	6	999	0,49119	0,00721207	0,48132	0,00789288	0,00095	0,00102347	0,00259	0,00233279	5,00E-05	0,000217945	0,02213	0,010113	0,00173	0,00142025	4,00E-05	0,000195959
16	25	7	25	7	0	999	0,6628	0,00710211	0,00147	0,00124463	0,32676	0,00682513	0,00052	0,000713863	0	0	2,00E-05	0,00014	0,00813	0,00361014	0,0003	0,000556776
16	25	7	25	7	3	999	0,66101	0,0072201	0,00152	0,00129213	0,32773	0,00700408	0,00083	0,00095974	2,00E-05	0,00014	5,00E-05	0,000217945	0,00856	0,00378502	0,00028	0,000511468
16	25	7	25	7	6	999	0,66059	0,00797633	0,00158	0,00125841	0,32726	0,00771443	0,00217	0,00154308	3,00E-05	0,000170587	8,00E-05	0,000271293	0,00791	0,00329877	0,00038	0,000628967
16	30	12	15	12	0	999	0,50202	0,00784599	0,13998	0,00571661	0,15489	0,00653895	0,19521	0,00622944	0,00016	0,000366606	0,00262	0,00149519	0,00496	0,00281397	0,00016	0,000504381
16	30	12	15	12	3	999	0,48209	0,00859778	0,11934	0,00635802	0,12192	0,00517432	0,25811	0,00648521	0,00027	0,00050705	0,01345	0,00345941	0,00467	0,00290536	0,00015	0,000384057
16	30	12	15	12	6	999	0,45676	0,00905441	0,1048	0,0066106	0,09055	0,00449972	0,31188	0,00680629	0,00039	0,000581292	0,03098	0,00501195	0,00451	0,00281245	0,00013	0,000364829
16	30	12	15	12	9	999	0,44273	0,00995676	0,09381	0,00715359	0,06403	0,00407052	0,36273	0,00800107	0,00053	0,000754387	0,03201	0,00520672	0,00409	0,00280034	7,00E-05	0,000291719
16	30	12	15	17	0	999	0,49138	0,00874503	0,21327	0,00702404	0,09913	0,00629548	0,18926	0,00799327	0,00023	0,00046594	0,00265	0,00169926	0,00398	0,00267574	0,0001	0,000331662
16	30	12	15	17	3	999	0,47509	0,00782572	0,17847	0,00738167	0,07792	0,00592736	0,25177	0,00754302	0,00022	0,000414246	0,01216	0,00327023	0,00427	0,00261861	0,0001	0,000331662
16	30	12	15	17	6	999	0,44863	0,00761663	0,14631	0,00746015	0,05768	0,00472838	0,30773	0,00667511	0,00034	0,000569561	0,03512	0,00556108	0,00407	0,00276859	0,00012	0,000354401
16	30	12	15	17	9	999	0,43619	0,00886758	0,11611	0,00731833	0,04325	0,00395569	0,36089	0,00784206	0,00047	0,000805667	0,03813	0,00547294	0,0049	0,0037027	6,00E-05	0,000237487
16	30	12	15	22	0	999	0,47774	0,00800577	0,30135	0,00886045	0,03204	0,00516898	0,18279	0,00723366	0,00023	0,000443959	0,00305	0,0019615	0,00276	0,00214065	4,00E-05	0,000195959
16	30	12	15	22	3	999	0,46594	0,00869117	0,23768	0,00876342	0,03209	0,00500219	0,24775	0,00729709	0,00025	0,000455522	0,0126	0,00470744	0,00361	0,00234049	8,00E-05	0,000271293
16	30	12	15	22	6	999	0,44317	0,00924019	0,18943	0,00696743	0,02517	0,00394476	0,3031	0,00738444	0,00032	0,000526878	0,03534	0,0047291	0,0034	0,00242487	7,00E-05	0,000291719
16	30	12	15	22	9	999	0,42905	0,00903479	0,14737	0,00702802	0,01934	0,00392739	0,3539	0,0076531	0,00043	0,000724638	0,04568	0,00512422	0,00415	0,00307042	8,00E-05	0,000305941
16	30	12	15	27	0	999	0,47384	0,00873352	0,33261	0,00844262	0,00794	0,00415167	0,17884	0,00713123	0,0002	0,000424264	0,00332	0,00227104	0,00322	0,00246	3,00E-05	0,000170587
16	30	12	15	27	3	999	0,45724	0,00930819	0,27243	0,00648422	0,00776	0,00348172	0,24175	0,00835269	0,00025	0,000517204	0,01726	0,00492264	0,00331	0,00252862	0	0
16	30	12	15	27	6	999	0,43765	0,00920149	0,22102	0,00611061	0,0042	0,00257682	0,29732	0,00819863	0,00032	0,000526878	0,03574	0,00669122	0,00371	0,00260113	4,00E-05	0,000195959
16	30	12	15	27	9	999	0,42339	0,00945399	0,17416	0,00532488	0,00287	0,00207198	0,34937	0,00858563	0,00042	0,000650846	0,04597	0,00533939	0,0038	0,00234094	2,00E-05	0,00014
16	30	12	20	12	0	999	0,57386	0,00839288	0,08077	0,0074362	0,26755	0,00850926	0,06905	0,00663381	0,00018	0,000433128	0,0016	0,00159374	0,00669	0,00332173	0,0003	0,000556776
16	30	12	20	12	3	999	0,53937	0,00888443	0,06865	0,00593696	0,21738	0,00723295	0,15319	0,00636819	0,0005	0,000768115	0,01434	0,00415264	0,00633	0,00320953	0,00024	0,00051225
16	30	12	20	12	6	999	0,50431	0,00771582	0,05733	0,006556	0,17229	0,00662615	0,22154	0,0062967	0,00045	0,00068374	0,03813	0,00397405	0,0057	0,00297489	0,00025	0,000554527
16	30	12	20	12	9	999	0,48437	0,00813591	0,05123	0,00661038	0,13545	0,00517953	0,28529	0,00615353	0,00067	0,000837317	0,03734	0,00409199	0,00546	0,00340417	0,00019	0,000462493
16	30	12	20	17	0	999	0,5556	0,00838451	0,15802	0,0106808	0,21087	0,0088121	0,06778	0,0063144	0,00015	0,000455522	0,00165	0,00133697	0,00568	0,00340846	0,00025	0,00047697
16	30	12	20	17	3	999	0,52794	0,00925075	0,13392	0,0100813	0,1741	0,00740203	0,15042	0,00580376	0,00031	0,000560268	0,00758	0,00240075	0,00557	0,00327492	0,00016	0,000392938
16	30	12	20	17	6	999	0,49834	0,00733924	0,10972	0,00850656	0,13728	0,00658647	0,21894	0,0069265	0,00029	0,000553082	0,0301	0,00394588	0,0052	0,00325576	0,00013	0,000336303
16	30	12	20	17	9	999	0,47938	0,00829672	0,09245	0,00899152	0,10718	0,00653204	0,27914	0,00713445	0,00035	0,000606218	0,03606	0,00446278	0,00534	0,00304375	0,0001	0,0003
16	30	12	20	22	0	999	0,49807	0,00832617	0,41556	0,0110592	0,02373	0,00576169	0,0586	0,00692243	8,00E-05	0,000271293	0,00108	0,00111964	0,00285	0,00189934	3,00E-05	0,000170587
16	30	12	20	22	3	999	0,48743	0,00889523	0,33622	0,0119721	0,032	0,00621128	0,13446	0,00704048	0,00014	0,000346987	0,0067	0,00268887	0,00303	0,00220207	2,00E-05	0,00014
16	30	12	20	22	6	999	0,46587	0,00817882	0,26174	0,0099515	0,0333	0,0051449	0,20269	0,00748825	0,00029	0,000475289	0,03269	0,00582356	0,00333	0,00245379	9,00E-05	0,000319218
16	30	12	20	22	9	999	0,44545	0,00951354	0,20256	0,00970806	0,03096	0,00558555	0,25841	0,00820865	0,00035	0,000554527	0,05902	0,00608766	0,0032	0,00259615	5,00E-05	0,000217945
16	30	12	20	27	0	999	0,49039	0,00800861	0,44622	0,00977403	0,00293	0,00199627	0,05654	0,00803794	5,00E-05	0,000217945	0,00141	0,00142895	0,00244	0,00201653	2,00E-05	0,00014
16	30	12	20	27	3	999	0,47441	0,00787921	0,37777	0,00819494	0,00456	0,00307024	0,13158	0,00721413	0,0001	0,0003	0,00848	0,00411213	0,00308	0,00209609	2,00E-05	0,00014
16	30	12	20	27	6	999	0,45212	0,00811946	0,31105	0,00629027	0,00311	0,00191779	0,19526	0,00861118	0,00029	0,000515655	0,03543	0,00639102	0,00273	0,00192278	1,00E-05	9,95E-05
16	30	12	20	27	9	999	0,43181	0,00906939	0,2512	0,00490918	0,00251	0,00160309	0,25204	0,00803731	0,00033	0,000491019	0,05919	0,00491059	0,00288	0,00219672	4,00E-05	0,000195959
16	30	12	25	12	0	999	0,63095	0,00779663	0,00482	0,00264719	0,35272	0,0079058	0,00208	0,00154713	1,00E-05	9,95E-05	5,00E-05	0,000217945	0,00894	0,00379426	0,00043	0,000587452
16	30	12	25	12	3	999	0,62554	0,00827215	0,005	0,00237487	0,34466	0,00783865	0,01458	0,00510721	7,00E-05	0,000255147	0,00083	0,00158149	0,009	0,00348138	0,00032	0,000487442
16	30	12	25	12	6	999	0,56802	0,0078689	0,00625	0,00285438	0,27716	0,00753753	0,09811	0,00661649	0,00041	0,000584722	0,04146	0,00486091	0,00827	0,00337892	0,00032	0,000545527
16	30	12	25	12	9	999	0,52376	0,00790585	0,00804	0,0031778	0,21946	0,00662483	0,17722	0,00609849	0,00055	0,000638357	0,06391	0,00378443	0,00675	0,00355352	0,00031	0,000560268
16	30	12	25	17	0	999	0,62841	0,0074298	0,0051	0,0025318	0,35418	0,00817971	0,00225	0,00162711	0	0	8,00E-05	0,000305941	0,00957	0,00389937	0,00041	0,000617981
16	30	12	25	17	3	999	0,62444	0,0096502	0,0052	0,00289137	0,34539	0,00876116	0,01454	0,00473797	7,00E-05	0,000255147	0,00109	0,00217299	0,00889	0,00390614	0,00038	0,000596322
16	30	12	25	17	6	999	0,56666	0,00835371	0,00649	0,00253572	0,27596	0,00769925	0,09837	0,00700094	0,00033	0,000530189	0,04408	0,0042135	0,00786	0,00343808	0,00025	0,000497494
16	30	12	25	17	9	999	0,52437	0,00796575	0,00812	0,00325662	0,2168	0,00726636	0,17713	0,00630183	0,00064	0,000781281	0,06583	0,00404241	0,00689	0,00364663	0,00022	0,000501597
16	30	12	25	22	0	999	0,51355	0,0062151	0,4561	0,00901166	0,02505	0,00480495	0,00195	0,00147224	1,00E-05	9,95E-05	0,001	0,00104881	0,00234	0,0017676	0	0
16	30	12	25	22	3	999	0,51066	0,00732014	0,44456	0,0112253	0,02583	0,00537225	0,01255	0,00551611	1,00E-05	9,95E-05	0,00383	0,00212158	0,0025	0,00176918	6,00E-05	0,000237487
16	30	12	25	22	6	999	0,49237	0,0082688	0,36023	0,0122848	0,03598	0,00597324	0,08543	0,00757265	9,00E-05	0,000319218	0,02314	0,00413526	0,00272	0,00183891	4,00E-05	0,000195959
16	30	12	25	22	9	999	0,46518	0,00964197	0,27707	0,0169253	0,03852	0,00941008	0,15384	0,0087849	0,00014	0,0003747	0,06181	0,00490244	0,00339	0,00216285	5,00E-05	0,000259808
16	30	12	25	27	0	999	0,50196	0,00549349	0,48983	0,00556786	0,00262	0,00179321	0,00223	0,00148899	0	0	0,00104	0,00105754	0,00232	0,0016726	0	0
16	30	12	25	27	3	999	0,49817	0,00643126	0,48058	0,00735959	0,0023	0,00181384	0,01147	0,0050842	1,00E-05	9,95E-05	0,00534	0,00249487	0,00213	0,00145365	0	0
16	30	12	25	27	6	999	0,47324	0,00799765	0,41574	0,00860305	0,00176	0,00151737	0,08204	0,00781015	6,00E-05	0,000237487	0,02478	0,00725476	0,00236	0,00172928	2,00E-05	0,00014
16	30	12	25	27	9	999	0,44316	0,00667341	0,3406	0,00679559	0,00143	0,00125104	0,14717	0,00732264	0,00021	0,000407308	0,06513	0,00516847	0,00229	0,00177367	1,00E-05	9,95E-05
16	30	12	30	12	0	999	0,63054	0,0069317	0,00193	0,00129811	0,35713	0,00694357	0,00067	0,000825288	0	0	3,00E-05	0,000170587	0,00936	0,00428607	0,00034	0,000551725
16	30	12	30	12	3	999	0,63028	0,00736082	0,00185	0,00126787	0,357	0,00741485	0,00106	0,000998198	0	0	3,00E-05	0,000170587	0,00942	0,00403033	0,00036	0,000656049
16	30	12	30	12	6	999	0,63098	0,00861972	0,00179	0,0014717	0,35503	0,00716862	0,00302	0,00210228	0	0	5,00E-05	0,000217945	0,00878	0,00412694	0,00035	0,000572276
16	30	12	30	12	9	999	0,60722	0,00910668	0,00194	0,00143402	0,3273	0,00979337	0,03915	0,00630615	0,00026	0,00054074	0,01472	0,00606808	0,00904	0,00422592	0,00037	0,000594222
16	30	12	30	17	0	999	0,63271	0,00745425	0,00179	0,00143035	0,3545	0,00775306	0,00081	0,000913181	0	0	2,00E-05	0,00014	0,00971	0,00430417	0,00046	0,000623217
16	30	12	30	17	3	999	0,63126	0,0084565	0,00161	0,00113925	0,35628	0,0083858	0,00112	0,00126712	1,00E-05	9,95E-05	1,00E-05	9,95E-05	0,00935	0,00429273	0,00036	0,000608605
16	30	12	30	17	6	999	0,62944	0,00939608	0,00183	0,0013788	0,35586	0,00873043	0,00294	0,00191217	1,00E-05	9,95E-05	9,00E-05	0,000349142	0,0095	0,00357631	0,00033	0,000510979
16	30	12	30	17	9	999	0,60672	0,00774478	0,00185	0,00136657	0,32603	0,00818102	0,03969	0,00583043	0,00029	0,000588133	0,01527	0,00536443	0,00978	0,00388222	0,00037	0,000610819
16	30	12	30	22	0	999	0,52495	0,0174822	0,42588	0,0626205	0,04403	0,0457922	0,00075	0,000963068	1,00E-05	9,95E-05	0,00096	0,00094784	0,00335	0,0026244	7,00E-05	0,000255147
16	30	12	30	22	3	999	0,52832	0,0258596	0,40799	0,0980789	0,0561	0,0725902	0,00127	0,00108494	0	0	0,00279	0,00176236	0,00346	0,00266991	7,00E-05	0,000255147
16	30	12	30	22	6	999	0,52136	0,0261038	0,4044	0,0867592	0,05469	0,0642991	0,00299	0,00213773	1,00E-05	9,95E-05	0,01351	0,00440112	0,00292	0,00228333	0,00012	0,000324962
16	30	12	30	22	9	999	0,56457	0,0521349	0,13328	0,171746	0,22497	0,133334	0,03676	0,00745268	0,00018	0,000433128	0,03327	0,020835	0,00665	0,00424352	0,00032	0,000581034
16	30	12	30	27	0	999	0,50264	0,00600586	0,49072	0,00650704	0,00258	0,00187179	0,0008	0,000916515	0	0	0,00106	0,000977957	0,0022	0,00169115	0	0
16	30	12	30	27	3	999	0,50084	0,0059173	0,48853	0,00618782	0,00219	0,0015013	0,00122	0,00107313	1,00E-05	9,95E-05	0,00508	0,00237773	0,00213	0,0017757	0	0
16	30	12	30	27	6	999	0,48939	0,00737549	0,47807	0,00702461	0,00134	0,00117661	0,00313	0,0023309	2,00E-05	0,00014	0,02577	0,00609566	0,00226	0,00192156	2,00E-05	0,00014
16	30	12	30	27	9	999	0,46098	0,00845338	0,43389	0,00854154	0,0009	0,00100499	0,03014	0,00669331	0,00011	0,00031289	0,07203	0,0052239	0,00195	0,00161478	0	0
16	30	17	20	17	0	999	0,58438	0,00758259	0,08243	0,00790349	0,26913	0,00835063	0,05495	0,00597055	0,00015	0,000384057	0,00119	0,00117213	0,0075	0,0032078	0,00027	0,000545069
16	30	17	20	17	12	999	0,48727	0,00833529	0,05003	0,0055542	0,13076	0,00585341	0,28132	0,00619819	0,00042	0,000550999	0,04415	0,0035025	0,00587	0,00345154	0,00018	0,000455631
16	30	17	20	17	15	999	0,47294	0,00801227	0,0471	0,00571402	0,1067	0,00474025	0,32646	0,00645201	0,00072	0,000949526	0,04029	0,00357294	0,00562	0,00324278	0,00017	0,000401373
16	30	17	20	17	3	999	0,55537	0,00737923	0,07197	0,0080442	0,22905	0,0075025	0,12318	0,00626	0,00033	0,000510979	0,0132	0,00405463	0,00661	0,00334931	0,00029	0,000495883
16	30	17	20	17	6	999	0,52264	0,00821525	0,06227	0,00667661	0,18946	0,00730811	0,18195	0,00607515	0,00036	0,000574804	0,03723	0,00407395	0,00582	0,00294747	0,00027	0,000486929
16	30	17	20	17	9	999	0,50107	0,00784507	0,05434	0,00586382	0,15728	0,00649935	0,23412	0,00620045	0,00028	0,000549181	0,04738	0,00411529	0,00529	0,00311864	0,00024	0,000531413
16	30	17	20	22	0	999	0,57315	0,00833712	0,15889	0,0106873	0,20484	0,00919752	0,05498	0,00584975	3,00E-05	0,000170587	0,00137	0,00111045	0,00644	0,00362028	0,0003	0,000538516
16	30	17	20	22	12	999	0,48259	0,00848539	0,08787	0,00748553	0,10141	0,00643754	0,28009	0,00655301	0,00036	0,000591946	0,0418	0,00380789	0,00577	0,00340839	0,00011	0,000343366
16	30	17	20	22	15	999	0,47303	0,00813813	0,07646	0,00830231	0,08125	0,00579202	0,32313	0,00610189	0,00039	0,000614736	0,03929	0,0036532	0,00638	0,00364905	7,00E-05	0,000255147
16	30	17	20	22	3	999	0,55035	0,00820777	0,13739	0,0106817	0,17878	0,00977096	0,12164	0,0057819	0,00019	0,000440341	0,00587	0,00232661	0,00567	0,0032682	0,00011	0,00031289
16	30	17	20	22	6	999	0,52032	0,00830287	0,11845	0,00914153	0,14594	0,00786743	0,18046	0,005979	0,00028	0,000549181	0,02841	0,00369349	0,00596	0,00304605	0,00018	0,000477074
16	30	17	20	22	9	999	0,49669	0,00847785	0,10124	0,00926943	0,12162	0,00729079	0,23067	0,0067202	0,00033	0,000584038	0,0438	0,00410366	0,00552	0,00340729	0,00013	0,000336303
16	30	17	20	27	0	999	0,53801	0,00715331	0,39542	0,00763961	0,01022	0,00286908	0,05084	0,00517633	5,00E-05	0,000217945	0,00124	0,00124996	0,00418	0,00245919	4,00E-05	0,000195959
16	30	17	20	27	12	999	0,46444	0,00869634	0,18209	0,00721816	0,02538	0,00483483	0,26747	0,00716722	0,00044	0,00060531	0,05606	0,00583064	0,00405	0,00284385	7,00E-05	0,000255147
16	30	17	20	27	15	999	0,46033	0,010634	0,14188	0,00651963	0,02954	0,00431838	0,31619	0,00851903	0,00042	0,000619355	0,04682	0,00576087	0,00481	0,00316763	1,00E-05	9,95E-05
16	30	17	20	27	3	999	0,5214	0,00735799	0,34024	0,00776031	0,01485	0,0042904	0,11624	0,00613045	0,00011	0,000343366	0,00287	0,00167723	0,00427	0,00252133	2,00E-05	0,00014
16	30	17	20	27	6	999	0,50583	0,00759217	0,2859	0,00782496	0,01879	0,00448842	0,17393	0,00638789	0,00023	0,000443959	0,01089	0,00321526	0,00439	0,00269033	4,00E-05	0,000195959
16	30	17	20	27	9	999	0,48297	0,00805414	0,22842	0,00728448	0,02306	0,00496552	0,22234	0,00647027	0,00024	0,000427083	0,03869	0,00428881	0,00422	0,00262137	6,00E-05	0,000237487
16	30	17	25	17	0	999	0,63088	0,00785784	0,00495	0,00243875	0,35278	0,00801571	0,00199	0,00151324	0	0	0,0001	0,000331662	0,00886	0,00416418	0,00044	0,000697424
16	30	17	25	17	12	999	0,51476	0,00750483	0,00754	0,00289282	0,20228	0,00731311	0,19892	0,00463612	0,00051	0,000685493	0,06952	0,00280171	0,00623	0,00335516	0,00024	0,000549909
16	30	17	25	17	15	999	0,4964	0,00851822	0,00907	0,00342127	0,16978	0,0068565	0,24974	0,00589342	0,00075	0,000887412	0,0679	0,00352562	0,00612	0,00349079	0,00024	0,000492341
16	30	17	25	17	3	999	0,62598	0,00758812	0,00478	0,00224758	0,34611	0,00784843	0,01233	0,00435673	3,00E-05	0,000170587	0,00082	0,00138116	0,00958	0,0042218	0,00037	0,00052259
16	30	17	25	17	6	999	0,57932	0,00885989	0,00608	0,00277734	0,29135	0,0075238	0,0793	0,00635216	0,00034	0,000603656	0,03537	0,00429803	0,00787	0,00372466	0,00037	0,000594222
16	30	17	25	17	9	999	0,54218	0,00836108	0,00702	0,00339994	0,24224	0,00720711	0,14305	0,00563449	0,00044	0,000668132	0,05793	0,00376366	0,00687	0,0039285	0,00027	0,00050705
16	30	17	25	22	0	999	0,63143	0,00767106	0,00523	0,00248538	0,35181	0,00859732	0,0022	0,00162481	2,00E-05	0,00014	6,00E-05	0,000237487	0,00889	0,00367123	0,00036	0,000574804
16	30	17	25	22	12	999	0,51511	0,00782802	0,00825	0,00361213	0,20014	0,00770327	0,19921	0,00580912	0,00054	0,000726911	0,07046	0,00288936	0,00606	0,00336101	0,00023	0,00046594
16	30	17	25	22	15	999	0,49555	0,00772318	0,01017	0,0039826	0,16866	0,00642218	0,2496	0,00605805	0,00051	0,000685493	0,06953	0,00295451	0,00573	0,00320891	0,00025	0,00047697
16	30	17	25	22	3	999	0,62532	0,00731284	0,00473	0,00224435	0,34663	0,00838887	0,01255	0,00482364	0,0001	0,000331662	0,00126	0,00226989	0,009	0,003995	0,00041	0,000633956
16	30	17	25	22	6	999	0,57777	0,00879529	0,00617	0,00286725	0,29143	0,00773338	0,07889	0,00592772	0,00042	0,000635295	0,03717	0,00419537	0,00786	0,00355815	0,00029	0,000553082
16	30	17	25	22	9	999	0,53945	0,0078248	0,00768	0,0036163	0,2419	0,00705479	0,14404	0,00520945	0,00038	0,000628967	0,05966	0,00374759	0,00658	0,00344145	0,00031	0,000560268
16	30	17	25	27	0	999	0,55041	0,00841914	0,43329	0,00939393	0,0091	0,0032665	0,00235	0,00180762	0	0	0,00118	0,00096312	0,00366	0,00215044	1,00E-05	9,95E-05
16	30	17	25	27	12	999	0,48121	0,00940882	0,23362	0,0135128	0,03009	0,00840963	0,18579	0,00694161	0,00027	0,00050705	0,06492	0,00525106	0,00407	0,00264671	3,00E-05	0,000170587
16	30	17	25	27	15	999	0,4804	0,0123661	0,14952	0,0518848	0,06115	0,0381391	0,23819	0,00777392	0,00025	0,000497494	0,06556	0,00560057	0,00484	0,00309425	9,00E-05	0,000319218
16	30	17	25	27	3	999	0,5467	0,00757694	0,42536	0,00863657	0,00978	0,00293796	0,0122	0,00480416	0	0	0,00223	0,0015547	0,00371	0,00222843	2,00E-05	0,00014
16	30	17	25	27	6	999	0,53006	0,00774057	0,37048	0,0090194	0,01403	0,00407297	0,07373	0,0054605	0,00013	0,000364829	0,00798	0,0027676	0,00358	0,00220989	1,00E-05	9,95E-05
16	30	17	25	27	9	999	0,50377	0,0080596	0,29934	0,0117211	0,02223	0,00610714	0,1322	0,00667383	0,00023	0,000443959	0,03801	0,00388715	0,00416	0,00279542	6,00E-05	0,000237487
16	30	17	30	17	0	999	0,63125	0,00738292	0,0019	0,00141774	0,35664	0,00772725	0,00069	0,000924067	0	0	3,00E-05	0,000170587	0,00908	0,0038799	0,00041	0,000679632
16	30	17	30	17	12	999	0,56533	0,00766949	0,00233	0,0016435	0,27631	0,00676268	0,10144	0,00534475	0,00038	0,00066	0,04652	0,00406812	0,0073	0,00355387	0,00039	0,000614736
16	30	17	30	17	15	999	0,5324	0,0077846	0,0025	0,00173494	0,23006	0,00731822	0,16223	0,00497364	0,00042	0,000695414	0,06552	0,00324801	0,0066	0,00364692	0,00027	0,00050705
16	30	17	30	17	3	999	0,6308	0,00736614	0,00178	0,00122131	0,35604	0,0073606	0,00128	0,00114088	0	0	3,00E-05	0,000170587	0,00977	0,00370906	0,0003	0,000556776
16	30	17	30	17	6	999	0,62898	0,00829817	0,00186	0,00131924	0,35742	0,00786025	0,00305	0,00190984	0	0	5,00E-05	0,000217945	0,00824	0,00352738	0,0004	0,000632456
16	30	17	30	17	9	999	0,61418	0,00812204	0,00193	0,00138748	0,33192	0,00856817	0,0314	0,00579655	0,00012	0,000354401	0,01099	0,00492239	0,00915	0,00344492	0,00031	0,000560268
16	30	17	30	22	0	999	0,63116	0,00718849	0,00173	0,00142727	0,3558	0,00790063	0,00073	0,000870115	1,00E-05	9,95E-05	3,00E-05	0,000170587	0,01017	0,00402754	0,00037	0,000577148
16	30	17	30	22	12	999	0,56669	0,00726319	0,00242	0,00144347	0,27567	0,00725817	0,10128	0,00527462	0,00032	0,000614492	0,0462	0,00378682	0,00704	0,00314935	0,00038	0,00064467
16	30	17	30	22	15	999	0,53236	0,00673724	0,00235	0,00143788	0,23026	0,00698372	0,1626	0,00533479	0,00048	0,00064	0,06533	0,00324978	0,00628	0,00334688	0,00034	0,000494368
16	30	17	30	22	3	999	0,63164	0,00858315	0,00197	0,00153919	0,35555	0,00836944	0,00113	0,00101642	1,00E-05	9,95E-05	3,00E-05	0,000170587	0,00928	0,00387835	0,00039	0,000598247
16	30	17	30	22	6	999	0,63182	0,00780946	0,00176	0,00137201	0,35406	0,00784961	0,003	0,00187083	2,00E-05	0,00014	0,00012	0,000354401	0,00885	0,00353942	0,00037	0,000610819
16	30	17	30	22	9	999	0,61396	0,00932515	0,0019	0,00136015	0,33258	0,00888052	0,03182	0,00598395	0,00013	0,000364829	0,01104	0,00564078	0,00824	0,00345867	0,00033	0,000664154
16	30	17	30	27	0	999	0,55395	0,00694748	0,42878	0,00850127	0,0113	0,00436463	0,00088	0,000930376	0	0	0,00108	0,00103615	0,00399	0,00257874	2,00E-05	0,00014
16	30	17	30	27	12	999	0,54389	0,0309027	0,10753	0,140553	0,18672	0,115183	0,09843	0,00817466	0,00025	0,000517204	0,05661	0,0136205	0,00629	0,00358969	0,00028	0,000549181
16	30	17	30	27	15	999	0,53116	0,00840205	0,00247	0,00155856	0,23025	0,00743556	0,16279	0,00565561	0,00045	0,000668954	0,06588	0,0034067	0,00666	0,00365026	0,00034	0,000603656
16	30	17	30	27	3	999	0,55282	0,00689112	0,42835	0,00803663	0,0111	0,00372424	0,00147	0,00115287	0	0	0,00224	0,00155641	0,00398	0,00228902	4,00E-05	0,000195959
16	30	17	30	27	6	999	0,54909	0,00768908	0,42575	0,00938017	0,0114	0,00368782	0,00325	0,00225998	1,00E-05	9,95E-05	0,00673	0,00198421	0,00374	0,00266316	3,00E-05	0,000170587
16	30	17	30	27	9	999	0,53103	0,00789361	0,38667	0,0108195	0,01474	0,00528889	0,02812	0,00540792	8,00E-05	0,000337046	0,03591	0,00406963	0,00343	0,00204086	2,00E-05	0,00014
16	30	22	25	22	0	999	0,63242	0,00764746	0,00478	0,00235618	0,35131	0,00825433	0,0021	0,00126095	1,00E-05	9,95E-05	3,00E-05	0,000170587	0,00903	0,00385345	0,00032	0,000526878
16	30	22	25	22	12	999	0,52858	0,00749157	0,00737	0,00293481	0,22088	0,006608	0,17003	0,00504074	0,00039	0,000581292	0,0661	0,00288617	0,00638	0,0033787	0,00027	0,00050705
16	30	22	25	22	15	999	0,50836	0,00790256	0,00797	0,00335695	0,19156	0,00648278	0,21254	0,00582309	0,00053	0,000713512	0,07306	0,00305228	0,00577	0,00316814	0,00021	0,000453762
16	30	22	25	22	18	999	0,49166	0,0100062	0,00877	0,00346368	0,16658	0,00649643	0,25317	0,00632148	0,00046	0,00060696	0,07302	0,00296641	0,00609	0,00341202	0,00025	0,000497494
16	30	22	25	22	21	999	0,4795	0,0114145	0,01068	0,00284563	0,14089	0,00503566	0,29151	0,0083994	0,00058	0,000650846	0,07085	0,00286487	0,00583	0,00341484	0,00016	0,000417612
16	30	22	25	22	3	999	0,62559	0,00793863	0,00487	0,00248054	0,34754	0,00705609	0,01127	0,0040911	4,00E-05	0,000195959	0,00057	0,0011769	0,0097	0,003245	0,00042	0,000635295
16	30	22	25	22	6	999	0,58776	0,00779631	0,00584	0,00264091	0,3015	0,00759276	0,06637	0,00490236	0,00026	0,00052192	0,02972	0,00408921	0,00811	0,00365211	0,00044	0,000588558
16	30	22	25	22	9	999	0,55334	0,00820149	0,00677	0,00297609	0,25932	0,00788401	0,12024	0,00509729	0,00031	0,000483632	0,05282	0,00349394	0,0069	0,00301164	0,0003	0,000538516
16	30	22	25	27	0	999	0,63104	0,00870048	0,00509	0,00240456	0,3526	0,00894539	0,00199	0,00150662	0	0	0,00012	0,000381576	0,00879	0,00368048	0,00037	0,000610819
16	30	22	25	27	12	999	0,52838	0,00800847	0,00811	0,00324929	0,21997	0,00746653	0,16861	0,00537382	0,00042	0,000635295	0,06786	0,00324968	0,00633	0,00341191	0,00032	0,000597997
16	30	22	25	27	15	999	0,50692	0,00787233	0,00889	0,00351822	0,19055	0,00681671	0,21292	0,00518398	0,00033	0,000584038	0,07411	0,00277811	0,00607	0,00299752	0,00021	0,000431161
16	30	22	25	27	18	999	0,49332	0,00922592	0,01012	0,00401567	0,16441	0,00698011	0,25215	0,00612597	0,00056	0,000697424	0,07384	0,00305195	0,00548	0,00304788	0,00012	0,000324962
16	30	22	25	27	21	999	0,48022	0,0108532	0,01156	0,00434585	0,13913	0,00575787	0,29071	0,00829855	0,00059	0,000813572	0,07188	0,00303407	0,00566	0,00353616	0,00025	0,00053619
16	30	22	25	27	3	999	0,62623	0,00892172	0,00516	0,00267103	0,34665	0,00970812	0,01146	0,00436445	3,00E-05	0,000221585	0,00101	0,00178042	0,00912	0,00435036	0,00034	0,000551725
16	30	22	25	27	6	999	0,58663	0,00828813	0,00563	0,00247651	0,3013	0,00833847	0,06658	0,00464151	0,00036	0,000574804	0,03152	0,00369724	0,00768	0,00372258	0,0003	0,000556776
16	30	22	25	27	9	999	0,55359	0,00814751	0,00645	0,00300458	0,25699	0,00706894	0,12044	0,00478188	0,00029	0,000515655	0,05404	0,0031715	0,00793	0,00369122	0,00027	0,000526403
16	30	22	30	22	0	999	0,63323	0,00885986	0,00159	0,00119243	0,35487	0,0081886	0,0007	0,000818535	0	0	1,00E-05	9,95E-05	0,00923	0,00372788	0,00037	0,000594222
16	30	22	30	22	12	999	0,57488	0,007603	0,00212	0,00160175	0,28878	0,00739132	0,08579	0,00521593	0,00035	0,000606218	0,03999	0,00389229	0,00774	0,00325767	0,00035	0,000589491
16	30	22	30	22	15	999	0,5437	0,00817863	0,0022	0,00152971	0,24967	0,00756711	0,13709	0,00558228	0,00035	0,00068374	0,0596	0,00331662	0,00714	0,00356937	0,00025	0,000455522
16	30	22	30	22	18	999	0,51978	0,00873107	0,00251	0,00151984	0,21665	0,00688095	0,18343	0,00472283	0,00038	0,000628967	0,07072	0,00303012	0,00628	0,00313075	0,00025	0,000497494
16	30	22	30	22	21	999	0,50284	0,00874268	0,00278	0,00180876	0,18673	0,00652665	0,22621	0,00550145	0,00048	0,000727736	0,07486	0,00292923	0,00587	0,00313259	0,00023	0,00046594
16	30	22	30	22	3	999	0,63121	0,00897474	0,00167	0,0014146	0,35644	0,00880718	0,0012	0,001	0	0	6,00E-05	0,000237487	0,00904	0,00363021	0,00038	0,000561783
16	30	22	30	22	6	999	0,632	0,00672756	0,0018	0,00133417	0,35439	0,00671252	0,00286	0,0018222	1,00E-05	9,95E-05	9,00E-05	0,000319218	0,00839	0,00328602	0,00046	0,000623217
16	30	22	30	22	9	999	0,61677	0,00877708	0,00182	0,00118642	0,33714	0,00894765	0,02665	0,00437121	8,00E-05	0,000271293	0,0086	0,00480208	0,00854	0,00420338	0,0004	0,000616441
16	30	22	30	27	0	999	0,63174	0,00796696	0,0018	0,00130384	0,35555	0,00790743	0,00066	0,0010509	1,00E-05	9,95E-05	2,00E-05	0,00014	0,00977	0,00381013	0,00045	0,000653835
16	30	22	30	27	12	999	0,57555	0,00834191	0,00208	0,00147431	0,28777	0,00808561	0,08585	0,00518146	0,00032	0,000545527	0,04031	0,00341378	0,00773	0,00352095	0,00039	0,000581292
16	30	22	30	27	15	999	0,54521	0,00799036	0,00241	0,0017152	0,24695	0,00739375	0,138	0,00540925	0,00036	0,00062482	0,05931	0,00273018	0,00745	0,00342454	0,00031	0,000611474
16	30	22	30	27	18	999	0,52025	0,00823696	0,00271	0,00170467	0,21425	0,0061276	0,1843	0,00530566	0,00046	0,000654523	0,071	0,0027313	0,00682	0,0036232	0,00021	0,000475289
16	30	22	30	27	21	999	0,50333	0,00846174	0,00312	0,00176227	0,18641	0,0064064	0,22522	0,00598762	0,00041	0,00069419	0,07526	0,00315157	0,00596	0,00358307	0,00029	0,000534696
16	30	22	30	27	3	999	0,63287	0,00736703	0,0018	0,00146969	0,35528	0,00789187	0,0012	0,0010198	0	0	1,00E-05	9,95E-05	0,00848	0,00330297	0,00036	0,000574804
16	30	22	30	27	6	999	0,63144	0,00768547	0,00181	0,00152771	0,35392	0,00859963	0,00288	0,00171044	3,00E-05	0,000170587	0,0001	0,000387298	0,00936	0,00383541	0,00046	0,000639062
16	30	22	30	27	9	999	0,61654	0,00817242	0,00161	0,00121569	0,33653	0,0082407	0,02667	0,00425689	0,00016	0,000392938	0,00969	0,00482845	0,00846	0,00333293	0,00034	0,000569561
16	30	27	30	27	0	999	0,63357	0,00771784	0,002	0,00154272	0,35399	0,00730273	0,00062	0,000758683	0	0	0	0	0,0094	0,00381051	0,00042	0,000619355
16	30	27	30	27	12	999	0,58307	0,00888511	0,00186	0,00139298	0,29766	0,00781949	0,07316	0,00527962	0,00033	0,000584038	0,03575	0,00343329	0,00789	0,00380498	0,00028	0,00053066
16	30	27	30	27	15	999	0,55462	0,00835916	0,00227	0,0016903	0,26134	0,00602863	0,11936	0,00544338	0,00026	0,00052192	0,05428	0,00309864	0,00748	0,00363725	0,00039	0,000614736
16	30	27	30	27	18	999	0,53211	0,00822179	0,00251	0,0016217	0,2311	0,00581979	0,16058	0,00540589	0,00031	0,000560268	0,06646	0,0028859	0,00675	0,00370236	0,00018	0,000455631
16	30	27	30	27	21	999	0,51331	0,00869217	0,00277	0,0018647	0,20461	0,00627837	0,19737	0,00600276	0,00032	0,00056356	0,07515	0,00272167	0,00623	0,00324917	0,00024	0,000492341
16	30	27	30	27	24	999	0,49699	0,00968865	0,00304	0,00178281	0,18188	0,00586563	0,23299	0,00697781	0,00043	0,000587452	0,07846	0,00260161	0,00596	0,00308843	0,00025	0,000455522
16	30	27	30	27	3	999	0,63273	0,00857421	0,00178	0,00140414	0,35474	0,0084919	0,00125	0,00120312	0	0	6,00E-05	0,000237487	0,00907	0,00419823	0,00037	0,000541387
16	30	27	30	27	6	999	0,63174	0,00811988	0,00184	0,00130169	0,35419	0,00823613	0,003	0,00177764	0	0	8,00E-05	0,000305941	0,00871	0,00353071	0,00044	0,000637495
16	30	27	30	27	9	999	0,61709	0,00865805	0,00177	0,001348	0,34074	0,00827722	0,02344	0,00471661	0,00012	0,000324962	0,00699	0,00465295	0,0095	0,00428135	0,00035	0,000589491
16	30	2	10	12	0	999	0,3799	0,010768	0,07816	0,00606254	0,00522	0,00242314	0,52651	0,00985646	0,00235	0,00153867	0,00061	0,000798686	0,00724	0,00535373	1,00E-05	9,95E-05
16	30	2	10	17	0	999	0,37873	0,0113902	0,08779	0,00694449	0,00193	0,00175645	0,52334	0,0104396	0,00208	0,00139054	0,00044	0,000652993	0,00568	0,00436092	1,00E-05	9,95E-05
16	30	2	10	22	0	999	0,37731	0,0110442	0,08905	0,00692586	0,00074	0,000944669	0,52385	0,0109776	0,00215	0,00145172	0,00053	0,000994535	0,00636	0,00522211	1,00E-05	9,95E-05
16	30	2	10	27	0	999	0,37849	0,00978927	0,08966	0,00589104	0,00075	0,00089861	0,52278	0,00838282	0,00222	0,00150718	0,00047	0,000865506	0,00562	0,00353774	1,00E-05	9,95E-05
16	30	2	10	2	0	999	0,38251	0,0101897	0,06227	0,0058632	0,01378	0,00417032	0,5295	0,00922117	0,00268	0,00144139	0,00077	0,000914932	0,00831	0,00623489	0,00018	0,000572364
16	30	2	10	7	0	999	0,38147	0,0101464	0,0692	0,00621772	0,01017	0,00321887	0,52866	0,00916648	0,00285	0,00180762	0,0007	0,000984886	0,00693	0,00545391	2,00E-05	0,00014
16	30	2	15	12	0	999	0,39017	0,0116517	0,25694	0,0199909	0,02042	0,00681789	0,3283	0,0132254	0,00045	0,000638357	0,00169	0,00171286	0,00201	0,00147983	2,00E-05	0,00014
16	30	2	15	17	0	999	0,3786	0,0116129	0,30584	0,00885858	0,00255	0,00248747	0,30957	0,0110583	0,00034	0,000551725	0,00108	0,00125443	0,00202	0,00188669	0	0
16	30	2	15	22	0	999	0,37723	0,011743	0,31197	0,0106681	0,00063	0,000808146	0,30691	0,0120964	0,00037	0,000577148	0,00104	0,00142773	0,00185	0,00170514	0	0
16	30	2	15	27	0	999	0,3741	0,0119846	0,31128	0,0110816	0,0005	0,000728011	0,3109	0,0123471	0,00037	0,000626977	0,00098	0,00110436	0,00187	0,00165321	0	0
16	30	2	15	2	0	999	0,42825	0,00905801	0,10525	0,00735714	0,09084	0,00495927	0,36452	0,00989796	0,00099	0,00109083	0,00593	0,00263156	0,00407	0,0028957	0,00015	0,000357071
16	30	2	15	7	0	999	0,41614	0,00980614	0,15723	0,00959047	0,06417	0,00433833	0,35242	0,00912379	0,00088	0,000874986	0,00509	0,00305318	0,00401	0,00367558	6,00E-05	0,000237487
16	30	2	20	12	0	999	0,35884	0,0188694	0,549	0,0272863	0,00227	0,00188603	0,08821	0,0151488	0,00011	0,000343366	0,00064	0,000768375	0,00093	0,00111584	0	0
16	30	2	20	17	0	999	0,35759	0,0152369	0,55089	0,0227063	0,00053	0,000623779	0,08904	0,0140683	9,00E-05	0,000319218	0,00057	0,000764918	0,00129	0,00137328	0	0
16	30	2	20	22	0	999	0,36087	0,0166154	0,54976	0,0249055	0,00059	0,000775822	0,08702	0,0158341	0,0001	0,000331662	0,00066	0,000815107	0,001	0,000979796	0	0
16	30	2	20	27	0	999	0,36045	0,0178518	0,55074	0,0264006	0,00058	0,000838809	0,08659	0,0152906	9,00E-05	0,000319218	0,00063	0,000820427	0,00092	0,000890842	0	0
16	30	2	20	2	0	999	0,5361	0,00955772	0,07198	0,00790946	0,24369	0,00851551	0,13935	0,00920149	0,00032	0,00056356	0,00185	0,00151245	0,0064	0,00337935	0,00031	0,000542125
16	30	2	20	7	0	999	0,51054	0,00856787	0,143	0,0108342	0,20661	0,00876458	0,13274	0,00954004	0,00021	0,000431161	0,00224	0,00163169	0,0044	0,00282135	0,00026	0,00052192
16	30	2	25	12	0	999	0,36204	0,0183395	0,633	0,0182154	0,00124	0,00116722	0,0022	0,00183848	0	0	0,00065	0,000804674	0,00086	0,00102	1,00E-05	9,95E-05
16	30	2	25	17	0	999	0,35954	0,0203526	0,63589	0,0209121	0,00048	0,00064	0,00231	0,00205764	0	0	0,00075	0,000817007	0,00103	0,00124463	0	0
16	30	2	25	22	0	999	0,35958	0,02007	0,6359	0,0204091	0,00057	0,000738309	0,00225	0,00199186	0	0	0,00071	0,000840179	0,00099	0,000953887	0	0
16	30	2	25	27	0	999	0,35983	0,0196225	0,63577	0,0198846	0,00053	0,000713512	0,00227	0,00198421	0	0	0,00072	0,000813388	0,00088	0,000941063	0	0
16	30	2	25	2	0	999	0,6291	0,00773369	0,0051	0,00219317	0,35446	0,00786692	0,00202	0,00197474	2,00E-05	0,00014	7,00E-05	0,000255147	0,00881	0,00377543	0,00042	0,000666033
16	30	2	25	7	0	999	0,63043	0,00761742	0,00458	0,00263127	0,35259	0,00746873	0,00249	0,00158427	1,00E-05	9,95E-05	0,00012	0,000381576	0,00942	0,00418612	0,00036	0,00062482
16	30	2	30	12	0	999	0,36175	0,0162858	0,63432	0,0160909	0,00123	0,00125583	0,00116	0,0010837	0	0	0,0007	0,000793725	0,00083	0,00095974	1,00E-05	9,95E-05
16	30	2	30	17	0	999	0,36171	0,0173236	0,63477	0,0174699	0,00056	0,000778717	0,00123	0,00119042	0	0	0,00074	0,000844038	0,00099	0,0011269	0	0
16	30	2	30	22	0	999	0,36076	0,0166908	0,63574	0,0167389	0,00061	0,000746927	0,00115	0,00110793	0	0	0,00079	0,000875157	0,00095	0,00112583	0	0
16	30	2	30	27	0	999	0,36295	0,0167119	0,63347	0,0167347	0,00061	0,000719653	0,00122	0,00119649	0	0	0,00074	0,000855804	0,00101	0,00115321	0	0
16	30	2	30	2	0	999	0,63165	0,00804783	0,00169	0,0014401	0,35564	0,0079706	0,00066	0,000710211	1,00E-05	9,95E-05	3,00E-05	0,000170587	0,0099	0,00399875	0,00042	0,000602993
16	30	2	30	7	0	999	0,63219	0,00823371	0,00176	0,00138651	0,35583	0,00791967	0,00077	0,000846818	0	0	1,00E-05	9,95E-05	0,00911	0,00370647	0,00033	0,000600916
16	30	2	5	12	0	999	0,23875	0,0745794	0,00064	0,00081878	0,00041	0,00069419	0,51872	0,031919	0,11844	0,0294276	0,00015	0,000409268	0,1227	0,0747711	0,00019	0,000483632
16	30	2	5	17	0	999	0,24305	0,0688541	0,00073	0,000798185	0,00044	0,000739189	0,52754	0,0321411	0,11218	0,0275425	0,00015	0,000409268	0,11573	0,0713969	0,00018	0,000477074
16	30	2	5	22	0	999	0,24379	0,0804864	0,00065	0,000739932	0,0004	0,000707107	0,52296	0,0357429	0,11561	0,0323091	0,00012	0,000324962	0,1163	0,0816558	0,00017	0,000401373
16	30	2	5	27	0	999	0,24402	0,0686948	0,00085	0,00090967	0,00044	0,000668132	0,52247	0,0286445	0,11572	0,0269292	0,00024	0,00051225	0,11612	0,0688868	0,00014	0,000346987
16	30	2	5	2	0	999	0,03502	0,0700817	0,00244	0,00459852	0,00027	0,000597578	0,11347	0,149005	0,51346	0,143406	0,00812	0,00684146	0,22559	0,0670227	0,10163	0,0703351
16	30	2	5	7	0	999	0,24413	0,0773688	0,00068	0,000810925	0,00052	0,000767854	0,52119	0,0332023	0,11738	0,0333478	0,00017	0,000401373	0,11573	0,0756841	0,0002	0,000424264
16	30	7	10	12	0	999	0,41719	0,00935061	0,17489	0,0116386	0,03395	0,00453955	0,36772	0,00844521	0,00043	0,000587452	0,00164	0,00227385	0,00414	0,00312416	4,00E-05	0,000195959
16	30	7	10	12	3	999	0,40333	0,00919571	0,13094	0,00586825	0,01924	0,00303684	0,43946	0,00721307	0,00048	0,00074135	0,00215	0,00217428	0,00438	0,00334598	2,00E-05	0,00014
16	30	7	10	12	6	999	0,39912	0,00777468	0,07383	0,00668888	0,01002	0,00300659	0,50109	0,00606151	0,00123	0,0011212	0,00787	0,00300551	0,00683	0,00459795	1,00E-05	9,95E-05
16	30	7	10	17	0	999	0,41649	0,010459	0,19249	0,0165067	0,01758	0,00706566	0,36668	0,00812389	0,00032	0,000545527	0,00262	0,00358268	0,00381	0,00281672	1,00E-05	9,95E-05
16	30	7	10	17	3	999	0,40169	0,00852842	0,1527	0,0068695	0,00536	0,00249608	0,43416	0,00745885	0,00052	0,00074135	0,00096	0,00137782	0,00461	0,00375205	0	0
16	30	7	10	17	6	999	0,39823	0,0106017	0,08692	0,00621076	0,00375	0,00239739	0,49969	0,00694794	0,0008	0,000948683	0,00357	0,00250302	0,00704	0,00584623	0	0
16	30	7	10	22	0	999	0,41921	0,00995519	0,19859	0,0165687	0,00979	0,00564499	0,36116	0,00812616	0,00041	0,000679632	0,00742	0,00598194	0,00341	0,00249437	1,00E-05	9,95E-05
16	30	7	10	22	3	999	0,39773	0,0104631	0,16266	0,00648879	0,00073	0,000881533	0,43319	0,00850964	0,00049	0,000670746	0,00107	0,00179028	0,00411	0,00318715	2,00E-05	0,00014
16	30	7	10	22	6	999	0,39626	0,0093055	0,096	0,00630872	0,00086	0,00103942	0,49837	0,00762451	0,00076	0,00098102	0,00158	0,00189832	0,00617	0,0048022	0	0
16	30	7	10	27	0	999	0,41804	0,0102029	0,20879	0,00982781	0,00181	0,00157921	0,35544	0,00866178	0,00046	0,000654523	0,0119	0,00742496	0,00354	0,00281574	2,00E-05	0,00014
16	30	7	10	27	3	999	0,39974	0,00874599	0,16149	0,0071589	0,00056	0,000725534	0,43231	0,00811997	0,00051	0,000754917	0,00128	0,00210276	0,00411	0,00284568	0	0
16	30	7	10	27	6	999	0,3968	0,00838332	0,09656	0,00605693	0,00072	0,000825591	0,49774	0,00740084	0,00079	0,000919728	0,00188	0,00187232	0,0055	0,0045793	1,00E-05	9,95E-05
16	30	7	10	7	0	999	0,41656	0,00919491	0,1536	0,00792212	0,05532	0,00377857	0,36907	0,0082356	0,00049	0,000741552	0,00109	0,00137909	0,00385	0,00250749	2,00E-05	0,00014
16	30	7	10	7	3	999	0,40798	0,00986912	0,11353	0,00629199	0,03193	0,00295721	0,438	0,00728972	0,00061	0,00081111	0,00302	0,00221802	0,00489	0,00345513	4,00E-05	0,000195959
16	30	7	10	7	6	999	0,40125	0,00859811	0,06523	0,00655874	0,01578	0,00327591	0,50015	0,00638024	0,00128	0,00123353	0,00984	0,00328853	0,00647	0,00526014	0	0
16	30	7	15	12	0	999	0,45832	0,00907621	0,19586	0,00989648	0,09456	0,00701188	0,24156	0,00884796	0,00025	0,00053619	0,00557	0,00231195	0,00375	0,00230814	0,00013	0,000364829
16	30	7	15	12	3	999	0,43392	0,00903513	0,16029	0,0102199	0,06068	0,00485362	0,31841	0,00835595	0,00043	0,000636475	0,02229	0,00511331	0,00389	0,00286669	9,00E-05	0,000286182
16	30	7	15	12	6	999	0,41717	0,00999505	0,11678	0,00768581	0,03854	0,00364807	0,38903	0,00863997	0,00043	0,000636475	0,03329	0,00460716	0,00468	0,00315557	8,00E-05	0,000305941
16	30	7	15	17	0	999	0,4428	0,00949842	0,28105	0,0140772	0,0392	0,0071007	0,22924	0,0089265	0,0002	0,0004	0,00468	0,00307857	0,00277	0,00213005	6,00E-05	0,000310483
16	30	7	15	17	3	999	0,42692	0,00862053	0,20554	0,0101503	0,03083	0,0047118	0,31132	0,00750983	0,00039	0,000563826	0,02152	0,00613919	0,00339	0,00234049	9,00E-05	0,000286182
16	30	7	15	17	6	999	0,40739	0,00981722	0,15554	0,0100044	0,01712	0,00430646	0,38491	0,00824147	0,00041	0,000649538	0,03087	0,00566508	0,00373	0,00293549	3,00E-05	0,000170587
16	30	7	15	22	0	999	0,43288	0,0109309	0,32872	0,0121853	0,01162	0,00510839	0,21883	0,00952056	0,00022	0,000437721	0,00508	0,00298221	0,00263	0,00199827	2,00E-05	0,00014
16	30	7	15	22	3	999	0,4184	0,00986306	0,2449	0,00901721	0,00818	0,00399344	0,29866	0,00913151	0,00038	0,000628967	0,0265	0,00615873	0,00295	0,0024551	3,00E-05	0,000170587
16	30	7	15	22	6	999	0,4019	0,00962445	0,19271	0,0140665	0,00226	0,0028129	0,37943	0,00876271	0,00037	0,000594222	0,02011	0,0123141	0,00319	0,00269331	3,00E-05	0,000170587
16	30	7	15	27	0	999	0,42639	0,011057	0,3502	0,00783326	0,00132	0,00120731	0,21436	0,0108485	0,00018	0,000384187	0,00503	0,00371875	0,00252	0,00174057	0	0
16	30	7	15	27	3	999	0,41594	0,00993662	0,26036	0,00594898	0,00102	0,00107685	0,29507	0,00905346	0,00028	0,000491528	0,02483	0,00813026	0,00247	0,00236835	3,00E-05	0,000170587
16	30	7	15	27	6	999	0,40041	0,0107015	0,1954	0,0119825	0,00053	0,000699357	0,37967	0,0102665	0,00044	0,00060531	0,02	0,0136374	0,00353	0,00261708	2,00E-05	0,00014
16	30	7	15	7	0	999	0,47341	0,00868688	0,12715	0,00728612	0,13973	0,00673774	0,25031	0,00758115	0,00045	0,000653835	0,00448	0,00223374	0,00436	0,00265902	0,00011	0,000343366
16	30	7	15	7	3	999	0,44692	0,00911776	0,10703	0,00797177	0,09375	0,00514271	0,32749	0,00807279	0,00062	0,000809691	0,01982	0,00367527	0,00423	0,00306873	0,00014	0,000346987
16	30	7	15	7	6	999	0,42383	0,00939154	0,09165	0,00724621	0,05645	0,00327223	0,39336	0,00849532	0,00072	0,000775629	0,02926	0,00476785	0,00462	0,00345769	0,00011	0,000343366
16	30	7	20	12	0	999	0,53697	0,00888195	0,15405	0,0106699	0,21562	0,00799847	0,08659	0,00762771	0,00016	0,000392938	0,00175	0,00126787	0,00458	0,00266901	0,00028	0,000567098
16	30	7	20	12	3	999	0,50425	0,00819192	0,11929	0,00998328	0,16494	0,00618518	0,19584	0,00748561	0,00041	0,000549454	0,01026	0,00325152	0,00478	0,00287256	0,00023	0,000486929
16	30	7	20	12	6	999	0,47186	0,00805608	0,09381	0,00923439	0,1176	0,0066106	0,28154	0,00801177	0,00057	0,000764918	0,02957	0,00428545	0,00492	0,00319274	0,00013	0,000336303
16	30	7	20	17	0	999	0,45114	0,0112116	0,44443	0,0159218	0,02985	0,00852687	0,07159	0,00769818	0,0001	0,0003	0,00074	0,000855804	0,00213	0,00174731	2,00E-05	0,00014
16	30	7	20	17	3	999	0,44454	0,00950413	0,33632	0,0158681	0,0378	0,00681616	0,1687	0,00918531	0,00023	0,00046594	0,01004	0,00436559	0,0023	0,00179165	7,00E-05	0,000255147
16	30	7	20	17	6	999	0,4265	0,00984327	0,24181	0,0150351	0,0348	0,00577235	0,25388	0,00896803	0,00031	0,000577841	0,03997	0,00595223	0,00269	0,0019733	4,00E-05	0,000195959
16	30	7	20	22	0	999	0,43321	0,0100919	0,49503	0,0111252	0,00231	0,00235242	0,06675	0,0105008	3,00E-05	0,000170587	0,00091	0,00120079	0,00175	0,00129904	1,00E-05	9,95E-05
16	30	7	20	22	3	999	0,42409	0,0101273	0,40155	0,00997434	0,00335	0,00310926	0,15922	0,0100196	0,00018	0,000455631	0,00932	0,00648518	0,00228	0,00187126	1,00E-05	9,95E-05
16	30	7	20	22	6	999	0,41096	0,0105933	0,31045	0,00898262	0,00286	0,00276051	0,24009	0,00890628	0,00027	0,000526403	0,03308	0,0119153	0,00228	0,00177246	1,00E-05	9,95E-05
16	30	7	20	27	0	999	0,4344	0,00988332	0,496	0,0108046	0,00073	0,000903936	0,0661	0,00924392	3,00E-05	0,000221585	0,00105	0,00124399	0,00169	0,00154722	0	0
16	30	7	20	27	3	999	0,42413	0,0114365	0,4077	0,0109165	0,00068	0,00076	0,15838	0,00994764	0,00024	0,000471593	0,0067	0,00554346	0,00216	0,00186933	1,00E-05	9,95E-05
16	30	7	20	27	6	999	0,41185	0,0122567	0,31754	0,00765561	0,00073	0,000936536	0,23979	0,011329	0,00027	0,00046594	0,02746	0,0124831	0,00236	0,0021001	0	0
16	30	7	20	7	0	999	0,55848	0,00749997	0,07833	0,00659554	0,26288	0,00822956	0,09151	0,00749199	0,00021	0,000475289	0,00136	0,00126902	0,00693	0,00331438	0,0003	0,0005
16	30	7	20	7	3	999	0,51597	0,00796298	0,06335	0,00704042	0,1971	0,00671789	0,20215	0,00763332	0,0006	0,000883176	0,01398	0,00395469	0,00659	0,00346726	0,00026	0,00054074
16	30	7	20	7	6	999	0,4827	0,00889775	0,05178	0,00627149	0,14089	0,00557117	0,28891	0,00829469	0,00093	0,00105124	0,02869	0,00377013	0,00594	0,00334012	0,00016	0,000392938
16	30	7	25	12	0	999	0,62956	0,00817596	0,00514	0,00274962	0,35324	0,00828024	0,00198	0,00156831	0	0	0,00012	0,000324962	0,00955	0,00393287	0,00041	0,000617981
16	30	7	25	12	3	999	0,6243	0,00899944	0,00489	0,00255693	0,34405	0,0081907	0,01595	0,00618769	8,00E-05	0,000305941	0,00132	0,00250152	0,00905	0,00383504	0,00036	0,000591946
16	30	7	25	12	6	999	0,54809	0,00865343	0,00682	0,00249952	0,2523	0,00771298	0,13152	0,00799435	0,00053	0,000754387	0,05359	0,00453452	0,0068	0,00382623	0,00035	0,000606218
16	30	7	25	17	0	999	0,46885	0,012206	0,48769	0,0168652	0,03902	0,00686583	0,00216	0,00172464	0	0	0,00059	0,000736139	0,00165	0,00149248	4,00E-05	0,000195959
16	30	7	25	17	3	999	0,46637	0,00935912	0,47636	0,0149007	0,03913	0,00620428	0,01266	0,00633596	2,00E-05	0,00014	0,00379	0,00212271	0,00162	0,00131742	5,00E-05	0,000217945
16	30	7	25	17	6	999	0,44871	0,0106069	0,37284	0,0176407	0,04195	0,00717409	0,10349	0,00797809	0,00011	0,00031289	0,03064	0,00486111	0,00219	0,00165345	7,00E-05	0,000255147
16	30	7	25	22	0	999	0,44405	0,00581614	0,54962	0,00589369	0,0018	0,00156205	0,00223	0,0016903	0	0	0,00086	0,00102	0,00143	0,00151826	1,00E-05	9,95E-05
16	30	7	25	22	3	999	0,43895	0,00674444	0,54007	0,00843476	0,00138	0,00135484	0,01242	0,0063815	0	0	0,00579	0,0043065	0,00137	0,00134651	2,00E-05	0,00014
16	30	7	25	22	6	999	0,42502	0,00970977	0,45943	0,0109044	0,00126	0,00167702	0,10021	0,0089446	0,00017	0,000375633	0,01224	0,00895558	0,00165	0,00131434	2,00E-05	0,00014
16	30	7	25	27	0	999	0,44293	0,00602205	0,55162	0,00612173	0,00073	0,000881533	0,00243	0,00197107	0	0	0,00087	0,000965971	0,00142	0,00144347	0	0
16	30	7	25	27	3	999	0,43942	0,00771904	0,54321	0,0086282	0,00058	0,000862322	0,01127	0,00621748	3,00E-05	0,000170587	0,00391	0,00376854	0,00157	0,00147821	1,00E-05	9,95E-05
16	30	7	25	27	6	999	0,42376	0,00927698	0,46526	0,0124793	0,00069	0,000934826	0,0978	0,0103305	8,00E-05	0,000271293	0,0108	0,00737021	0,00161	0,00137764	0	0
16	30	7	25	7	0	999	0,62959	0,00805741	0,00521	0,0025663	0,35359	0,00846061	0,00205	0,00128355	2,00E-05	0,00014	0,00014	0,000469468	0,00903	0,00368363	0,00037	0,000642729
16	30	7	25	7	3	999	0,62564	0,00757828	0,00473	0,00245705	0,34392	0,00858217	0,0156	0,00604152	0,0001	0,0003	0,0008	0,00160624	0,0088	0,00401497	0,00041	0,000617981
16	30	7	25	7	6	999	0,54962	0,00823381	0,0072	0,0030133	0,25429	0,00797157	0,13074	0,00724792	0,00066	0,000839285	0,05045	0,00509779	0,00677	0,00347809	0,00027	0,000486929
16	30	7	30	12	0	999	0,63168	0,00738767	0,00185	0,00131434	0,35589	0,00746846	0,00063	0,000808146	0	0	1,00E-05	9,95E-05	0,00954	0,00385855	0,0004	0,000678233
16	30	7	30	12	3	999	0,62946	0,00820173	0,00182	0,0013739	0,35753	0,00774397	0,00132	0,00117371	0	0	8,00E-05	0,000305941	0,00933	0,00416186	0,00046	0,000669627
16	30	7	30	12	6	999	0,6303	0,00784028	0,00163	0,00141884	0,35512	0,00775665	0,00313	0,0019832	3,00E-05	0,000170587	8,00E-05	0,000305941	0,0093	0,00353129	0,00041	0,000584722
16	30	7	30	17	0	999	0,48693	0,028295	0,44115	0,0799687	0,06779	0,0526324	0,00089	0,000859011	0	0	0,00074	0,000807713	0,00243	0,00235905	7,00E-05	0,000291719
16	30	7	30	17	3	999	0,49506	0,0391767	0,41702	0,115601	0,08093	0,0772261	0,00136	0,00128468	0	0	0,00301	0,00188942	0,00256	0,00213691	6,00E-05	0,000276405
16	30	7	30	17	6	999	0,48486	0,0351542	0,41957	0,0976289	0,07284	0,0657908	0,00299	0,00210473	4,00E-05	0,000241661	0,01708	0,0052909	0,00253	0,00237678	9,00E-05	0,000286182
16	30	7	30	22	0	999	0,4444	0,00698284	0,55062	0,00685825	0,00197	0,0017914	0,00098	0,00100975	0	0	0,00079	0,000972574	0,00124	0,00124996	0	0
16	30	7	30	22	3	999	0,4412	0,00618547	0,54901	0,00581807	0,00143	0,00140182	0,00152	0,00146615	1,00E-05	9,95E-05	0,00549	0,00402118	0,00134	0,00128234	0	0
16	30	7	30	22	6	999	0,43342	0,00745544	0,53985	0,00757809	0,00085	0,000983616	0,00292	0,00216647	3,00E-05	0,000170587	0,02162	0,00950345	0,00131	0,00133188	0	0
16	30	7	30	27	0	999	0,4431	0,00723948	0,55331	0,0071045	0,00065	0,000766485	0,00092	0,000986712	0	0	0,00083	0,000938669	0,00119	0,00120578	0	0
16	30	7	30	27	3	999	0,44019	0,00677007	0,55102	0,00590759	0,00068	0,000823165	0,00137	0,00153398	0	0	0,00533	0,0040523	0,00141	0,00134235	0	0
16	30	7	30	27	6	999	0,43415	0,00800422	0,54306	0,00821197	0,00064	0,000830903	0,00319	0,00254045	1,00E-05	9,95E-05	0,01737	0,00995455	0,00158	0,00174459	0	0
16	30	7	30	7	0	999	0,63235	0,0074945	0,00169	0,00122225	0,35564	0,00756772	0,00068	0,000835225	0	0	6,00E-05	0,000237487	0,00915	0,00347671	0,00043	0,000696491
16	30	7	30	7	3	999	0,63103	0,00812706	0,00185	0,00151245	0,3564	0,00805481	0,00125	0,00129904	1,00E-05	9,95E-05	2,00E-05	0,00014	0,00908	0,00329751	0,00036	0,000608605
16	30	7	30	7	6	999	0,63036	0,00880173	0,00187	0,00150103	0,3551	0,00879261	0,00283	0,00184421	1,00E-05	9,95E-05	0,00013	0,000439431	0,00935	0,0039834	0,00035	0,000572276
16	35	2	10	12	0	999	0,2966	0,0502921	0,01273	0,00819372	0,00125	0,00154515	0,60979	0,0310652	0,02776	0,032358	0,00039	0,000614736	0,05141	0,0532594	7,00E-05	0,000291719
16	35	2	10	17	0	999	0,29039	0,0575282	0,01312	0,00912061	0,00124	0,00150413	0,60688	0,0310133	0,03121	0,0338539	0,0003	0,000519615	0,05679	0,0587301	7,00E-05	0,000255147
16	35	2	10	22	0	999	0,28821	0,0579969	0,01305	0,00901596	0,00092	0,00105527	0,61019	0,0310894	0,03054	0,0319729	0,00035	0,000668954	0,0567	0,0612164	4,00E-05	0,000195959
16	35	2	10	27	0	999	0,28309	0,0604295	0,01252	0,00950629	0,00064	0,000911263	0,60287	0,0335	0,03672	0,0362158	0,0003	0,000591608	0,06378	0,0630823	8,00E-05	0,000271293
16	35	2	10	2	0	999	0,19699	0,137963	0,00852	0,00787589	0,00097	0,00155213	0,45239	0,233361	0,18529	0,229489	0,00301	0,00535443	0,12067	0,107782	0,03216	0,0503159
16	35	2	10	32	0	999	0,29252	0,0572895	0,01382	0,00942696	0,00084	0,00109289	0,61344	0,0289528	0,02698	0,0307099	0,00043	0,000724638	0,05192	0,0594003	5,00E-05	0,000217945
16	35	2	10	7	0	999	0,29286	0,0557424	0,01248	0,00843146	0,00137	0,00155984	0,60804	0,0279503	0,02949	0,0307569	0,00047	0,000684909	0,05519	0,0569462	0,0001	0,000360555
16	35	2	15	12	0	999	0,34345	0,0104617	0,15595	0,0102288	0,01148	0,00322019	0,48275	0,0100642	0,00108	0,000856505	0,00181	0,00198844	0,00348	0,00274036	0	0
16	35	2	15	17	0	999	0,33616	0,0106158	0,18127	0,0101201	0,00279	0,00227726	0,47427	0,0114367	0,00091	0,000906587	0,00143	0,00179586	0,00317	0,00274246	0	0
16	35	2	15	22	0	999	0,3354	0,0108074	0,18472	0,00877164	0,00081	0,000924067	0,47248	0,00929675	0,00094	0,000977957	0,00256	0,00344476	0,00309	0,00262334	0	0
16	35	2	15	27	0	999	0,33504	0,0101459	0,18429	0,00802782	0,0006	0,000812404	0,4727	0,00914604	0,00096	0,00093723	0,00266	0,00321005	0,00374	0,00290041	1,00E-05	9,95E-05
16	35	2	15	2	0	999	0,35093	0,0104845	0,10684	0,00651724	0,03689	0,00344933	0,49587	0,0103437	0,00174	0,00139728	0,00248	0,00216555	0,00511	0,00409364	0,00014	0,000346987
16	35	2	15	32	0	999	0,33712	0,0115562	0,18476	0,00901457	0,00059	0,000775822	0,47096	0,00975594	0,00096	0,000958332	0,00243	0,00356723	0,00318	0,00315398	0	0
16	35	2	15	7	0	999	0,34723	0,0100079	0,1319	0,00808888	0,02429	0,00333855	0,4896	0,0098813	0,00139	0,00119076	0,00179	0,00214614	0,00375	0,00335075	5,00E-05	0,000259808
16	35	2	20	12	0	999	0,33211	0,0117813	0,38026	0,0161299	0,00853	0,00440103	0,27675	0,014428	0,00032	0,000526878	0,00058	0,000789683	0,00143	0,00143007	2,00E-05	0,00014
16	35	2	20	17	0	999	0,32413	0,0126045	0,40383	0,0221405	0,00109	0,00150396	0,26865	0,0176263	0,00028	0,00053066	0,00067	0,000749066	0,00135	0,00143091	0	0
16	35	2	20	22	0	999	0,32341	0,0138968	0,40717	0,0243594	0,0005	0,00067082	0,26648	0,0194861	0,00033	0,000617333	0,00055	0,00068374	0,00156	0,00146506	0	0
16	35	2	20	27	0	999	0,32473	0,0119915	0,40119	0,018871	0,00053	0,000754387	0,27106	0,0163749	0,00027	0,000545069	0,00062	0,000745386	0,0016	0,00150333	0	0
16	35	2	20	2	0	999	0,41052	0,0096005	0,10668	0,00648672	0,11985	0,00603386	0,35205	0,010953	0,00118	0,00108056	0,00458	0,00225468	0,00492	0,00265586	0,00022	0,000521153
16	35	2	20	32	0	999	0,32369	0,0117036	0,40327	0,0200034	0,00051	0,000727942	0,27006	0,0175036	0,00029	0,000534696	0,00069	0,000844926	0,00149	0,00158427	0	0
16	35	2	20	7	0	999	0,3894	0,00949105	0,18418	0,00937591	0,08801	0,00676535	0,32957	0,0120135	0,00051	0,000754917	0,00472	0,00228945	0,00347	0,00327553	0,00014	0,000346987
16	35	2	25	12	0	999	0,32116	0,0150451	0,59682	0,0226254	0,00163	0,00142587	0,07858	0,0145466	0,00012	0,00040694	0,00064	0,000741889	0,00105	0,00116082	0	0
16	35	2	25	17	0	999	0,31812	0,0171583	0,60051	0,027117	0,00048	0,000670522	0,07932	0,0155743	4,00E-05	0,000195959	0,00069	0,000833007	0,00084	0,000945727	0	0
16	35	2	25	22	0	999	0,31896	0,0152065	0,60093	0,0237808	0,00048	0,000670522	0,07794	0,0161572	6,00E-05	0,000237487	0,00068	0,000798499	0,00095	0,00109886	0	0
16	35	2	25	27	0	999	0,31615	0,0167507	0,60428	0,0237184	0,00045	0,000572276	0,07743	0,0155976	9,00E-05	0,000286182	0,0007	0,000818535	0,0009	0,00105357	0	0
16	35	2	25	2	0	999	0,51247	0,0108143	0,07898	0,00750197	0,2662	0,00884873	0,13314	0,0102255	0,00059	0,000775822	0,00156	0,0014375	0,00675	0,00358713	0,00031	0,000542125
16	35	2	25	32	0	999	0,32064	0,0154185	0,59982	0,0222186	0,00043	0,000667158	0,07738	0,0149571	5,00E-05	0,000217945	0,00075	0,000829156	0,00093	0,00113362	0	0
16	35	2	25	7	0	999	0,4827	0,0107047	0,1604	0,0138188	0,225	0,00939787	0,12457	0,0104406	0,00033	0,000617333	0,00177	0,00131799	0,00499	0,0028231	0,00024	0,000492341
16	35	2	30	12	0	999	0,3203	0,0158256	0,67438	0,0161231	0,00109	0,0010592	0,00269	0,0020479	0	0	0,00074	0,000890169	0,00079	0,000982802	1,00E-05	9,95E-05
16	35	2	30	17	0	999	0,31741	0,0197889	0,67772	0,0199985	0,00049	0,000670746	0,00291	0,00257719	1,00E-05	9,95E-05	0,00079	0,000840179	0,00067	0,000825288	0	0
16	35	2	30	22	0	999	0,32001	0,0178944	0,67512	0,0184696	0,00051	0,000727942	0,00298	0,00246568	0	0	0,0008	0,000848528	0,00058	0,000789683	0	0
16	35	2	30	27	0	999	0,31728	0,0176941	0,6778	0,0182066	0,00052	0,000685274	0,00289	0,00244906	0	0	0,00082	0,000876128	0,00069	0,000844926	0	0
16	35	2	30	2	0	999	0,60894	0,00843424	0,00551	0,00260574	0,37256	0,00861896	0,00245	0,00155161	4,00E-05	0,000195959	0,00011	0,000371349	0,00992	0,0045314	0,00047	0,000655057
16	35	2	30	32	0	999	0,31766	0,017799	0,67763	0,0182108	0,00043	0,000667158	0,00287	0,0023565	0	0	0,00082	0,000876128	0,00059	0,000801187	0	0
16	35	2	30	7	0	999	0,60901	0,00857612	0,00612	0,00302417	0,37138	0,00876445	0,00258	0,00178986	1,00E-05	9,95E-05	0,00012	0,000430813	0,01034	0,00472064	0,00044	0,000621611
16	35	2	35	12	0	999	0,32088	0,0194691	0,67514	0,0195592	0,00119	0,0010459	0,00127	0,00123171	0	0	0,0008	0,000787401	0,00072	0,000949526	0	0
16	35	2	35	17	0	999	0,31605	0,0192678	0,68052	0,0195082	0,00055	0,000753326	0,00139	0,00154852	1,00E-05	9,95E-05	0,00079	0,000816027	0,00069	0,000879716	0	0
16	35	2	35	22	0	999	0,31896	0,0149036	0,67772	0,0148345	0,00052	0,000655439	0,00131	0,00135422	0	0	0,00072	0,000775629	0,00077	0,00103783	0	0
16	35	2	35	27	0	999	0,31701	0,017025	0,67945	0,0170032	0,00058	0,000723602	0,00145	0,00140979	0	0	0,00072	0,0007494	0,00079	0,000941223	0	0
16	35	2	35	2	0	999	0,61082	0,00879134	0,00196	0,00145547	0,37538	0,00888795	0,00091	0,000917551	1,00E-05	9,95E-05	3,00E-05	0,000170587	0,01044	0,00425751	0,00045	0,000638357
16	35	2	35	32	0	999	0,31967	0,0147323	0,67693	0,0146699	0,0005	0,000685565	0,00142	0,00140129	0	0	0,00075	0,000766485	0,00073	0,000914932	0	0
16	35	2	35	7	0	999	0,61007	0,00736105	0,002	0,00138564	0,37642	0,00780536	0,00101	0,00114451	1,00E-05	9,95E-05	1,00E-05	9,95E-05	0,0101	0,00423438	0,00038	0,000561783
16	35	2	5	12	0	999	0,21533	0,0681432	0,00057	0,000710704	0,00042	0,000695414	0,57911	0,0327007	0,10936	0,0345319	0,00014	0,0003747	0,09493	0,0666943	0,00014	0,0003747
16	35	2	5	17	0	999	0,21429	0,0676493	0,00057	0,000751731	0,0005	0,000655744	0,58751	0,0350866	0,1017	0,0332029	0,00015	0,000384057	0,09516	0,0668791	0,00012	0,000324962
16	35	2	5	22	0	999	0,20719	0,0743099	0,00055	0,000739932	0,0004	0,000663325	0,58826	0,0373504	0,10165	0,0352362	0,00018	0,000433128	0,10165	0,0734596	0,00012	0,000324962
16	35	2	5	27	0	999	0,20956	0,0663681	0,00055	0,000779423	0,00048	0,000727736	0,58641	0,0357763	0,10294	0,0335499	0,0002	0,000447214	0,09978	0,0649695	8,00E-05	0,000271293
16	35	2	5	2	0	999	0,03715	0,0796129	0,00178	0,0041342	0,00015	0,000384057	0,11894	0,161499	0,56056	0,157032	0,00856	0,00786552	0,18183	0,0670413	0,09103	0,0623372
16	35	2	5	32	0	999	0,21098	0,0671406	0,0005	0,00074162	0,00042	0,000680882	0,58392	0,0351888	0,10566	0,0341658	0,0002	0,000447214	0,09823	0,065114	9,00E-05	0,000319218
16	35	2	5	7	0	999	0,20974	0,0691602	0,00071	0,000851998	0,00048	0,000655439	0,58653	0,0326865	0,10251	0,0329374	0,00013	0,000336303	0,0997	0,0682981	0,0002	0,000424264
16	35	7	10	12	0	999	0,36018	0,00922429	0,16955	0,00829382	0,01956	0,00352227	0,44597	0,00837789	0,00057	0,000724638	0,00064	0,000954149	0,00352	0,00313203	1,00E-05	9,95E-05
16	35	7	10	12	3	999	0,35755	0,0094259	0,12056	0,00582292	0,01189	0,0030558	0,50247	0,00789868	0,00062	0,000821949	0,00145	0,00151905	0,00545	0,00515049	1,00E-05	9,95E-05
16	35	7	10	12	6	999	0,35477	0,0107358	0,0686	0,00577927	0,006	0,00289137	0,55683	0,00743513	0,00149	0,00132284	0,00398	0,00236635	0,00831	0,00742657	2,00E-05	0,00014
16	35	7	10	17	0	999	0,35955	0,0097009	0,18436	0,0105333	0,00743	0,00360348	0,4436	0,0081388	0,00045	0,000622495	0,00075	0,00117792	0,00383	0,00306286	3,00E-05	0,000170587
16	35	7	10	17	3	999	0,35454	0,00965134	0,13364	0,00646455	0,00392	0,00214793	0,50159	0,00801885	0,00054	0,000726911	0,00094	0,00138434	0,00483	0,00476247	0	0
16	35	7	10	17	6	999	0,35415	0,0120626	0,07466	0,0074111	0,00336	0,0021001	0,55653	0,00790121	0,00152	0,00143861	0,00259	0,00208372	0,00719	0,00590033	0	0
16	35	7	10	22	0	999	0,35976	0,0111956	0,19262	0,0109415	0,0021	0,00249199	0,44012	0,0094544	0,00047	0,000655057	0,00133	0,00243333	0,0036	0,00268328	0	0
16	35	7	10	22	3	999	0,35312	0,0101235	0,14127	0,00673774	0,00068	0,000881816	0,4996	0,00882156	0,00063	0,000783007	0,0005	0,000842615	0,0042	0,00365513	0	0
16	35	7	10	22	6	999	0,35464	0,00972576	0,08229	0,00621658	0,00083	0,0010301	0,55349	0,00765571	0,00124	0,0012093	0,00132	0,00144139	0,00619	0,00524918	0	0
16	35	7	10	27	0	999	0,35944	0,0114842	0,19298	0,0114263	0,00094	0,00124756	0,44034	0,00927278	0,00045	0,000653835	0,00255	0,00490383	0,00328	0,00267612	2,00E-05	0,00014
16	35	7	10	27	3	999	0,35406	0,0106732	0,14109	0,00640015	0,0005	0,000714143	0,49827	0,00996178	0,0006	0,000734847	0,00082	0,00120316	0,00466	0,00480254	0	0
16	35	7	10	27	6	999	0,35441	0,0108315	0,08228	0,00775639	0,00069	0,00085668	0,55337	0,00758901	0,00129	0,00143035	0,00115	0,00124399	0,0068	0,00598331	1,00E-05	9,95E-05
16	35	7	10	32	0	999	0,36237	0,010642	0,19081	0,0105714	0,00057	0,000751731	0,43869	0,00868181	0,00052	0,000699714	0,0032	0,00455192	0,00384	0,00318973	0	0
16	35	7	10	32	3	999	0,35288	0,00992701	0,14183	0,00524606	0,00047	0,000713512	0,49953	0,00847048	0,00057	0,000777882	0,00068	0,00111247	0,00404	0,00376276	0	0
16	35	7	10	32	6	999	0,35296	0,0103951	0,08261	0,00573915	0,00062	0,000809691	0,55486	0,00750069	0,00118	0,00110797	0,00122	0,00130828	0,00655	0,00597725	0	0
16	35	7	10	7	0	999	0,36383	0,00985602	0,15206	0,00598134	0,03464	0,00355674	0,44465	0,00923945	0,00059	0,000801187	0,00055	0,00099373	0,00361	0,00315878	7,00E-05	0,000255147
16	35	7	10	7	3	999	0,36112	0,00892108	0,10871	0,00579706	0,02044	0,00361475	0,50211	0,00754307	0,00067	0,000749066	0,00183	0,00217281	0,0051	0,00488979	2,00E-05	0,00014
16	35	7	10	7	6	999	0,35511	0,010599	0,06171	0,00656703	0,01009	0,00349598	0,55636	0,0073587	0,00194	0,00177663	0,00568	0,00274182	0,0091	0,00741013	1,00E-05	9,95E-05
16	35	7	15	12	0	999	0,39125	0,00988572	0,19883	0,0105651	0,05651	0,00455959	0,34102	0,00897773	0,00048	0,000685274	0,00885	0,00342454	0,00299	0,00214707	7,00E-05	0,000255147
16	35	7	15	12	3	999	0,37449	0,00860639	0,16619	0,0119086	0,03507	0,00434109	0,40342	0,0081181	0,00056	0,000711618	0,01657	0,00701749	0,00364	0,00324814	6,00E-05	0,000237487
16	35	7	15	12	6	999	0,3622	0,00974782	0,12358	0,00670251	0,02245	0,00311569	0,46208	0,00936982	0,00058	0,000789683	0,02538	0,005075	0,00367	0,00295315	6,00E-05	0,000237487
16	35	7	15	17	0	999	0,38661	0,00911142	0,23471	0,00980234	0,03114	0,00471385	0,3344	0,00857555	0,00038	0,00057931	0,00964	0,00481564	0,00309	0,00236683	3,00E-05	0,000170587
16	35	7	15	17	3	999	0,37013	0,00875061	0,19243	0,0126525	0,01797	0,00411693	0,40098	0,00809318	0,00041	0,000617981	0,01537	0,0076872	0,00269	0,00196822	2,00E-05	0,00014
16	35	7	15	17	6	999	0,35784	0,00973213	0,1503	0,00884251	0,00865	0,00301455	0,45869	0,00902629	0,00051	0,000699929	0,01971	0,00691418	0,00428	0,00360855	2,00E-05	0,00014
16	35	7	15	22	0	999	0,38027	0,00910369	0,26377	0,00914752	0,01417	0,00372573	0,32776	0,00896451	0,00034	0,000586856	0,01096	0,00448758	0,00271	0,00234647	2,00E-05	0,00014
16	35	7	15	22	3	999	0,36534	0,00933083	0,21095	0,0125159	0,00594	0,00343168	0,39238	0,00930997	0,00039	0,00066174	0,02182	0,00900709	0,00314	0,00263067	4,00E-05	0,000195959
16	35	7	15	22	6	999	0,35334	0,0092814	0,17641	0,00814751	0,00097	0,0011786	0,45779	0,00862589	0,00051	0,000741552	0,0076	0,00718471	0,00337	0,00286236	1,00E-05	9,95E-05
16	35	7	15	27	0	999	0,37601	0,0104293	0,28866	0,00682821	0,00184	0,0016536	0,31958	0,00905779	0,00028	0,000511468	0,01111	0,00544407	0,00252	0,00229556	0	0
16	35	7	15	27	3	999	0,36308	0,0111038	0,21872	0,00911381	0,00126	0,00136103	0,38753	0,0101641	0,00041	0,000584722	0,02562	0,0105345	0,00335	0,00310926	3,00E-05	0,000170587
16	35	7	15	27	6	999	0,35399	0,0105939	0,17713	0,00828813	0,0006	0,000824621	0,45686	0,00974579	0,00047	0,000684909	0,00794	0,00668404	0,00301	0,00241866	0	0
16	35	7	15	32	0	999	0,37712	0,0109866	0,29195	0,00664887	0,00053	0,000727393	0,31816	0,00977622	0,0004	0,000632456	0,0091	0,00567362	0,00274	0,00223884	0	0
16	35	7	15	32	3	999	0,3645	0,0102835	0,22095	0,00809614	0,00077	0,000858545	0,38699	0,00957862	0,00046	0,000623217	0,02334	0,0110147	0,00296	0,00237453	3,00E-05	0,000170587
16	35	7	15	32	6	999	0,35304	0,0115628	0,17688	0,0079941	0,00059	0,0007496	0,45727	0,0108764	0,00054	0,000713022	0,00814	0,00653608	0,00354	0,00302463	0	0
16	35	7	15	7	0	999	0,3993	0,0090161	0,15168	0,0100338	0,08837	0,00542891	0,35104	0,00787137	0,00046	0,000669627	0,00547	0,00298816	0,00355	0,00291676	0,00013	0,000364829
16	35	7	15	7	3	999	0,37944	0,0091053	0,13252	0,00947785	0,05736	0,00393832	0,4107	0,00782496	0,00058	0,000763937	0,01545	0,00525619	0,0039	0,00314166	5,00E-05	0,000217945
16	35	7	15	7	6	999	0,36694	0,0110334	0,10267	0,00645299	0,03533	0,00324671	0,464	0,00928116	0,00063	0,000757034	0,02621	0,00430882	0,00413	0,0036212	9,00E-05	0,000349142
16	35	7	20	7	0	999	0,4463	0,00892132	0,14099	0,00598414	0,16283	0,00737707	0,24121	0,00895577	0,00045	0,00068374	0,00324	0,00172696	0,00482	0,00264719	0,00016	0,000392938
[truncated: 6,675 more rows]
