# Supplementary material for: When honesty and cheating pay off: the evolution of honest and dishonest equilibria in a conventional signalling game
Source: BMC Evol Biol. 2017 Dec 28;17:270. doi: 10.1186/s12862-017-1112-y (PMC5745956; doi:10.1186/s12862-017-1112-y)
Supplement: Supplementary file 3 — Dataset 2. Szalai and Számadó [25] parameter regions. (CSV 292 kb) [file 12862_2017_1112_MOESM3_ESM.csv]

SS09code	parameter_region	V	Css	Cww	Cws	Csw	Ff
26.0	3.0	10.0	20.0	7.0	15.0	17.0	0.0
35.0	3.0	10.0	20.0	7.0	20.0	17.0	0.0
36.0	3.0	10.0	20.0	7.0	20.0	17.0	3.0
61.0	3.0	10.0	25.0	12.0	20.0	22.0	0.0
73.0	3.0	10.0	25.0	12.0	25.0	22.0	0.0
74.0	3.0	10.0	25.0	12.0	25.0	22.0	3.0
75.0	3.0	10.0	25.0	12.0	25.0	22.0	6.0
119.0	3.0	10.0	25.0	2.0	20.0	12.0	0.0
120.0	3.0	10.0	25.0	2.0	20.0	17.0	0.0
121.0	3.0	10.0	25.0	2.0	20.0	22.0	0.0
124.0	3.0	10.0	25.0	2.0	25.0	12.0	0.0
125.0	3.0	10.0	25.0	2.0	25.0	17.0	0.0
126.0	3.0	10.0	25.0	2.0	25.0	22.0	0.0
161.0	3.0	10.0	25.0	7.0	20.0	17.0	0.0
164.0	3.0	10.0	25.0	7.0	20.0	22.0	0.0
173.0	3.0	10.0	25.0	7.0	25.0	17.0	0.0
174.0	3.0	10.0	25.0	7.0	25.0	17.0	3.0
176.0	3.0	10.0	25.0	7.0	25.0	22.0	0.0
177.0	3.0	10.0	25.0	7.0	25.0	22.0	3.0
222.0	3.0	10.0	30.0	12.0	25.0	22.0	0.0
226.0	3.0	10.0	30.0	12.0	25.0	27.0	0.0
238.0	3.0	10.0	30.0	12.0	30.0	22.0	0.0
239.0	3.0	10.0	30.0	12.0	30.0	22.0	3.0
240.0	3.0	10.0	30.0	12.0	30.0	22.0	6.0
242.0	3.0	10.0	30.0	12.0	30.0	27.0	0.0
243.0	3.0	10.0	30.0	12.0	30.0	27.0	3.0
244.0	3.0	10.0	30.0	12.0	30.0	27.0	6.0
276.0	3.0	10.0	30.0	17.0	25.0	27.0	0.0
294.0	3.0	10.0	30.0	17.0	30.0	27.0	0.0
297.0	3.0	10.0	30.0	17.0	30.0	27.0	3.0
298.0	3.0	10.0	30.0	17.0	30.0	27.0	6.0
359.0	3.0	10.0	30.0	2.0	25.0	12.0	0.0
360.0	3.0	10.0	30.0	2.0	25.0	17.0	0.0
361.0	3.0	10.0	30.0	2.0	25.0	22.0	0.0
362.0	3.0	10.0	30.0	2.0	25.0	27.0	0.0
365.0	3.0	10.0	30.0	2.0	30.0	12.0	0.0
366.0	3.0	10.0	30.0	2.0	30.0	17.0	0.0
367.0	3.0	10.0	30.0	2.0	30.0	22.0	0.0
368.0	3.0	10.0	30.0	2.0	30.0	27.0	0.0
425.0	3.0	10.0	30.0	7.0	25.0	17.0	0.0
428.0	3.0	10.0	30.0	7.0	25.0	22.0	0.0
431.0	3.0	10.0	30.0	7.0	25.0	27.0	0.0
440.0	3.0	10.0	30.0	7.0	30.0	17.0	0.0
441.0	3.0	10.0	30.0	7.0	30.0	17.0	3.0
443.0	3.0	10.0	30.0	7.0	30.0	22.0	0.0
444.0	3.0	10.0	30.0	7.0	30.0	22.0	3.0
446.0	3.0	10.0	30.0	7.0	30.0	27.0	0.0
447.0	3.0	10.0	30.0	7.0	30.0	27.0	3.0
520.0	3.0	10.0	35.0	12.0	30.0	22.0	0.0
524.0	3.0	10.0	35.0	12.0	30.0	27.0	0.0
528.0	3.0	10.0	35.0	12.0	30.0	32.0	0.0
540.0	3.0	10.0	35.0	12.0	35.0	22.0	0.0
541.0	3.0	10.0	35.0	12.0	35.0	22.0	3.0
542.0	3.0	10.0	35.0	12.0	35.0	22.0	6.0
544.0	3.0	10.0	35.0	12.0	35.0	27.0	0.0
545.0	3.0	10.0	35.0	12.0	35.0	27.0	3.0
546.0	3.0	10.0	35.0	12.0	35.0	27.0	6.0
548.0	3.0	10.0	35.0	12.0	35.0	32.0	0.0
549.0	3.0	10.0	35.0	12.0	35.0	32.0	3.0
550.0	3.0	10.0	35.0	12.0	35.0	32.0	6.0
612.0	3.0	10.0	35.0	17.0	30.0	27.0	0.0
618.0	3.0	10.0	35.0	17.0	30.0	32.0	0.0
636.0	3.0	10.0	35.0	17.0	35.0	27.0	0.0
639.0	3.0	10.0	35.0	17.0	35.0	27.0	3.0
640.0	3.0	10.0	35.0	17.0	35.0	27.0	6.0
642.0	3.0	10.0	35.0	17.0	35.0	32.0	0.0
645.0	3.0	10.0	35.0	17.0	35.0	32.0	3.0
646.0	3.0	10.0	35.0	17.0	35.0	32.0	6.0
688.0	3.0	10.0	35.0	22.0	30.0	32.0	0.0
712.0	3.0	10.0	35.0	22.0	35.0	32.0	0.0
717.0	3.0	10.0	35.0	22.0	35.0	32.0	3.0
718.0	3.0	10.0	35.0	22.0	35.0	32.0	6.0
784.0	3.0	10.0	35.0	2.0	30.0	12.0	0.0
785.0	3.0	10.0	35.0	2.0	30.0	17.0	0.0
786.0	3.0	10.0	35.0	2.0	30.0	22.0	0.0
787.0	3.0	10.0	35.0	2.0	30.0	27.0	0.0
789.0	3.0	10.0	35.0	2.0	30.0	32.0	0.0
791.0	3.0	10.0	35.0	2.0	35.0	12.0	0.0
792.0	3.0	10.0	35.0	2.0	35.0	17.0	0.0
793.0	3.0	10.0	35.0	2.0	35.0	22.0	0.0
794.0	3.0	10.0	35.0	2.0	35.0	27.0	0.0
796.0	3.0	10.0	35.0	2.0	35.0	32.0	0.0
891.0	3.0	10.0	35.0	7.0	30.0	17.0	0.0
894.0	3.0	10.0	35.0	7.0	30.0	22.0	0.0
897.0	3.0	10.0	35.0	7.0	30.0	27.0	0.0
900.0	3.0	10.0	35.0	7.0	30.0	32.0	0.0
909.0	3.0	10.0	35.0	7.0	35.0	17.0	0.0
910.0	3.0	10.0	35.0	7.0	35.0	17.0	3.0
912.0	3.0	10.0	35.0	7.0	35.0	22.0	0.0
913.0	3.0	10.0	35.0	7.0	35.0	22.0	3.0
915.0	3.0	10.0	35.0	7.0	35.0	27.0	0.0
916.0	3.0	10.0	35.0	7.0	35.0	27.0	3.0
918.0	3.0	10.0	35.0	7.0	35.0	32.0	0.0
919.0	3.0	10.0	35.0	7.0	35.0	32.0	3.0
935.0	3.0	13.0	15.0	2.0	10.0	12.0	0.0
938.0	3.0	13.0	15.0	2.0	15.0	12.0	0.0
960.0	3.0	13.0	20.0	2.0	15.0	12.0	0.0
961.0	3.0	13.0	20.0	2.0	15.0	17.0	0.0
964.0	3.0	13.0	20.0	2.0	20.0	12.0	0.0
965.0	3.0	13.0	20.0	2.0	20.0	17.0	0.0
984.0	3.0	13.0	20.0	7.0	15.0	17.0	0.0
993.0	3.0	13.0	20.0	7.0	20.0	17.0	0.0
994.0	3.0	13.0	20.0	7.0	20.0	17.0	3.0
995.0	3.0	13.0	20.0	7.0	20.0	17.0	6.0
1067.0	3.0	13.0	35.0	12.0	30.0	22.0	0.0
1068.0	3.0	13.0	35.0	12.0	30.0	22.0	3.0
1071.0	3.0	13.0	35.0	12.0	30.0	27.0	0.0
1072.0	3.0	13.0	35.0	12.0	30.0	27.0	3.0
1075.0	3.0	13.0	35.0	12.0	30.0	32.0	0.0
1076.0	3.0	13.0	35.0	12.0	30.0	32.0	3.0
1087.0	3.0	13.0	35.0	12.0	35.0	22.0	0.0
1088.0	3.0	13.0	35.0	12.0	35.0	22.0	3.0
1089.0	3.0	13.0	35.0	12.0	35.0	22.0	6.0
1091.0	3.0	13.0	35.0	12.0	35.0	27.0	0.0
1092.0	3.0	13.0	35.0	12.0	35.0	27.0	3.0
1093.0	3.0	13.0	35.0	12.0	35.0	27.0	6.0
1095.0	3.0	13.0	35.0	12.0	35.0	32.0	0.0
1096.0	3.0	13.0	35.0	12.0	35.0	32.0	3.0
1097.0	3.0	13.0	35.0	12.0	35.0	32.0	6.0
1159.0	3.0	13.0	35.0	17.0	30.0	27.0	0.0
1162.0	3.0	13.0	35.0	17.0	30.0	27.0	3.0
1165.0	3.0	13.0	35.0	17.0	30.0	32.0	0.0
1168.0	3.0	13.0	35.0	17.0	30.0	32.0	3.0
1183.0	3.0	13.0	35.0	17.0	35.0	27.0	0.0
1186.0	3.0	13.0	35.0	17.0	35.0	27.0	3.0
1187.0	3.0	13.0	35.0	17.0	35.0	27.0	6.0
1189.0	3.0	13.0	35.0	17.0	35.0	32.0	0.0
1192.0	3.0	13.0	35.0	17.0	35.0	32.0	3.0
1193.0	3.0	13.0	35.0	17.0	35.0	32.0	6.0
1235.0	3.0	13.0	35.0	22.0	30.0	32.0	0.0
1240.0	3.0	13.0	35.0	22.0	30.0	32.0	3.0
1259.0	3.0	13.0	35.0	22.0	35.0	32.0	0.0
1264.0	3.0	13.0	35.0	22.0	35.0	32.0	3.0
1265.0	3.0	13.0	35.0	22.0	35.0	32.0	6.0
1266.0	3.0	13.0	35.0	22.0	35.0	32.0	9.0
1371.0	3.0	13.0	35.0	7.0	30.0	17.0	0.0
1372.0	3.0	13.0	35.0	7.0	30.0	17.0	3.0
1374.0	3.0	13.0	35.0	7.0	30.0	22.0	0.0
1375.0	3.0	13.0	35.0	7.0	30.0	22.0	3.0
1377.0	3.0	13.0	35.0	7.0	30.0	27.0	0.0
1378.0	3.0	13.0	35.0	7.0	30.0	27.0	3.0
1380.0	3.0	13.0	35.0	7.0	30.0	32.0	0.0
1381.0	3.0	13.0	35.0	7.0	30.0	32.0	3.0
1389.0	3.0	13.0	35.0	7.0	35.0	17.0	0.0
1390.0	3.0	13.0	35.0	7.0	35.0	17.0	3.0
1391.0	3.0	13.0	35.0	7.0	35.0	17.0	6.0
1392.0	3.0	13.0	35.0	7.0	35.0	22.0	0.0
1393.0	3.0	13.0	35.0	7.0	35.0	22.0	3.0
1394.0	3.0	13.0	35.0	7.0	35.0	22.0	6.0
1395.0	3.0	13.0	35.0	7.0	35.0	27.0	0.0
1396.0	3.0	13.0	35.0	7.0	35.0	27.0	3.0
1397.0	3.0	13.0	35.0	7.0	35.0	27.0	6.0
1398.0	3.0	13.0	35.0	7.0	35.0	32.0	0.0
1399.0	3.0	13.0	35.0	7.0	35.0	32.0	3.0
1400.0	3.0	13.0	35.0	7.0	35.0	32.0	6.0
1416.0	3.0	16.0	15.0	2.0	10.0	12.0	0.0
1463.0	3.0	16.0	20.0	2.0	15.0	12.0	0.0
1464.0	3.0	16.0	20.0	2.0	15.0	17.0	0.0
1467.0	3.0	16.0	20.0	2.0	20.0	12.0	0.0
1468.0	3.0	16.0	20.0	2.0	20.0	17.0	0.0
1522.0	3.0	16.0	25.0	12.0	20.0	22.0	0.0
1523.0	3.0	16.0	25.0	12.0	20.0	22.0	3.0
1580.0	3.0	16.0	25.0	2.0	20.0	12.0	0.0
1581.0	3.0	16.0	25.0	2.0	20.0	17.0	0.0
1582.0	3.0	16.0	25.0	2.0	20.0	22.0	0.0
1585.0	3.0	16.0	25.0	2.0	25.0	12.0	0.0
1586.0	3.0	16.0	25.0	2.0	25.0	17.0	0.0
1587.0	3.0	16.0	25.0	2.0	25.0	22.0	0.0
1625.0	3.0	16.0	25.0	7.0	20.0	22.0	0.0
1626.0	3.0	16.0	25.0	7.0	20.0	22.0	3.0
1637.0	3.0	16.0	25.0	7.0	25.0	22.0	0.0
1638.0	3.0	16.0	25.0	7.0	25.0	22.0	3.0
1639.0	3.0	16.0	25.0	7.0	25.0	22.0	6.0
1683.0	3.0	16.0	30.0	12.0	25.0	22.0	0.0
1684.0	3.0	16.0	30.0	12.0	25.0	22.0	3.0
1687.0	3.0	16.0	30.0	12.0	25.0	27.0	0.0
1688.0	3.0	16.0	30.0	12.0	25.0	27.0	3.0
1699.0	3.0	16.0	30.0	12.0	30.0	22.0	0.0
1703.0	3.0	16.0	30.0	12.0	30.0	27.0	0.0
1704.0	3.0	16.0	30.0	12.0	30.0	27.0	3.0
1705.0	3.0	16.0	30.0	12.0	30.0	27.0	6.0
1737.0	3.0	16.0	30.0	17.0	25.0	27.0	0.0
1740.0	3.0	16.0	30.0	17.0	25.0	27.0	3.0
1755.0	3.0	16.0	30.0	17.0	30.0	27.0	0.0
1758.0	3.0	16.0	30.0	17.0	30.0	27.0	3.0
1759.0	3.0	16.0	30.0	17.0	30.0	27.0	6.0
1760.0	3.0	16.0	30.0	17.0	30.0	27.0	9.0
1820.0	3.0	16.0	30.0	2.0	25.0	12.0	0.0
1821.0	3.0	16.0	30.0	2.0	25.0	17.0	0.0
1822.0	3.0	16.0	30.0	2.0	25.0	22.0	0.0
1823.0	3.0	16.0	30.0	2.0	25.0	27.0	0.0
1826.0	3.0	16.0	30.0	2.0	30.0	12.0	0.0
1827.0	3.0	16.0	30.0	2.0	30.0	17.0	0.0
1828.0	3.0	16.0	30.0	2.0	30.0	22.0	0.0
1829.0	3.0	16.0	30.0	2.0	30.0	27.0	0.0
1886.0	3.0	16.0	30.0	7.0	25.0	17.0	0.0
1887.0	3.0	16.0	30.0	7.0	25.0	17.0	3.0
1889.0	3.0	16.0	30.0	7.0	25.0	22.0	0.0
1890.0	3.0	16.0	30.0	7.0	25.0	22.0	3.0
1892.0	3.0	16.0	30.0	7.0	25.0	27.0	0.0
1893.0	3.0	16.0	30.0	7.0	25.0	27.0	3.0
1904.0	3.0	16.0	30.0	7.0	30.0	22.0	0.0
1905.0	3.0	16.0	30.0	7.0	30.0	22.0	3.0
1906.0	3.0	16.0	30.0	7.0	30.0	22.0	6.0
1907.0	3.0	16.0	30.0	7.0	30.0	27.0	0.0
1908.0	3.0	16.0	30.0	7.0	30.0	27.0	3.0
1909.0	3.0	16.0	30.0	7.0	30.0	27.0	6.0
1941.0	3.0	16.0	35.0	2.0	30.0	12.0	0.0
1942.0	3.0	16.0	35.0	2.0	30.0	17.0	0.0
1943.0	3.0	16.0	35.0	2.0	30.0	22.0	0.0
1944.0	3.0	16.0	35.0	2.0	30.0	27.0	0.0
1946.0	3.0	16.0	35.0	2.0	30.0	32.0	0.0
1948.0	3.0	16.0	35.0	2.0	35.0	12.0	0.0
1949.0	3.0	16.0	35.0	2.0	35.0	17.0	0.0
1950.0	3.0	16.0	35.0	2.0	35.0	22.0	0.0
1951.0	3.0	16.0	35.0	2.0	35.0	27.0	0.0
1953.0	3.0	16.0	35.0	2.0	35.0	32.0	0.0
2069.0	3.0	19.0	25.0	2.0	20.0	17.0	0.0
2070.0	3.0	19.0	25.0	2.0	20.0	22.0	0.0
2073.0	3.0	19.0	25.0	2.0	25.0	17.0	0.0
2074.0	3.0	19.0	25.0	2.0	25.0	22.0	0.0
2095.0	3.0	19.0	25.0	7.0	15.0	22.0	0.0
2107.0	3.0	19.0	25.0	7.0	20.0	22.0	0.0
2108.0	3.0	19.0	25.0	7.0	20.0	22.0	3.0
2119.0	3.0	19.0	25.0	7.0	25.0	22.0	0.0
2120.0	3.0	19.0	25.0	7.0	25.0	22.0	3.0
2121.0	3.0	19.0	25.0	7.0	25.0	22.0	6.0
2153.0	3.0	19.0	30.0	12.0	20.0	27.0	0.0
2169.0	3.0	19.0	30.0	12.0	25.0	27.0	0.0
2170.0	3.0	19.0	30.0	12.0	25.0	27.0	3.0
2171.0	3.0	19.0	30.0	12.0	25.0	27.0	6.0
2185.0	3.0	19.0	30.0	12.0	30.0	27.0	0.0
2186.0	3.0	19.0	30.0	12.0	30.0	27.0	3.0
2187.0	3.0	19.0	30.0	12.0	30.0	27.0	6.0
2188.0	3.0	19.0	30.0	12.0	30.0	27.0	9.0
2296.0	3.0	19.0	30.0	2.0	20.0	12.0	0.0
2297.0	3.0	19.0	30.0	2.0	20.0	17.0	0.0
2298.0	3.0	19.0	30.0	2.0	20.0	22.0	0.0
2299.0	3.0	19.0	30.0	2.0	20.0	27.0	0.0
2303.0	3.0	19.0	30.0	2.0	25.0	17.0	0.0
2304.0	3.0	19.0	30.0	2.0	25.0	22.0	0.0
2305.0	3.0	19.0	30.0	2.0	25.0	27.0	0.0
2309.0	3.0	19.0	30.0	2.0	30.0	17.0	0.0
2310.0	3.0	19.0	30.0	2.0	30.0	22.0	0.0
2311.0	3.0	19.0	30.0	2.0	30.0	27.0	0.0
2356.0	3.0	19.0	30.0	7.0	20.0	22.0	0.0
2359.0	3.0	19.0	30.0	7.0	20.0	27.0	0.0
2371.0	3.0	19.0	30.0	7.0	25.0	22.0	0.0
2372.0	3.0	19.0	30.0	7.0	25.0	22.0	3.0
2374.0	3.0	19.0	30.0	7.0	25.0	27.0	0.0
2375.0	3.0	19.0	30.0	7.0	25.0	27.0	3.0
2376.0	3.0	19.0	30.0	7.0	25.0	27.0	6.0
2386.0	3.0	19.0	30.0	7.0	30.0	22.0	0.0
2387.0	3.0	19.0	30.0	7.0	30.0	22.0	3.0
2388.0	3.0	19.0	30.0	7.0	30.0	22.0	6.0
2389.0	3.0	19.0	30.0	7.0	30.0	27.0	0.0
2390.0	3.0	19.0	30.0	7.0	30.0	27.0	3.0
2391.0	3.0	19.0	30.0	7.0	30.0	27.0	6.0
2447.0	3.0	19.0	35.0	12.0	25.0	27.0	0.0
2451.0	3.0	19.0	35.0	12.0	25.0	32.0	0.0
2467.0	3.0	19.0	35.0	12.0	30.0	27.0	0.0
2468.0	3.0	19.0	35.0	12.0	30.0	27.0	3.0
2469.0	3.0	19.0	35.0	12.0	30.0	27.0	6.0
2471.0	3.0	19.0	35.0	12.0	30.0	32.0	0.0
2472.0	3.0	19.0	35.0	12.0	30.0	32.0	3.0
2473.0	3.0	19.0	35.0	12.0	30.0	32.0	6.0
2487.0	3.0	19.0	35.0	12.0	35.0	27.0	0.0
2488.0	3.0	19.0	35.0	12.0	35.0	27.0	3.0
2489.0	3.0	19.0	35.0	12.0	35.0	27.0	6.0
2491.0	3.0	19.0	35.0	12.0	35.0	32.0	0.0
2492.0	3.0	19.0	35.0	12.0	35.0	32.0	3.0
2493.0	3.0	19.0	35.0	12.0	35.0	32.0	6.0
2494.0	3.0	19.0	35.0	12.0	35.0	32.0	9.0
2537.0	3.0	19.0	35.0	17.0	25.0	32.0	0.0
2561.0	3.0	19.0	35.0	17.0	30.0	32.0	0.0
2564.0	3.0	19.0	35.0	17.0	30.0	32.0	3.0
2565.0	3.0	19.0	35.0	17.0	30.0	32.0	6.0
2585.0	3.0	19.0	35.0	17.0	35.0	32.0	0.0
2588.0	3.0	19.0	35.0	17.0	35.0	32.0	3.0
2589.0	3.0	19.0	35.0	17.0	35.0	32.0	6.0
2590.0	3.0	19.0	35.0	17.0	35.0	32.0	9.0
2607.0	3.0	19.0	35.0	22.0	25.0	32.0	0.0
2720.0	3.0	19.0	35.0	2.0	25.0	12.0	0.0
2721.0	3.0	19.0	35.0	2.0	25.0	17.0	0.0
2722.0	3.0	19.0	35.0	2.0	25.0	22.0	0.0
2723.0	3.0	19.0	35.0	2.0	25.0	27.0	0.0
2725.0	3.0	19.0	35.0	2.0	25.0	32.0	0.0
2728.0	3.0	19.0	35.0	2.0	30.0	17.0	0.0
2729.0	3.0	19.0	35.0	2.0	30.0	22.0	0.0
2730.0	3.0	19.0	35.0	2.0	30.0	27.0	0.0
2732.0	3.0	19.0	35.0	2.0	30.0	32.0	0.0
2735.0	3.0	19.0	35.0	2.0	35.0	17.0	0.0
2736.0	3.0	19.0	35.0	2.0	35.0	22.0	0.0
2737.0	3.0	19.0	35.0	2.0	35.0	27.0	0.0
2739.0	3.0	19.0	35.0	2.0	35.0	32.0	0.0
2819.0	3.0	19.0	35.0	7.0	25.0	22.0	0.0
2822.0	3.0	19.0	35.0	7.0	25.0	27.0	0.0
2825.0	3.0	19.0	35.0	7.0	25.0	32.0	0.0
2837.0	3.0	19.0	35.0	7.0	30.0	22.0	0.0
2838.0	3.0	19.0	35.0	7.0	30.0	22.0	3.0
2839.0	3.0	19.0	35.0	7.0	30.0	22.0	6.0
2840.0	3.0	19.0	35.0	7.0	30.0	27.0	0.0
2841.0	3.0	19.0	35.0	7.0	30.0	27.0	3.0
2842.0	3.0	19.0	35.0	7.0	30.0	27.0	6.0
2843.0	3.0	19.0	35.0	7.0	30.0	32.0	0.0
2844.0	3.0	19.0	35.0	7.0	30.0	32.0	3.0
2845.0	3.0	19.0	35.0	7.0	30.0	32.0	6.0
2855.0	3.0	19.0	35.0	7.0	35.0	22.0	0.0
2856.0	3.0	19.0	35.0	7.0	35.0	22.0	3.0
2857.0	3.0	19.0	35.0	7.0	35.0	22.0	6.0
2858.0	3.0	19.0	35.0	7.0	35.0	27.0	0.0
2859.0	3.0	19.0	35.0	7.0	35.0	27.0	3.0
2860.0	3.0	19.0	35.0	7.0	35.0	27.0	6.0
2861.0	3.0	19.0	35.0	7.0	35.0	32.0	0.0
2862.0	3.0	19.0	35.0	7.0	35.0	32.0	3.0
2863.0	3.0	19.0	35.0	7.0	35.0	32.0	6.0
2868.0	3.0	1.0	10.0	2.0	10.0	7.0	0.0
2881.0	3.0	1.0	15.0	2.0	15.0	12.0	0.0
2883.0	3.0	1.0	15.0	2.0	15.0	7.0	0.0
2893.0	3.0	1.0	15.0	7.0	15.0	12.0	0.0
2911.0	3.0	1.0	20.0	12.0	20.0	17.0	0.0
2929.0	3.0	1.0	20.0	2.0	20.0	12.0	0.0
2930.0	3.0	1.0	20.0	2.0	20.0	17.0	0.0
2932.0	3.0	1.0	20.0	2.0	20.0	7.0	0.0
2955.0	3.0	1.0	20.0	7.0	20.0	12.0	0.0
2958.0	3.0	1.0	20.0	7.0	20.0	17.0	0.0
2992.0	3.0	1.0	25.0	12.0	25.0	17.0	0.0
2996.0	3.0	1.0	25.0	12.0	25.0	22.0	0.0
3018.0	3.0	1.0	25.0	17.0	25.0	22.0	0.0
3047.0	3.0	1.0	25.0	2.0	25.0	12.0	0.0
3048.0	3.0	1.0	25.0	2.0	25.0	17.0	0.0
3049.0	3.0	1.0	25.0	2.0	25.0	22.0	0.0
3051.0	3.0	1.0	25.0	2.0	25.0	7.0	0.0
3093.0	3.0	1.0	25.0	7.0	25.0	12.0	0.0
3096.0	3.0	1.0	25.0	7.0	25.0	17.0	0.0
3099.0	3.0	1.0	25.0	7.0	25.0	22.0	0.0
3157.0	3.0	1.0	30.0	12.0	30.0	17.0	0.0
3161.0	3.0	1.0	30.0	12.0	30.0	22.0	0.0
3165.0	3.0	1.0	30.0	12.0	30.0	27.0	0.0
3211.0	3.0	1.0	30.0	17.0	30.0	22.0	0.0
3217.0	3.0	1.0	30.0	17.0	30.0	27.0	0.0
3247.0	3.0	1.0	30.0	22.0	30.0	27.0	0.0
3288.0	3.0	1.0	30.0	2.0	30.0	12.0	0.0
3289.0	3.0	1.0	30.0	2.0	30.0	17.0	0.0
3290.0	3.0	1.0	30.0	2.0	30.0	22.0	0.0
3291.0	3.0	1.0	30.0	2.0	30.0	27.0	0.0
3293.0	3.0	1.0	30.0	2.0	30.0	7.0	0.0
3360.0	3.0	1.0	30.0	7.0	30.0	12.0	0.0
3363.0	3.0	1.0	30.0	7.0	30.0	17.0	0.0
3366.0	3.0	1.0	30.0	7.0	30.0	22.0	0.0
3369.0	3.0	1.0	30.0	7.0	30.0	27.0	0.0
3459.0	3.0	1.0	35.0	12.0	35.0	17.0	0.0
3463.0	3.0	1.0	35.0	12.0	35.0	22.0	0.0
3467.0	3.0	1.0	35.0	12.0	35.0	27.0	0.0
3471.0	3.0	1.0	35.0	12.0	35.0	32.0	0.0
3553.0	3.0	1.0	35.0	17.0	35.0	22.0	0.0
3559.0	3.0	1.0	35.0	17.0	35.0	27.0	0.0
3565.0	3.0	1.0	35.0	17.0	35.0	32.0	0.0
3627.0	3.0	1.0	35.0	22.0	35.0	27.0	0.0
3635.0	3.0	1.0	35.0	22.0	35.0	32.0	0.0
3670.0	3.0	1.0	35.0	27.0	35.0	32.0	0.0
3714.0	3.0	1.0	35.0	2.0	35.0	12.0	0.0
3715.0	3.0	1.0	35.0	2.0	35.0	17.0	0.0
3716.0	3.0	1.0	35.0	2.0	35.0	22.0	0.0
3717.0	3.0	1.0	35.0	2.0	35.0	27.0	0.0
3719.0	3.0	1.0	35.0	2.0	35.0	32.0	0.0
3720.0	3.0	1.0	35.0	2.0	35.0	7.0	0.0
3829.0	3.0	1.0	35.0	7.0	35.0	12.0	0.0
3832.0	3.0	1.0	35.0	7.0	35.0	17.0	0.0
3835.0	3.0	1.0	35.0	7.0	35.0	22.0	0.0
3838.0	3.0	1.0	35.0	7.0	35.0	27.0	0.0
3841.0	3.0	1.0	35.0	7.0	35.0	32.0	0.0
3903.0	3.0	22.0	20.0	2.0	10.0	17.0	0.0
3907.0	3.0	22.0	20.0	2.0	15.0	17.0	0.0
3911.0	3.0	22.0	20.0	2.0	20.0	17.0	0.0
4019.0	3.0	22.0	25.0	2.0	15.0	17.0	0.0
4020.0	3.0	22.0	25.0	2.0	15.0	22.0	0.0
4024.0	3.0	22.0	25.0	2.0	20.0	17.0	0.0
4025.0	3.0	22.0	25.0	2.0	20.0	22.0	0.0
4029.0	3.0	22.0	25.0	2.0	25.0	17.0	0.0
4030.0	3.0	22.0	25.0	2.0	25.0	22.0	0.0
4099.0	3.0	22.0	30.0	2.0	20.0	17.0	0.0
4100.0	3.0	22.0	30.0	2.0	20.0	22.0	0.0
4101.0	3.0	22.0	30.0	2.0	20.0	27.0	0.0
4105.0	3.0	22.0	30.0	2.0	25.0	17.0	0.0
4106.0	3.0	22.0	30.0	2.0	25.0	22.0	0.0
4107.0	3.0	22.0	30.0	2.0	25.0	27.0	0.0
4111.0	3.0	22.0	30.0	2.0	30.0	17.0	0.0
4112.0	3.0	22.0	30.0	2.0	30.0	22.0	0.0
4113.0	3.0	22.0	30.0	2.0	30.0	27.0	0.0
4203.0	3.0	22.0	35.0	12.0	25.0	27.0	0.0
4207.0	3.0	22.0	35.0	12.0	25.0	32.0	0.0
4223.0	3.0	22.0	35.0	12.0	30.0	27.0	0.0
4224.0	3.0	22.0	35.0	12.0	30.0	27.0	3.0
4225.0	3.0	22.0	35.0	12.0	30.0	27.0	6.0
4227.0	3.0	22.0	35.0	12.0	30.0	32.0	0.0
4228.0	3.0	22.0	35.0	12.0	30.0	32.0	3.0
4229.0	3.0	22.0	35.0	12.0	30.0	32.0	6.0
4246.0	3.0	22.0	35.0	12.0	35.0	27.0	9.0
4247.0	3.0	22.0	35.0	12.0	35.0	32.0	0.0
4248.0	3.0	22.0	35.0	12.0	35.0	32.0	3.0
4249.0	3.0	22.0	35.0	12.0	35.0	32.0	6.0
4250.0	3.0	22.0	35.0	12.0	35.0	32.0	9.0
4293.0	3.0	22.0	35.0	17.0	25.0	32.0	0.0
4296.0	3.0	22.0	35.0	17.0	25.0	32.0	3.0
4317.0	3.0	22.0	35.0	17.0	30.0	32.0	0.0
4320.0	3.0	22.0	35.0	17.0	30.0	32.0	3.0
4321.0	3.0	22.0	35.0	17.0	30.0	32.0	6.0
4341.0	3.0	22.0	35.0	17.0	35.0	32.0	0.0
4344.0	3.0	22.0	35.0	17.0	35.0	32.0	3.0
4345.0	3.0	22.0	35.0	17.0	35.0	32.0	6.0
4346.0	3.0	22.0	35.0	17.0	35.0	32.0	9.0
4472.0	3.0	22.0	35.0	7.0	30.0	22.0	0.0
4473.0	3.0	22.0	35.0	7.0	30.0	22.0	3.0
4474.0	3.0	22.0	35.0	7.0	30.0	22.0	6.0
4475.0	3.0	22.0	35.0	7.0	30.0	27.0	0.0
4476.0	3.0	22.0	35.0	7.0	30.0	27.0	3.0
4477.0	3.0	22.0	35.0	7.0	30.0	27.0	6.0
4478.0	3.0	22.0	35.0	7.0	30.0	32.0	0.0
4479.0	3.0	22.0	35.0	7.0	30.0	32.0	3.0
4480.0	3.0	22.0	35.0	7.0	30.0	32.0	6.0
4487.0	3.0	22.0	35.0	7.0	35.0	22.0	0.0
4488.0	3.0	22.0	35.0	7.0	35.0	22.0	3.0
4489.0	3.0	22.0	35.0	7.0	35.0	22.0	6.0
4490.0	3.0	22.0	35.0	7.0	35.0	27.0	0.0
4491.0	3.0	22.0	35.0	7.0	35.0	27.0	3.0
4492.0	3.0	22.0	35.0	7.0	35.0	27.0	6.0
4493.0	3.0	22.0	35.0	7.0	35.0	32.0	0.0
4494.0	3.0	22.0	35.0	7.0	35.0	32.0	3.0
4495.0	3.0	22.0	35.0	7.0	35.0	32.0	6.0
4555.0	3.0	25.0	20.0	2.0	10.0	17.0	0.0
4601.0	3.0	25.0	25.0	2.0	15.0	17.0	0.0
4602.0	3.0	25.0	25.0	2.0	15.0	22.0	0.0
4606.0	3.0	25.0	25.0	2.0	20.0	17.0	0.0
4607.0	3.0	25.0	25.0	2.0	20.0	22.0	0.0
4611.0	3.0	25.0	25.0	2.0	25.0	22.0	0.0
4855.0	3.0	28.0	30.0	2.0	15.0	17.0	0.0
4856.0	3.0	28.0	30.0	2.0	15.0	22.0	0.0
4857.0	3.0	28.0	30.0	2.0	15.0	27.0	0.0
4862.0	3.0	28.0	30.0	2.0	20.0	22.0	0.0
4863.0	3.0	28.0	30.0	2.0	20.0	27.0	0.0
4868.0	3.0	28.0	30.0	2.0	25.0	22.0	0.0
4869.0	3.0	28.0	30.0	2.0	25.0	27.0	0.0
4874.0	3.0	28.0	30.0	2.0	30.0	22.0	0.0
4875.0	3.0	28.0	30.0	2.0	30.0	27.0	0.0
4908.0	3.0	28.0	30.0	7.0	15.0	27.0	0.0
4923.0	3.0	28.0	30.0	7.0	20.0	27.0	0.0
4924.0	3.0	28.0	30.0	7.0	20.0	27.0	3.0
4995.0	3.0	28.0	35.0	12.0	20.0	32.0	0.0
5038.0	3.0	28.0	35.0	12.0	30.0	32.0	9.0
5278.0	3.0	28.0	35.0	2.0	20.0	17.0	0.0
5279.0	3.0	28.0	35.0	2.0	20.0	22.0	0.0
5280.0	3.0	28.0	35.0	2.0	20.0	27.0	0.0
5282.0	3.0	28.0	35.0	2.0	20.0	32.0	0.0
5285.0	3.0	28.0	35.0	2.0	25.0	17.0	0.0
5286.0	3.0	28.0	35.0	2.0	25.0	22.0	0.0
5287.0	3.0	28.0	35.0	2.0	25.0	27.0	0.0
5289.0	3.0	28.0	35.0	2.0	25.0	32.0	0.0
5293.0	3.0	28.0	35.0	2.0	30.0	22.0	0.0
5294.0	3.0	28.0	35.0	2.0	30.0	27.0	0.0
5296.0	3.0	28.0	35.0	2.0	30.0	32.0	0.0
5300.0	3.0	28.0	35.0	2.0	35.0	22.0	0.0
5301.0	3.0	28.0	35.0	2.0	35.0	27.0	0.0
5303.0	3.0	28.0	35.0	2.0	35.0	32.0	0.0
5368.0	3.0	28.0	35.0	7.0	20.0	27.0	0.0
5371.0	3.0	28.0	35.0	7.0	20.0	32.0	0.0
5386.0	3.0	28.0	35.0	7.0	25.0	27.0	0.0
5387.0	3.0	28.0	35.0	7.0	25.0	27.0	3.0
5389.0	3.0	28.0	35.0	7.0	25.0	32.0	0.0
5390.0	3.0	28.0	35.0	7.0	25.0	32.0	3.0
5404.0	3.0	28.0	35.0	7.0	30.0	27.0	0.0
5405.0	3.0	28.0	35.0	7.0	30.0	27.0	3.0
5406.0	3.0	28.0	35.0	7.0	30.0	27.0	6.0
5407.0	3.0	28.0	35.0	7.0	30.0	32.0	0.0
5408.0	3.0	28.0	35.0	7.0	30.0	32.0	3.0
5409.0	3.0	28.0	35.0	7.0	30.0	32.0	6.0
5422.0	3.0	28.0	35.0	7.0	35.0	27.0	0.0
5423.0	3.0	28.0	35.0	7.0	35.0	27.0	3.0
5424.0	3.0	28.0	35.0	7.0	35.0	27.0	6.0
5425.0	3.0	28.0	35.0	7.0	35.0	32.0	0.0
5426.0	3.0	28.0	35.0	7.0	35.0	32.0	3.0
5427.0	3.0	28.0	35.0	7.0	35.0	32.0	6.0
5598.0	3.0	31.0	25.0	2.0	10.0	22.0	0.0
5603.0	3.0	31.0	25.0	2.0	15.0	22.0	0.0
5608.0	3.0	31.0	25.0	2.0	20.0	22.0	0.0
5677.0	3.0	31.0	30.0	2.0	15.0	22.0	0.0
5678.0	3.0	31.0	30.0	2.0	15.0	27.0	0.0
5683.0	3.0	31.0	30.0	2.0	20.0	22.0	0.0
5684.0	3.0	31.0	30.0	2.0	20.0	27.0	0.0
5689.0	3.0	31.0	30.0	2.0	25.0	22.0	0.0
5690.0	3.0	31.0	30.0	2.0	25.0	27.0	0.0
5695.0	3.0	31.0	30.0	2.0	30.0	22.0	0.0
5696.0	3.0	31.0	30.0	2.0	30.0	27.0	0.0
6063.0	3.0	34.0	20.0	2.0	5.0	12.0	0.0
6064.0	3.0	34.0	20.0	2.0	5.0	17.0	0.0
6155.0	3.0	34.0	25.0	2.0	10.0	22.0	0.0
6377.0	3.0	34.0	30.0	2.0	15.0	27.0	0.0
6386.0	3.0	34.0	30.0	2.0	25.0	27.0	0.0
6391.0	3.0	34.0	30.0	2.0	30.0	27.0	0.0
6749.0	3.0	34.0	35.0	2.0	20.0	22.0	0.0
6750.0	3.0	34.0	35.0	2.0	20.0	27.0	0.0
6752.0	3.0	34.0	35.0	2.0	20.0	32.0	0.0
6756.0	3.0	34.0	35.0	2.0	25.0	22.0	0.0
6757.0	3.0	34.0	35.0	2.0	25.0	27.0	0.0
6759.0	3.0	34.0	35.0	2.0	25.0	32.0	0.0
6763.0	3.0	34.0	35.0	2.0	30.0	27.0	0.0
6765.0	3.0	34.0	35.0	2.0	30.0	32.0	0.0
6768.0	3.0	34.0	35.0	2.0	35.0	22.0	0.0
6769.0	3.0	34.0	35.0	2.0	35.0	27.0	0.0
6771.0	3.0	34.0	35.0	2.0	35.0	32.0	0.0
6826.0	3.0	34.0	35.0	7.0	20.0	32.0	3.0
6853.0	3.0	34.0	35.0	7.0	30.0	32.0	0.0
6854.0	3.0	34.0	35.0	7.0	30.0	32.0	3.0
6855.0	3.0	34.0	35.0	7.0	30.0	32.0	6.0
6871.0	3.0	34.0	35.0	7.0	35.0	32.0	0.0
6872.0	3.0	34.0	35.0	7.0	35.0	32.0	3.0
6873.0	3.0	34.0	35.0	7.0	35.0	32.0	6.0
7079.0	3.0	4.0	10.0	2.0	10.0	7.0	0.0
7092.0	3.0	4.0	15.0	2.0	15.0	12.0	0.0
7094.0	3.0	4.0	15.0	2.0	15.0	7.0	0.0
7104.0	3.0	4.0	15.0	7.0	15.0	12.0	0.0
7122.0	3.0	4.0	20.0	12.0	20.0	17.0	0.0
7123.0	3.0	4.0	20.0	12.0	20.0	17.0	3.0
7140.0	3.0	4.0	20.0	2.0	20.0	12.0	0.0
7141.0	3.0	4.0	20.0	2.0	20.0	17.0	0.0
7143.0	3.0	4.0	20.0	2.0	20.0	7.0	0.0
7166.0	3.0	4.0	20.0	7.0	20.0	12.0	0.0
7169.0	3.0	4.0	20.0	7.0	20.0	17.0	0.0
7203.0	3.0	4.0	25.0	12.0	25.0	17.0	0.0
7207.0	3.0	4.0	25.0	12.0	25.0	22.0	0.0
7229.0	3.0	4.0	25.0	17.0	25.0	22.0	0.0
7232.0	3.0	4.0	25.0	17.0	25.0	22.0	3.0
7251.0	3.0	4.0	25.0	2.0	25.0	12.0	0.0
7252.0	3.0	4.0	25.0	2.0	25.0	17.0	0.0
7253.0	3.0	4.0	25.0	2.0	25.0	22.0	0.0
7255.0	3.0	4.0	25.0	2.0	25.0	7.0	0.0
7297.0	3.0	4.0	25.0	7.0	25.0	12.0	0.0
7300.0	3.0	4.0	25.0	7.0	25.0	17.0	0.0
7303.0	3.0	4.0	25.0	7.0	25.0	22.0	0.0
7393.0	3.0	4.0	35.0	12.0	35.0	17.0	0.0
7397.0	3.0	4.0	35.0	12.0	35.0	22.0	0.0
7401.0	3.0	4.0	35.0	12.0	35.0	27.0	0.0
7405.0	3.0	4.0	35.0	12.0	35.0	32.0	0.0
7487.0	3.0	4.0	35.0	17.0	35.0	22.0	0.0
7490.0	3.0	4.0	35.0	17.0	35.0	22.0	3.0
7493.0	3.0	4.0	35.0	17.0	35.0	27.0	0.0
7496.0	3.0	4.0	35.0	17.0	35.0	27.0	3.0
7499.0	3.0	4.0	35.0	17.0	35.0	32.0	0.0
7502.0	3.0	4.0	35.0	17.0	35.0	32.0	3.0
7561.0	3.0	4.0	35.0	22.0	35.0	27.0	0.0
7566.0	3.0	4.0	35.0	22.0	35.0	27.0	3.0
7569.0	3.0	4.0	35.0	22.0	35.0	32.0	0.0
7574.0	3.0	4.0	35.0	22.0	35.0	32.0	3.0
7604.0	3.0	4.0	35.0	27.0	35.0	32.0	0.0
7610.0	3.0	4.0	35.0	27.0	35.0	32.0	3.0
7645.0	3.0	4.0	35.0	2.0	35.0	12.0	0.0
7646.0	3.0	4.0	35.0	2.0	35.0	17.0	0.0
7647.0	3.0	4.0	35.0	2.0	35.0	22.0	0.0
7648.0	3.0	4.0	35.0	2.0	35.0	27.0	0.0
7650.0	3.0	4.0	35.0	2.0	35.0	32.0	0.0
7651.0	3.0	4.0	35.0	2.0	35.0	7.0	0.0
7752.0	3.0	4.0	35.0	7.0	35.0	12.0	0.0
7755.0	3.0	4.0	35.0	7.0	35.0	17.0	0.0
7758.0	3.0	4.0	35.0	7.0	35.0	22.0	0.0
7761.0	3.0	4.0	35.0	7.0	35.0	27.0	0.0
7764.0	3.0	4.0	35.0	7.0	35.0	32.0	0.0
7772.0	3.0	7.0	10.0	2.0	10.0	7.0	0.0
7785.0	3.0	7.0	15.0	2.0	15.0	12.0	0.0
7787.0	3.0	7.0	15.0	2.0	15.0	7.0	0.0
7797.0	3.0	7.0	15.0	7.0	15.0	12.0	0.0
7798.0	3.0	7.0	15.0	7.0	15.0	12.0	3.0
7815.0	3.0	7.0	20.0	12.0	20.0	17.0	0.0
7816.0	3.0	7.0	20.0	12.0	20.0	17.0	3.0
7833.0	3.0	7.0	20.0	2.0	20.0	12.0	0.0
7834.0	3.0	7.0	20.0	2.0	20.0	17.0	0.0
7836.0	3.0	7.0	20.0	2.0	20.0	7.0	0.0
7859.0	3.0	7.0	20.0	7.0	20.0	12.0	0.0
7860.0	3.0	7.0	20.0	7.0	20.0	12.0	3.0
7862.0	3.0	7.0	20.0	7.0	20.0	17.0	0.0
7863.0	3.0	7.0	20.0	7.0	20.0	17.0	3.0
7896.0	3.0	7.0	25.0	12.0	25.0	17.0	0.0
7897.0	3.0	7.0	25.0	12.0	25.0	17.0	3.0
7900.0	3.0	7.0	25.0	12.0	25.0	22.0	0.0
7901.0	3.0	7.0	25.0	12.0	25.0	22.0	3.0
7910.0	3.0	7.0	25.0	17.0	20.0	22.0	0.0
7922.0	3.0	7.0	25.0	17.0	25.0	22.0	0.0
7925.0	3.0	7.0	25.0	17.0	25.0	22.0	3.0
7951.0	3.0	7.0	25.0	2.0	25.0	12.0	0.0
7952.0	3.0	7.0	25.0	2.0	25.0	17.0	0.0
7953.0	3.0	7.0	25.0	2.0	25.0	22.0	0.0
7955.0	3.0	7.0	25.0	2.0	25.0	7.0	0.0
7997.0	3.0	7.0	25.0	7.0	25.0	12.0	0.0
7998.0	3.0	7.0	25.0	7.0	25.0	12.0	3.0
8000.0	3.0	7.0	25.0	7.0	25.0	17.0	0.0
8001.0	3.0	7.0	25.0	7.0	25.0	17.0	3.0
8003.0	3.0	7.0	25.0	7.0	25.0	22.0	0.0
8004.0	3.0	7.0	25.0	7.0	25.0	22.0	3.0
8045.0	3.0	7.0	30.0	12.0	25.0	17.0	0.0
8049.0	3.0	7.0	30.0	12.0	25.0	22.0	0.0
8053.0	3.0	7.0	30.0	12.0	25.0	27.0	0.0
8061.0	3.0	7.0	30.0	12.0	30.0	17.0	0.0
8062.0	3.0	7.0	30.0	12.0	30.0	17.0	3.0
8065.0	3.0	7.0	30.0	12.0	30.0	22.0	0.0
8066.0	3.0	7.0	30.0	12.0	30.0	22.0	3.0
8069.0	3.0	7.0	30.0	12.0	30.0	27.0	0.0
8070.0	3.0	7.0	30.0	12.0	30.0	27.0	3.0
8097.0	3.0	7.0	30.0	17.0	25.0	22.0	0.0
8103.0	3.0	7.0	30.0	17.0	25.0	27.0	0.0
8115.0	3.0	7.0	30.0	17.0	30.0	22.0	0.0
8118.0	3.0	7.0	30.0	17.0	30.0	22.0	3.0
8121.0	3.0	7.0	30.0	17.0	30.0	27.0	0.0
8124.0	3.0	7.0	30.0	17.0	30.0	27.0	3.0
8135.0	3.0	7.0	30.0	22.0	25.0	27.0	0.0
8151.0	3.0	7.0	30.0	22.0	30.0	27.0	0.0
8156.0	3.0	7.0	30.0	22.0	30.0	27.0	3.0
8192.0	3.0	7.0	30.0	2.0	30.0	12.0	0.0
8193.0	3.0	7.0	30.0	2.0	30.0	17.0	0.0
8194.0	3.0	7.0	30.0	2.0	30.0	22.0	0.0
8195.0	3.0	7.0	30.0	2.0	30.0	27.0	0.0
8197.0	3.0	7.0	30.0	2.0	30.0	7.0	0.0
8264.0	3.0	7.0	30.0	7.0	30.0	12.0	0.0
8265.0	3.0	7.0	30.0	7.0	30.0	12.0	3.0
8267.0	3.0	7.0	30.0	7.0	30.0	17.0	0.0
8268.0	3.0	7.0	30.0	7.0	30.0	17.0	3.0
8270.0	3.0	7.0	30.0	7.0	30.0	22.0	0.0
8271.0	3.0	7.0	30.0	7.0	30.0	22.0	3.0
8273.0	3.0	7.0	30.0	7.0	30.0	27.0	0.0
8274.0	3.0	7.0	30.0	7.0	30.0	27.0	3.0
8343.0	3.0	7.0	35.0	12.0	30.0	17.0	0.0
8347.0	3.0	7.0	35.0	12.0	30.0	22.0	0.0
8351.0	3.0	7.0	35.0	12.0	30.0	27.0	0.0
8355.0	3.0	7.0	35.0	12.0	30.0	32.0	0.0
8363.0	3.0	7.0	35.0	12.0	35.0	17.0	0.0
8364.0	3.0	7.0	35.0	12.0	35.0	17.0	3.0
8367.0	3.0	7.0	35.0	12.0	35.0	22.0	0.0
8368.0	3.0	7.0	35.0	12.0	35.0	22.0	3.0
8371.0	3.0	7.0	35.0	12.0	35.0	27.0	0.0
8372.0	3.0	7.0	35.0	12.0	35.0	27.0	3.0
8375.0	3.0	7.0	35.0	12.0	35.0	32.0	0.0
8376.0	3.0	7.0	35.0	12.0	35.0	32.0	3.0
8433.0	3.0	7.0	35.0	17.0	30.0	22.0	0.0
8439.0	3.0	7.0	35.0	17.0	30.0	27.0	0.0
8445.0	3.0	7.0	35.0	17.0	30.0	32.0	0.0
8457.0	3.0	7.0	35.0	17.0	35.0	22.0	0.0
8460.0	3.0	7.0	35.0	17.0	35.0	22.0	3.0
8463.0	3.0	7.0	35.0	17.0	35.0	27.0	0.0
8466.0	3.0	7.0	35.0	17.0	35.0	27.0	3.0
8469.0	3.0	7.0	35.0	17.0	35.0	32.0	0.0
8472.0	3.0	7.0	35.0	17.0	35.0	32.0	3.0
8507.0	3.0	7.0	35.0	22.0	30.0	27.0	0.0
8515.0	3.0	7.0	35.0	22.0	30.0	32.0	0.0
8552.0	3.0	7.0	35.0	2.0	35.0	12.0	0.0
8553.0	3.0	7.0	35.0	2.0	35.0	17.0	0.0
8554.0	3.0	7.0	35.0	2.0	35.0	22.0	0.0
8555.0	3.0	7.0	35.0	2.0	35.0	27.0	0.0
8557.0	3.0	7.0	35.0	2.0	35.0	32.0	0.0
8558.0	3.0	7.0	35.0	2.0	35.0	7.0	0.0
8656.0	3.0	7.0	35.0	7.0	35.0	12.0	0.0
8657.0	3.0	7.0	35.0	7.0	35.0	12.0	3.0
8658.0	3.0	7.0	35.0	7.0	35.0	17.0	0.0
8659.0	3.0	7.0	35.0	7.0	35.0	17.0	3.0
8661.0	3.0	7.0	35.0	7.0	35.0	22.0	0.0
8662.0	3.0	7.0	35.0	7.0	35.0	22.0	3.0
8664.0	3.0	7.0	35.0	7.0	35.0	27.0	0.0
8665.0	3.0	7.0	35.0	7.0	35.0	27.0	3.0
8667.0	3.0	7.0	35.0	7.0	35.0	32.0	0.0
8668.0	3.0	7.0	35.0	7.0	35.0	32.0	3.0
0.0	5.0	10.0	20.0	12.0	15.0	12.0	0.0
8.0	5.0	10.0	20.0	12.0	20.0	12.0	0.0
9.0	5.0	10.0	20.0	12.0	20.0	12.0	3.0
10.0	5.0	10.0	20.0	12.0	20.0	12.0	6.0
12.0	5.0	10.0	20.0	12.0	20.0	17.0	0.0
13.0	5.0	10.0	20.0	12.0	20.0	17.0	3.0
14.0	5.0	10.0	20.0	12.0	20.0	17.0	6.0
16.0	5.0	10.0	20.0	17.0	20.0	17.0	0.0
19.0	5.0	10.0	20.0	17.0	20.0	17.0	3.0
20.0	5.0	10.0	20.0	17.0	20.0	17.0	6.0
29.0	5.0	10.0	20.0	7.0	15.0	7.0	0.0
32.0	5.0	10.0	20.0	7.0	20.0	12.0	0.0
33.0	5.0	10.0	20.0	7.0	20.0	12.0	3.0
38.0	5.0	10.0	20.0	7.0	20.0	7.0	0.0
39.0	5.0	10.0	20.0	7.0	20.0	7.0	3.0
53.0	5.0	10.0	25.0	12.0	20.0	12.0	0.0
65.0	5.0	10.0	25.0	12.0	25.0	12.0	0.0
66.0	5.0	10.0	25.0	12.0	25.0	12.0	3.0
67.0	5.0	10.0	25.0	12.0	25.0	12.0	6.0
69.0	5.0	10.0	25.0	12.0	25.0	17.0	0.0
70.0	5.0	10.0	25.0	12.0	25.0	17.0	3.0
71.0	5.0	10.0	25.0	12.0	25.0	17.0	6.0
77.0	5.0	10.0	25.0	17.0	20.0	17.0	0.0
89.0	5.0	10.0	25.0	17.0	25.0	17.0	0.0
92.0	5.0	10.0	25.0	17.0	25.0	17.0	3.0
93.0	5.0	10.0	25.0	17.0	25.0	17.0	6.0
95.0	5.0	10.0	25.0	17.0	25.0	22.0	0.0
98.0	5.0	10.0	25.0	17.0	25.0	22.0	3.0
99.0	5.0	10.0	25.0	17.0	25.0	22.0	6.0
101.0	5.0	10.0	25.0	22.0	25.0	22.0	0.0
106.0	5.0	10.0	25.0	22.0	25.0	22.0	3.0
107.0	5.0	10.0	25.0	22.0	25.0	22.0	6.0
122.0	5.0	10.0	25.0	2.0	20.0	2.0	0.0
127.0	5.0	10.0	25.0	2.0	25.0	2.0	0.0
128.0	5.0	10.0	25.0	2.0	25.0	7.0	0.0
167.0	5.0	10.0	25.0	7.0	20.0	7.0	0.0
170.0	5.0	10.0	25.0	7.0	25.0	12.0	0.0
171.0	5.0	10.0	25.0	7.0	25.0	12.0	3.0
179.0	5.0	10.0	25.0	7.0	25.0	7.0	0.0
180.0	5.0	10.0	25.0	7.0	25.0	7.0	3.0
214.0	5.0	10.0	30.0	12.0	25.0	12.0	0.0
230.0	5.0	10.0	30.0	12.0	30.0	12.0	0.0
231.0	5.0	10.0	30.0	12.0	30.0	12.0	3.0
232.0	5.0	10.0	30.0	12.0	30.0	12.0	6.0
234.0	5.0	10.0	30.0	12.0	30.0	17.0	0.0
235.0	5.0	10.0	30.0	12.0	30.0	17.0	3.0
236.0	5.0	10.0	30.0	12.0	30.0	17.0	6.0
264.0	5.0	10.0	30.0	17.0	25.0	17.0	0.0
282.0	5.0	10.0	30.0	17.0	30.0	17.0	0.0
285.0	5.0	10.0	30.0	17.0	30.0	17.0	3.0
286.0	5.0	10.0	30.0	17.0	30.0	17.0	6.0
288.0	5.0	10.0	30.0	17.0	30.0	22.0	0.0
291.0	5.0	10.0	30.0	17.0	30.0	22.0	3.0
292.0	5.0	10.0	30.0	17.0	30.0	22.0	6.0
300.0	5.0	10.0	30.0	22.0	25.0	22.0	0.0
316.0	5.0	10.0	30.0	22.0	30.0	22.0	0.0
321.0	5.0	10.0	30.0	22.0	30.0	22.0	3.0
322.0	5.0	10.0	30.0	22.0	30.0	22.0	6.0
324.0	5.0	10.0	30.0	22.0	30.0	27.0	0.0
329.0	5.0	10.0	30.0	22.0	30.0	27.0	3.0
330.0	5.0	10.0	30.0	22.0	30.0	27.0	6.0
332.0	5.0	10.0	30.0	27.0	30.0	27.0	0.0
338.0	5.0	10.0	30.0	27.0	30.0	27.0	3.0
339.0	5.0	10.0	30.0	27.0	30.0	27.0	6.0
363.0	5.0	10.0	30.0	2.0	25.0	2.0	0.0
369.0	5.0	10.0	30.0	2.0	30.0	2.0	0.0
370.0	5.0	10.0	30.0	2.0	30.0	7.0	0.0
434.0	5.0	10.0	30.0	7.0	25.0	7.0	0.0
437.0	5.0	10.0	30.0	7.0	30.0	12.0	0.0
438.0	5.0	10.0	30.0	7.0	30.0	12.0	3.0
449.0	5.0	10.0	30.0	7.0	30.0	7.0	0.0
450.0	5.0	10.0	30.0	7.0	30.0	7.0	3.0
512.0	5.0	10.0	35.0	12.0	30.0	12.0	0.0
532.0	5.0	10.0	35.0	12.0	35.0	12.0	0.0
533.0	5.0	10.0	35.0	12.0	35.0	12.0	3.0
534.0	5.0	10.0	35.0	12.0	35.0	12.0	6.0
536.0	5.0	10.0	35.0	12.0	35.0	17.0	0.0
537.0	5.0	10.0	35.0	12.0	35.0	17.0	3.0
538.0	5.0	10.0	35.0	12.0	35.0	17.0	6.0
600.0	5.0	10.0	35.0	17.0	30.0	17.0	0.0
624.0	5.0	10.0	35.0	17.0	35.0	17.0	0.0
627.0	5.0	10.0	35.0	17.0	35.0	17.0	3.0
628.0	5.0	10.0	35.0	17.0	35.0	17.0	6.0
630.0	5.0	10.0	35.0	17.0	35.0	22.0	0.0
633.0	5.0	10.0	35.0	17.0	35.0	22.0	3.0
634.0	5.0	10.0	35.0	17.0	35.0	22.0	6.0
672.0	5.0	10.0	35.0	22.0	30.0	22.0	0.0
696.0	5.0	10.0	35.0	22.0	35.0	22.0	0.0
701.0	5.0	10.0	35.0	22.0	35.0	22.0	3.0
702.0	5.0	10.0	35.0	22.0	35.0	22.0	6.0
704.0	5.0	10.0	35.0	22.0	35.0	27.0	0.0
709.0	5.0	10.0	35.0	22.0	35.0	27.0	3.0
710.0	5.0	10.0	35.0	22.0	35.0	27.0	6.0
720.0	5.0	10.0	35.0	27.0	30.0	27.0	0.0
738.0	5.0	10.0	35.0	27.0	35.0	27.0	0.0
744.0	5.0	10.0	35.0	27.0	35.0	27.0	3.0
745.0	5.0	10.0	35.0	27.0	35.0	27.0	6.0
747.0	5.0	10.0	35.0	27.0	35.0	32.0	0.0
753.0	5.0	10.0	35.0	27.0	35.0	32.0	3.0
754.0	5.0	10.0	35.0	27.0	35.0	32.0	6.0
788.0	5.0	10.0	35.0	2.0	30.0	2.0	0.0
795.0	5.0	10.0	35.0	2.0	35.0	2.0	0.0
797.0	5.0	10.0	35.0	2.0	35.0	7.0	0.0
805.0	5.0	10.0	35.0	32.0	35.0	32.0	0.0
812.0	5.0	10.0	35.0	32.0	35.0	32.0	3.0
814.0	5.0	10.0	35.0	32.0	35.0	32.0	6.0
903.0	5.0	10.0	35.0	7.0	30.0	7.0	0.0
906.0	5.0	10.0	35.0	7.0	35.0	12.0	0.0
907.0	5.0	10.0	35.0	7.0	35.0	12.0	3.0
921.0	5.0	10.0	35.0	7.0	35.0	7.0	0.0
922.0	5.0	10.0	35.0	7.0	35.0	7.0	3.0
924.0	5.0	13.0	10.0	2.0	10.0	2.0	0.0
925.0	5.0	13.0	10.0	2.0	10.0	7.0	0.0
926.0	5.0	13.0	10.0	2.0	5.0	2.0	0.0
927.0	5.0	13.0	10.0	2.0	5.0	7.0	0.0
928.0	5.0	13.0	10.0	7.0	10.0	7.0	0.0
929.0	5.0	13.0	10.0	7.0	10.0	7.0	3.0
930.0	5.0	13.0	10.0	7.0	10.0	7.0	6.0
931.0	5.0	13.0	15.0	12.0	15.0	12.0	0.0
932.0	5.0	13.0	15.0	12.0	15.0	12.0	3.0
933.0	5.0	13.0	15.0	12.0	15.0	12.0	6.0
936.0	5.0	13.0	15.0	2.0	10.0	2.0	0.0
937.0	5.0	13.0	15.0	2.0	10.0	7.0	0.0
939.0	5.0	13.0	15.0	2.0	15.0	2.0	0.0
940.0	5.0	13.0	15.0	2.0	15.0	7.0	0.0
944.0	5.0	13.0	15.0	7.0	10.0	12.0	0.0
947.0	5.0	13.0	15.0	7.0	10.0	7.0	0.0
950.0	5.0	13.0	15.0	7.0	15.0	12.0	0.0
951.0	5.0	13.0	15.0	7.0	15.0	12.0	3.0
952.0	5.0	13.0	15.0	7.0	15.0	12.0	6.0
953.0	5.0	13.0	15.0	7.0	15.0	7.0	0.0
954.0	5.0	13.0	15.0	7.0	15.0	7.0	3.0
955.0	5.0	13.0	15.0	7.0	15.0	7.0	6.0
962.0	5.0	13.0	20.0	2.0	15.0	2.0	0.0
963.0	5.0	13.0	20.0	2.0	15.0	7.0	0.0
966.0	5.0	13.0	20.0	2.0	20.0	2.0	0.0
967.0	5.0	13.0	20.0	2.0	20.0	7.0	0.0
981.0	5.0	13.0	20.0	7.0	15.0	12.0	0.0
987.0	5.0	13.0	20.0	7.0	15.0	7.0	0.0
990.0	5.0	13.0	20.0	7.0	20.0	12.0	0.0
991.0	5.0	13.0	20.0	7.0	20.0	12.0	3.0
992.0	5.0	13.0	20.0	7.0	20.0	12.0	6.0
996.0	5.0	13.0	20.0	7.0	20.0	7.0	0.0
997.0	5.0	13.0	20.0	7.0	20.0	7.0	3.0
998.0	5.0	13.0	20.0	7.0	20.0	7.0	6.0
1059.0	5.0	13.0	35.0	12.0	30.0	12.0	0.0
1063.0	5.0	13.0	35.0	12.0	30.0	17.0	0.0
1079.0	5.0	13.0	35.0	12.0	35.0	12.0	0.0
1080.0	5.0	13.0	35.0	12.0	35.0	12.0	3.0
1081.0	5.0	13.0	35.0	12.0	35.0	12.0	6.0
1083.0	5.0	13.0	35.0	12.0	35.0	17.0	0.0
1084.0	5.0	13.0	35.0	12.0	35.0	17.0	3.0
1085.0	5.0	13.0	35.0	12.0	35.0	17.0	6.0
1147.0	5.0	13.0	35.0	17.0	30.0	17.0	0.0
1150.0	5.0	13.0	35.0	17.0	30.0	17.0	3.0
1153.0	5.0	13.0	35.0	17.0	30.0	22.0	0.0
1156.0	5.0	13.0	35.0	17.0	30.0	22.0	3.0
1171.0	5.0	13.0	35.0	17.0	35.0	17.0	0.0
1174.0	5.0	13.0	35.0	17.0	35.0	17.0	3.0
1175.0	5.0	13.0	35.0	17.0	35.0	17.0	6.0
1177.0	5.0	13.0	35.0	17.0	35.0	22.0	0.0
1180.0	5.0	13.0	35.0	17.0	35.0	22.0	3.0
1181.0	5.0	13.0	35.0	17.0	35.0	22.0	6.0
1219.0	5.0	13.0	35.0	22.0	30.0	22.0	0.0
1224.0	5.0	13.0	35.0	22.0	30.0	22.0	3.0
1227.0	5.0	13.0	35.0	22.0	30.0	27.0	0.0
1232.0	5.0	13.0	35.0	22.0	30.0	27.0	3.0
1243.0	5.0	13.0	35.0	22.0	35.0	22.0	0.0
1248.0	5.0	13.0	35.0	22.0	35.0	22.0	3.0
1249.0	5.0	13.0	35.0	22.0	35.0	22.0	6.0
1251.0	5.0	13.0	35.0	22.0	35.0	27.0	0.0
1256.0	5.0	13.0	35.0	22.0	35.0	27.0	3.0
1257.0	5.0	13.0	35.0	22.0	35.0	27.0	6.0
1267.0	5.0	13.0	35.0	27.0	30.0	27.0	0.0
1273.0	5.0	13.0	35.0	27.0	30.0	27.0	3.0
1276.0	5.0	13.0	35.0	27.0	30.0	32.0	0.0
1282.0	5.0	13.0	35.0	27.0	30.0	32.0	3.0
1285.0	5.0	13.0	35.0	27.0	35.0	27.0	0.0
1291.0	5.0	13.0	35.0	27.0	35.0	27.0	3.0
1292.0	5.0	13.0	35.0	27.0	35.0	27.0	6.0
1293.0	5.0	13.0	35.0	27.0	35.0	27.0	9.0
1294.0	5.0	13.0	35.0	27.0	35.0	32.0	0.0
1300.0	5.0	13.0	35.0	27.0	35.0	32.0	3.0
1301.0	5.0	13.0	35.0	27.0	35.0	32.0	6.0
1302.0	5.0	13.0	35.0	27.0	35.0	32.0	9.0
1303.0	5.0	13.0	35.0	32.0	35.0	32.0	0.0
1310.0	5.0	13.0	35.0	32.0	35.0	32.0	3.0
1312.0	5.0	13.0	35.0	32.0	35.0	32.0	6.0
1313.0	5.0	13.0	35.0	32.0	35.0	32.0	9.0
1368.0	5.0	13.0	35.0	7.0	30.0	12.0	0.0
1383.0	5.0	13.0	35.0	7.0	30.0	7.0	0.0
1386.0	5.0	13.0	35.0	7.0	35.0	12.0	0.0
1387.0	5.0	13.0	35.0	7.0	35.0	12.0	3.0
1388.0	5.0	13.0	35.0	7.0	35.0	12.0	6.0
1401.0	5.0	13.0	35.0	7.0	35.0	7.0	0.0
1402.0	5.0	13.0	35.0	7.0	35.0	7.0	3.0
1403.0	5.0	13.0	35.0	7.0	35.0	7.0	6.0
1405.0	5.0	16.0	10.0	2.0	10.0	2.0	0.0
1406.0	5.0	16.0	10.0	2.0	10.0	7.0	0.0
1407.0	5.0	16.0	10.0	2.0	5.0	2.0	0.0
1408.0	5.0	16.0	10.0	2.0	5.0	7.0	0.0
1409.0	5.0	16.0	10.0	7.0	10.0	7.0	0.0
1410.0	5.0	16.0	10.0	7.0	10.0	7.0	3.0
1411.0	5.0	16.0	10.0	7.0	10.0	7.0	6.0
1412.0	5.0	16.0	15.0	12.0	15.0	12.0	0.0
1413.0	5.0	16.0	15.0	12.0	15.0	12.0	3.0
1414.0	5.0	16.0	15.0	12.0	15.0	12.0	6.0
1415.0	5.0	16.0	15.0	12.0	15.0	12.0	9.0
1417.0	5.0	16.0	15.0	2.0	10.0	2.0	0.0
1418.0	5.0	16.0	15.0	2.0	10.0	7.0	0.0
1419.0	5.0	16.0	15.0	2.0	15.0	12.0	0.0
1420.0	5.0	16.0	15.0	2.0	15.0	2.0	0.0
1421.0	5.0	16.0	15.0	2.0	15.0	7.0	0.0
1425.0	5.0	16.0	15.0	7.0	10.0	12.0	0.0
1426.0	5.0	16.0	15.0	7.0	10.0	12.0	3.0
1428.0	5.0	16.0	15.0	7.0	10.0	7.0	0.0
1429.0	5.0	16.0	15.0	7.0	10.0	7.0	3.0
1431.0	5.0	16.0	15.0	7.0	15.0	12.0	0.0
1432.0	5.0	16.0	15.0	7.0	15.0	12.0	3.0
1433.0	5.0	16.0	15.0	7.0	15.0	12.0	6.0
1434.0	5.0	16.0	15.0	7.0	15.0	7.0	0.0
1435.0	5.0	16.0	15.0	7.0	15.0	7.0	3.0
1436.0	5.0	16.0	15.0	7.0	15.0	7.0	6.0
1437.0	5.0	16.0	20.0	12.0	15.0	12.0	0.0
1438.0	5.0	16.0	20.0	12.0	15.0	12.0	3.0
1441.0	5.0	16.0	20.0	12.0	15.0	17.0	0.0
1442.0	5.0	16.0	20.0	12.0	15.0	17.0	3.0
1445.0	5.0	16.0	20.0	12.0	20.0	12.0	0.0
1446.0	5.0	16.0	20.0	12.0	20.0	12.0	3.0
1447.0	5.0	16.0	20.0	12.0	20.0	12.0	6.0
1448.0	5.0	16.0	20.0	12.0	20.0	12.0	9.0
1449.0	5.0	16.0	20.0	12.0	20.0	17.0	0.0
1450.0	5.0	16.0	20.0	12.0	20.0	17.0	3.0
1451.0	5.0	16.0	20.0	12.0	20.0	17.0	6.0
1452.0	5.0	16.0	20.0	12.0	20.0	17.0	9.0
1453.0	5.0	16.0	20.0	17.0	20.0	17.0	0.0
1456.0	5.0	16.0	20.0	17.0	20.0	17.0	3.0
1457.0	5.0	16.0	20.0	17.0	20.0	17.0	6.0
1458.0	5.0	16.0	20.0	17.0	20.0	17.0	9.0
1465.0	5.0	16.0	20.0	2.0	15.0	2.0	0.0
1466.0	5.0	16.0	20.0	2.0	15.0	7.0	0.0
1469.0	5.0	16.0	20.0	2.0	20.0	2.0	0.0
1470.0	5.0	16.0	20.0	2.0	20.0	7.0	0.0
1484.0	5.0	16.0	20.0	7.0	15.0	12.0	0.0
1485.0	5.0	16.0	20.0	7.0	15.0	12.0	3.0
1488.0	5.0	16.0	20.0	7.0	15.0	17.0	3.0
1490.0	5.0	16.0	20.0	7.0	15.0	7.0	0.0
1491.0	5.0	16.0	20.0	7.0	15.0	7.0	3.0
1493.0	5.0	16.0	20.0	7.0	20.0	12.0	0.0
1494.0	5.0	16.0	20.0	7.0	20.0	12.0	3.0
1495.0	5.0	16.0	20.0	7.0	20.0	12.0	6.0
1496.0	5.0	16.0	20.0	7.0	20.0	17.0	0.0
1497.0	5.0	16.0	20.0	7.0	20.0	17.0	3.0
1498.0	5.0	16.0	20.0	7.0	20.0	17.0	6.0
1499.0	5.0	16.0	20.0	7.0	20.0	7.0	0.0
1500.0	5.0	16.0	20.0	7.0	20.0	7.0	3.0
1501.0	5.0	16.0	20.0	7.0	20.0	7.0	6.0
1514.0	5.0	16.0	25.0	12.0	20.0	12.0	0.0
1515.0	5.0	16.0	25.0	12.0	20.0	12.0	3.0
1518.0	5.0	16.0	25.0	12.0	20.0	17.0	0.0
1519.0	5.0	16.0	25.0	12.0	20.0	17.0	3.0
1526.0	5.0	16.0	25.0	12.0	25.0	12.0	0.0
1527.0	5.0	16.0	25.0	12.0	25.0	12.0	3.0
1528.0	5.0	16.0	25.0	12.0	25.0	12.0	6.0
1529.0	5.0	16.0	25.0	12.0	25.0	12.0	9.0
1530.0	5.0	16.0	25.0	12.0	25.0	17.0	0.0
1531.0	5.0	16.0	25.0	12.0	25.0	17.0	3.0
1532.0	5.0	16.0	25.0	12.0	25.0	17.0	6.0
1533.0	5.0	16.0	25.0	12.0	25.0	17.0	9.0
1534.0	5.0	16.0	25.0	12.0	25.0	22.0	0.0
1535.0	5.0	16.0	25.0	12.0	25.0	22.0	3.0
1536.0	5.0	16.0	25.0	12.0	25.0	22.0	6.0
1537.0	5.0	16.0	25.0	12.0	25.0	22.0	9.0
1538.0	5.0	16.0	25.0	17.0	20.0	17.0	0.0
1541.0	5.0	16.0	25.0	17.0	20.0	17.0	3.0
1544.0	5.0	16.0	25.0	17.0	20.0	22.0	0.0
1547.0	5.0	16.0	25.0	17.0	20.0	22.0	3.0
1550.0	5.0	16.0	25.0	17.0	25.0	17.0	0.0
1553.0	5.0	16.0	25.0	17.0	25.0	17.0	3.0
1554.0	5.0	16.0	25.0	17.0	25.0	17.0	6.0
1555.0	5.0	16.0	25.0	17.0	25.0	17.0	9.0
1556.0	5.0	16.0	25.0	17.0	25.0	22.0	0.0
1559.0	5.0	16.0	25.0	17.0	25.0	22.0	3.0
1560.0	5.0	16.0	25.0	17.0	25.0	22.0	6.0
1561.0	5.0	16.0	25.0	17.0	25.0	22.0	9.0
1562.0	5.0	16.0	25.0	22.0	25.0	22.0	0.0
1567.0	5.0	16.0	25.0	22.0	25.0	22.0	3.0
1568.0	5.0	16.0	25.0	22.0	25.0	22.0	6.0
1569.0	5.0	16.0	25.0	22.0	25.0	22.0	9.0
1583.0	5.0	16.0	25.0	2.0	20.0	2.0	0.0
1584.0	5.0	16.0	25.0	2.0	20.0	7.0	0.0
1588.0	5.0	16.0	25.0	2.0	25.0	2.0	0.0
1589.0	5.0	16.0	25.0	2.0	25.0	7.0	0.0
1619.0	5.0	16.0	25.0	7.0	20.0	12.0	0.0
1620.0	5.0	16.0	25.0	7.0	20.0	12.0	3.0
1628.0	5.0	16.0	25.0	7.0	20.0	7.0	0.0
1629.0	5.0	16.0	25.0	7.0	20.0	7.0	3.0
1631.0	5.0	16.0	25.0	7.0	25.0	12.0	0.0
1632.0	5.0	16.0	25.0	7.0	25.0	12.0	3.0
1633.0	5.0	16.0	25.0	7.0	25.0	12.0	6.0
1634.0	5.0	16.0	25.0	7.0	25.0	17.0	0.0
1635.0	5.0	16.0	25.0	7.0	25.0	17.0	3.0
1636.0	5.0	16.0	25.0	7.0	25.0	17.0	6.0
1640.0	5.0	16.0	25.0	7.0	25.0	7.0	0.0
1641.0	5.0	16.0	25.0	7.0	25.0	7.0	3.0
1642.0	5.0	16.0	25.0	7.0	25.0	7.0	6.0
1675.0	5.0	16.0	30.0	12.0	25.0	12.0	0.0
1676.0	5.0	16.0	30.0	12.0	25.0	12.0	3.0
1679.0	5.0	16.0	30.0	12.0	25.0	17.0	0.0
1680.0	5.0	16.0	30.0	12.0	25.0	17.0	3.0
1691.0	5.0	16.0	30.0	12.0	30.0	12.0	0.0
1692.0	5.0	16.0	30.0	12.0	30.0	12.0	3.0
1693.0	5.0	16.0	30.0	12.0	30.0	12.0	6.0
1694.0	5.0	16.0	30.0	12.0	30.0	12.0	9.0
1695.0	5.0	16.0	30.0	12.0	30.0	17.0	0.0
1696.0	5.0	16.0	30.0	12.0	30.0	17.0	3.0
1697.0	5.0	16.0	30.0	12.0	30.0	17.0	6.0
1698.0	5.0	16.0	30.0	12.0	30.0	17.0	9.0
1725.0	5.0	16.0	30.0	17.0	25.0	17.0	0.0
1728.0	5.0	16.0	30.0	17.0	25.0	17.0	3.0
1731.0	5.0	16.0	30.0	17.0	25.0	22.0	0.0
1734.0	5.0	16.0	30.0	17.0	25.0	22.0	3.0
1743.0	5.0	16.0	30.0	17.0	30.0	17.0	0.0
1746.0	5.0	16.0	30.0	17.0	30.0	17.0	3.0
1747.0	5.0	16.0	30.0	17.0	30.0	17.0	6.0
1748.0	5.0	16.0	30.0	17.0	30.0	17.0	9.0
1749.0	5.0	16.0	30.0	17.0	30.0	22.0	0.0
1752.0	5.0	16.0	30.0	17.0	30.0	22.0	3.0
1753.0	5.0	16.0	30.0	17.0	30.0	22.0	6.0
1754.0	5.0	16.0	30.0	17.0	30.0	22.0	9.0
1761.0	5.0	16.0	30.0	22.0	25.0	22.0	0.0
1766.0	5.0	16.0	30.0	22.0	25.0	22.0	3.0
1769.0	5.0	16.0	30.0	22.0	25.0	27.0	0.0
1774.0	5.0	16.0	30.0	22.0	25.0	27.0	3.0
1777.0	5.0	16.0	30.0	22.0	30.0	22.0	0.0
1782.0	5.0	16.0	30.0	22.0	30.0	22.0	3.0
1783.0	5.0	16.0	30.0	22.0	30.0	22.0	6.0
1784.0	5.0	16.0	30.0	22.0	30.0	22.0	9.0
1785.0	5.0	16.0	30.0	22.0	30.0	27.0	0.0
1790.0	5.0	16.0	30.0	22.0	30.0	27.0	3.0
1791.0	5.0	16.0	30.0	22.0	30.0	27.0	6.0
1792.0	5.0	16.0	30.0	22.0	30.0	27.0	9.0
1793.0	5.0	16.0	30.0	27.0	30.0	27.0	0.0
1799.0	5.0	16.0	30.0	27.0	30.0	27.0	3.0
1800.0	5.0	16.0	30.0	27.0	30.0	27.0	6.0
1801.0	5.0	16.0	30.0	27.0	30.0	27.0	9.0
1824.0	5.0	16.0	30.0	2.0	25.0	2.0	0.0
1825.0	5.0	16.0	30.0	2.0	25.0	7.0	0.0
1830.0	5.0	16.0	30.0	2.0	30.0	2.0	0.0
1831.0	5.0	16.0	30.0	2.0	30.0	7.0	0.0
1883.0	5.0	16.0	30.0	7.0	25.0	12.0	0.0
1884.0	5.0	16.0	30.0	7.0	25.0	12.0	3.0
1895.0	5.0	16.0	30.0	7.0	25.0	7.0	0.0
1896.0	5.0	16.0	30.0	7.0	25.0	7.0	3.0
1898.0	5.0	16.0	30.0	7.0	30.0	12.0	0.0
1899.0	5.0	16.0	30.0	7.0	30.0	12.0	3.0
1900.0	5.0	16.0	30.0	7.0	30.0	12.0	6.0
1910.0	5.0	16.0	30.0	7.0	30.0	7.0	0.0
1911.0	5.0	16.0	30.0	7.0	30.0	7.0	3.0
1912.0	5.0	16.0	30.0	7.0	30.0	7.0	6.0
1945.0	5.0	16.0	35.0	2.0	30.0	2.0	0.0
1947.0	5.0	16.0	35.0	2.0	30.0	7.0	0.0
1952.0	5.0	16.0	35.0	2.0	35.0	2.0	0.0
1954.0	5.0	16.0	35.0	2.0	35.0	7.0	0.0
2000.0	5.0	19.0	25.0	12.0	15.0	12.0	0.0
2012.0	5.0	19.0	25.0	12.0	20.0	12.0	0.0
2013.0	5.0	19.0	25.0	12.0	20.0	12.0	3.0
2016.0	5.0	19.0	25.0	12.0	20.0	17.0	0.0
2017.0	5.0	19.0	25.0	12.0	20.0	17.0	3.0
2020.0	5.0	19.0	25.0	12.0	20.0	22.0	0.0
2021.0	5.0	19.0	25.0	12.0	20.0	22.0	3.0
2024.0	5.0	19.0	25.0	12.0	25.0	12.0	0.0
2025.0	5.0	19.0	25.0	12.0	25.0	12.0	3.0
2026.0	5.0	19.0	25.0	12.0	25.0	12.0	6.0
2027.0	5.0	19.0	25.0	12.0	25.0	12.0	9.0
2028.0	5.0	19.0	25.0	12.0	25.0	17.0	0.0
2029.0	5.0	19.0	25.0	12.0	25.0	17.0	3.0
2030.0	5.0	19.0	25.0	12.0	25.0	17.0	6.0
2031.0	5.0	19.0	25.0	12.0	25.0	17.0	9.0
2032.0	5.0	19.0	25.0	12.0	25.0	22.0	0.0
2033.0	5.0	19.0	25.0	12.0	25.0	22.0	3.0
2034.0	5.0	19.0	25.0	12.0	25.0	22.0	6.0
2035.0	5.0	19.0	25.0	12.0	25.0	22.0	9.0
2036.0	5.0	19.0	25.0	17.0	20.0	17.0	0.0
2039.0	5.0	19.0	25.0	17.0	20.0	17.0	3.0
2040.0	5.0	19.0	25.0	17.0	20.0	17.0	6.0
2042.0	5.0	19.0	25.0	17.0	20.0	22.0	0.0
2045.0	5.0	19.0	25.0	17.0	20.0	22.0	3.0
2046.0	5.0	19.0	25.0	17.0	20.0	22.0	6.0
2048.0	5.0	19.0	25.0	17.0	25.0	17.0	0.0
2051.0	5.0	19.0	25.0	17.0	25.0	17.0	3.0
2052.0	5.0	19.0	25.0	17.0	25.0	17.0	6.0
2053.0	5.0	19.0	25.0	17.0	25.0	17.0	9.0
2054.0	5.0	19.0	25.0	17.0	25.0	22.0	0.0
2057.0	5.0	19.0	25.0	17.0	25.0	22.0	3.0
2058.0	5.0	19.0	25.0	17.0	25.0	22.0	6.0
2059.0	5.0	19.0	25.0	17.0	25.0	22.0	9.0
2060.0	5.0	19.0	25.0	22.0	25.0	22.0	0.0
2065.0	5.0	19.0	25.0	22.0	25.0	22.0	3.0
2066.0	5.0	19.0	25.0	22.0	25.0	22.0	6.0
2067.0	5.0	19.0	25.0	22.0	25.0	22.0	9.0
2068.0	5.0	19.0	25.0	2.0	20.0	12.0	0.0
2071.0	5.0	19.0	25.0	2.0	20.0	7.0	0.0
2072.0	5.0	19.0	25.0	2.0	25.0	12.0	0.0
2075.0	5.0	19.0	25.0	2.0	25.0	2.0	0.0
2076.0	5.0	19.0	25.0	2.0	25.0	7.0	0.0
2098.0	5.0	19.0	25.0	7.0	15.0	7.0	0.0
2101.0	5.0	19.0	25.0	7.0	20.0	12.0	0.0
2102.0	5.0	19.0	25.0	7.0	20.0	12.0	3.0
2104.0	5.0	19.0	25.0	7.0	20.0	17.0	0.0
2105.0	5.0	19.0	25.0	7.0	20.0	17.0	3.0
2110.0	5.0	19.0	25.0	7.0	20.0	7.0	0.0
2111.0	5.0	19.0	25.0	7.0	20.0	7.0	3.0
2113.0	5.0	19.0	25.0	7.0	25.0	12.0	0.0
2114.0	5.0	19.0	25.0	7.0	25.0	12.0	3.0
2115.0	5.0	19.0	25.0	7.0	25.0	12.0	6.0
2116.0	5.0	19.0	25.0	7.0	25.0	17.0	0.0
2117.0	5.0	19.0	25.0	7.0	25.0	17.0	3.0
2118.0	5.0	19.0	25.0	7.0	25.0	17.0	6.0
2122.0	5.0	19.0	25.0	7.0	25.0	7.0	0.0
2123.0	5.0	19.0	25.0	7.0	25.0	7.0	3.0
2124.0	5.0	19.0	25.0	7.0	25.0	7.0	6.0
2141.0	5.0	19.0	30.0	12.0	20.0	12.0	0.0
2157.0	5.0	19.0	30.0	12.0	25.0	12.0	0.0
2158.0	5.0	19.0	30.0	12.0	25.0	12.0	3.0
2161.0	5.0	19.0	30.0	12.0	25.0	17.0	0.0
2162.0	5.0	19.0	30.0	12.0	25.0	17.0	3.0
2165.0	5.0	19.0	30.0	12.0	25.0	22.0	0.0
2166.0	5.0	19.0	30.0	12.0	25.0	22.0	3.0
2173.0	5.0	19.0	30.0	12.0	30.0	12.0	0.0
2174.0	5.0	19.0	30.0	12.0	30.0	12.0	3.0
2175.0	5.0	19.0	30.0	12.0	30.0	12.0	6.0
2176.0	5.0	19.0	30.0	12.0	30.0	12.0	9.0
2177.0	5.0	19.0	30.0	12.0	30.0	17.0	0.0
2178.0	5.0	19.0	30.0	12.0	30.0	17.0	3.0
2179.0	5.0	19.0	30.0	12.0	30.0	17.0	6.0
2180.0	5.0	19.0	30.0	12.0	30.0	17.0	9.0
2181.0	5.0	19.0	30.0	12.0	30.0	22.0	0.0
2182.0	5.0	19.0	30.0	12.0	30.0	22.0	3.0
2183.0	5.0	19.0	30.0	12.0	30.0	22.0	6.0
2184.0	5.0	19.0	30.0	12.0	30.0	22.0	9.0
2189.0	5.0	19.0	30.0	17.0	20.0	17.0	0.0
2207.0	5.0	19.0	30.0	17.0	25.0	17.0	0.0
2210.0	5.0	19.0	30.0	17.0	25.0	17.0	3.0
2211.0	5.0	19.0	30.0	17.0	25.0	17.0	6.0
2213.0	5.0	19.0	30.0	17.0	25.0	22.0	0.0
2216.0	5.0	19.0	30.0	17.0	25.0	22.0	3.0
2217.0	5.0	19.0	30.0	17.0	25.0	22.0	6.0
2219.0	5.0	19.0	30.0	17.0	25.0	27.0	0.0
2222.0	5.0	19.0	30.0	17.0	25.0	27.0	3.0
2223.0	5.0	19.0	30.0	17.0	25.0	27.0	6.0
2225.0	5.0	19.0	30.0	17.0	30.0	17.0	0.0
2228.0	5.0	19.0	30.0	17.0	30.0	17.0	3.0
2229.0	5.0	19.0	30.0	17.0	30.0	17.0	6.0
2230.0	5.0	19.0	30.0	17.0	30.0	17.0	9.0
2231.0	5.0	19.0	30.0	17.0	30.0	22.0	0.0
2234.0	5.0	19.0	30.0	17.0	30.0	22.0	3.0
2235.0	5.0	19.0	30.0	17.0	30.0	22.0	6.0
2236.0	5.0	19.0	30.0	17.0	30.0	22.0	9.0
2237.0	5.0	19.0	30.0	17.0	30.0	27.0	0.0
2240.0	5.0	19.0	30.0	17.0	30.0	27.0	3.0
2241.0	5.0	19.0	30.0	17.0	30.0	27.0	6.0
2242.0	5.0	19.0	30.0	17.0	30.0	27.0	9.0
2243.0	5.0	19.0	30.0	22.0	25.0	22.0	0.0
2248.0	5.0	19.0	30.0	22.0	25.0	22.0	3.0
2249.0	5.0	19.0	30.0	22.0	25.0	22.0	6.0
2251.0	5.0	19.0	30.0	22.0	25.0	27.0	0.0
2256.0	5.0	19.0	30.0	22.0	25.0	27.0	3.0
2257.0	5.0	19.0	30.0	22.0	25.0	27.0	6.0
2259.0	5.0	19.0	30.0	22.0	30.0	22.0	0.0
2264.0	5.0	19.0	30.0	22.0	30.0	22.0	3.0
2265.0	5.0	19.0	30.0	22.0	30.0	22.0	6.0
2266.0	5.0	19.0	30.0	22.0	30.0	22.0	9.0
2267.0	5.0	19.0	30.0	22.0	30.0	27.0	0.0
2272.0	5.0	19.0	30.0	22.0	30.0	27.0	3.0
2273.0	5.0	19.0	30.0	22.0	30.0	27.0	6.0
2274.0	5.0	19.0	30.0	22.0	30.0	27.0	9.0
2275.0	5.0	19.0	30.0	27.0	30.0	27.0	0.0
2276.0	5.0	19.0	30.0	27.0	30.0	27.0	12.0
2281.0	5.0	19.0	30.0	27.0	30.0	27.0	3.0
2282.0	5.0	19.0	30.0	27.0	30.0	27.0	6.0
2283.0	5.0	19.0	30.0	27.0	30.0	27.0	9.0
2300.0	5.0	19.0	30.0	2.0	20.0	2.0	0.0
2302.0	5.0	19.0	30.0	2.0	25.0	12.0	0.0
2306.0	5.0	19.0	30.0	2.0	25.0	2.0	0.0
2307.0	5.0	19.0	30.0	2.0	25.0	7.0	0.0
2308.0	5.0	19.0	30.0	2.0	30.0	12.0	0.0
2312.0	5.0	19.0	30.0	2.0	30.0	2.0	0.0
2313.0	5.0	19.0	30.0	2.0	30.0	7.0	0.0
2362.0	5.0	19.0	30.0	7.0	20.0	7.0	0.0
2365.0	5.0	19.0	30.0	7.0	25.0	12.0	0.0
2366.0	5.0	19.0	30.0	7.0	25.0	12.0	3.0
2368.0	5.0	19.0	30.0	7.0	25.0	17.0	0.0
2369.0	5.0	19.0	30.0	7.0	25.0	17.0	3.0
2377.0	5.0	19.0	30.0	7.0	25.0	7.0	0.0
2378.0	5.0	19.0	30.0	7.0	25.0	7.0	3.0
2380.0	5.0	19.0	30.0	7.0	30.0	12.0	0.0
2381.0	5.0	19.0	30.0	7.0	30.0	12.0	3.0
2382.0	5.0	19.0	30.0	7.0	30.0	12.0	6.0
2383.0	5.0	19.0	30.0	7.0	30.0	17.0	0.0
2384.0	5.0	19.0	30.0	7.0	30.0	17.0	3.0
2385.0	5.0	19.0	30.0	7.0	30.0	17.0	6.0
2392.0	5.0	19.0	30.0	7.0	30.0	7.0	0.0
2393.0	5.0	19.0	30.0	7.0	30.0	7.0	3.0
2394.0	5.0	19.0	30.0	7.0	30.0	7.0	6.0
2435.0	5.0	19.0	35.0	12.0	25.0	12.0	0.0
2455.0	5.0	19.0	35.0	12.0	30.0	12.0	0.0
2456.0	5.0	19.0	35.0	12.0	30.0	12.0	3.0
2459.0	5.0	19.0	35.0	12.0	30.0	17.0	0.0
2460.0	5.0	19.0	35.0	12.0	30.0	17.0	3.0
2463.0	5.0	19.0	35.0	12.0	30.0	22.0	0.0
2464.0	5.0	19.0	35.0	12.0	30.0	22.0	3.0
2475.0	5.0	19.0	35.0	12.0	35.0	12.0	0.0
2476.0	5.0	19.0	35.0	12.0	35.0	12.0	3.0
2477.0	5.0	19.0	35.0	12.0	35.0	12.0	6.0
2478.0	5.0	19.0	35.0	12.0	35.0	12.0	9.0
2479.0	5.0	19.0	35.0	12.0	35.0	17.0	0.0
2480.0	5.0	19.0	35.0	12.0	35.0	17.0	3.0
2481.0	5.0	19.0	35.0	12.0	35.0	17.0	6.0
2482.0	5.0	19.0	35.0	12.0	35.0	17.0	9.0
2483.0	5.0	19.0	35.0	12.0	35.0	22.0	0.0
2484.0	5.0	19.0	35.0	12.0	35.0	22.0	3.0
2485.0	5.0	19.0	35.0	12.0	35.0	22.0	6.0
2486.0	5.0	19.0	35.0	12.0	35.0	22.0	9.0
2519.0	5.0	19.0	35.0	17.0	25.0	17.0	0.0
2543.0	5.0	19.0	35.0	17.0	30.0	17.0	0.0
2546.0	5.0	19.0	35.0	17.0	30.0	17.0	3.0
2547.0	5.0	19.0	35.0	17.0	30.0	17.0	6.0
2549.0	5.0	19.0	35.0	17.0	30.0	22.0	0.0
2552.0	5.0	19.0	35.0	17.0	30.0	22.0	3.0
2553.0	5.0	19.0	35.0	17.0	30.0	22.0	6.0
2555.0	5.0	19.0	35.0	17.0	30.0	27.0	0.0
2558.0	5.0	19.0	35.0	17.0	30.0	27.0	3.0
2559.0	5.0	19.0	35.0	17.0	30.0	27.0	6.0
2567.0	5.0	19.0	35.0	17.0	35.0	17.0	0.0
2570.0	5.0	19.0	35.0	17.0	35.0	17.0	3.0
2571.0	5.0	19.0	35.0	17.0	35.0	17.0	6.0
2572.0	5.0	19.0	35.0	17.0	35.0	17.0	9.0
2573.0	5.0	19.0	35.0	17.0	35.0	22.0	0.0
2576.0	5.0	19.0	35.0	17.0	35.0	22.0	3.0
2577.0	5.0	19.0	35.0	17.0	35.0	22.0	6.0
2578.0	5.0	19.0	35.0	17.0	35.0	22.0	9.0
2579.0	5.0	19.0	35.0	17.0	35.0	27.0	0.0
2582.0	5.0	19.0	35.0	17.0	35.0	27.0	3.0
2583.0	5.0	19.0	35.0	17.0	35.0	27.0	6.0
2584.0	5.0	19.0	35.0	17.0	35.0	27.0	9.0
2591.0	5.0	19.0	35.0	22.0	25.0	22.0	0.0
2615.0	5.0	19.0	35.0	22.0	30.0	22.0	0.0
2620.0	5.0	19.0	35.0	22.0	30.0	22.0	3.0
2621.0	5.0	19.0	35.0	22.0	30.0	22.0	6.0
2623.0	5.0	19.0	35.0	22.0	30.0	27.0	0.0
2628.0	5.0	19.0	35.0	22.0	30.0	27.0	3.0
2629.0	5.0	19.0	35.0	22.0	30.0	27.0	6.0
2631.0	5.0	19.0	35.0	22.0	30.0	32.0	0.0
2636.0	5.0	19.0	35.0	22.0	30.0	32.0	3.0
2637.0	5.0	19.0	35.0	22.0	30.0	32.0	6.0
2639.0	5.0	19.0	35.0	22.0	35.0	22.0	0.0
2644.0	5.0	19.0	35.0	22.0	35.0	22.0	3.0
2645.0	5.0	19.0	35.0	22.0	35.0	22.0	6.0
2646.0	5.0	19.0	35.0	22.0	35.0	22.0	9.0
2647.0	5.0	19.0	35.0	22.0	35.0	27.0	0.0
2652.0	5.0	19.0	35.0	22.0	35.0	27.0	3.0
2653.0	5.0	19.0	35.0	22.0	35.0	27.0	6.0
2654.0	5.0	19.0	35.0	22.0	35.0	27.0	9.0
2655.0	5.0	19.0	35.0	22.0	35.0	32.0	0.0
2660.0	5.0	19.0	35.0	22.0	35.0	32.0	3.0
2661.0	5.0	19.0	35.0	22.0	35.0	32.0	6.0
2662.0	5.0	19.0	35.0	22.0	35.0	32.0	9.0
2663.0	5.0	19.0	35.0	27.0	30.0	27.0	0.0
2669.0	5.0	19.0	35.0	27.0	30.0	27.0	3.0
2670.0	5.0	19.0	35.0	27.0	30.0	27.0	6.0
2672.0	5.0	19.0	35.0	27.0	30.0	32.0	0.0
2678.0	5.0	19.0	35.0	27.0	30.0	32.0	3.0
2679.0	5.0	19.0	35.0	27.0	30.0	32.0	6.0
2681.0	5.0	19.0	35.0	27.0	35.0	27.0	0.0
2682.0	5.0	19.0	35.0	27.0	35.0	27.0	12.0
2687.0	5.0	19.0	35.0	27.0	35.0	27.0	3.0
2688.0	5.0	19.0	35.0	27.0	35.0	27.0	6.0
2689.0	5.0	19.0	35.0	27.0	35.0	27.0	9.0
2690.0	5.0	19.0	35.0	27.0	35.0	32.0	0.0
2691.0	5.0	19.0	35.0	27.0	35.0	32.0	12.0
2696.0	5.0	19.0	35.0	27.0	35.0	32.0	3.0
2697.0	5.0	19.0	35.0	27.0	35.0	32.0	6.0
2698.0	5.0	19.0	35.0	27.0	35.0	32.0	9.0
2724.0	5.0	19.0	35.0	2.0	25.0	2.0	0.0
2731.0	5.0	19.0	35.0	2.0	30.0	2.0	0.0
2733.0	5.0	19.0	35.0	2.0	30.0	7.0	0.0
2734.0	5.0	19.0	35.0	2.0	35.0	12.0	0.0
2738.0	5.0	19.0	35.0	2.0	35.0	2.0	0.0
2740.0	5.0	19.0	35.0	2.0	35.0	7.0	0.0
2748.0	5.0	19.0	35.0	32.0	35.0	32.0	0.0
2749.0	5.0	19.0	35.0	32.0	35.0	32.0	12.0
2755.0	5.0	19.0	35.0	32.0	35.0	32.0	3.0
2757.0	5.0	19.0	35.0	32.0	35.0	32.0	6.0
2758.0	5.0	19.0	35.0	32.0	35.0	32.0	9.0
2828.0	5.0	19.0	35.0	7.0	25.0	7.0	0.0
2831.0	5.0	19.0	35.0	7.0	30.0	12.0	0.0
2832.0	5.0	19.0	35.0	7.0	30.0	12.0	3.0
2834.0	5.0	19.0	35.0	7.0	30.0	17.0	0.0
2835.0	5.0	19.0	35.0	7.0	30.0	17.0	3.0
2846.0	5.0	19.0	35.0	7.0	30.0	7.0	0.0
2847.0	5.0	19.0	35.0	7.0	30.0	7.0	3.0
2849.0	5.0	19.0	35.0	7.0	35.0	12.0	0.0
2850.0	5.0	19.0	35.0	7.0	35.0	12.0	3.0
2851.0	5.0	19.0	35.0	7.0	35.0	12.0	6.0
2852.0	5.0	19.0	35.0	7.0	35.0	17.0	0.0
2853.0	5.0	19.0	35.0	7.0	35.0	17.0	3.0
2854.0	5.0	19.0	35.0	7.0	35.0	17.0	6.0
2864.0	5.0	19.0	35.0	7.0	35.0	7.0	0.0
2865.0	5.0	19.0	35.0	7.0	35.0	7.0	3.0
2866.0	5.0	19.0	35.0	7.0	35.0	7.0	6.0
2867.0	5.0	1.0	10.0	2.0	10.0	2.0	0.0
2871.0	5.0	1.0	10.0	7.0	10.0	7.0	0.0
2874.0	5.0	1.0	15.0	12.0	15.0	12.0	0.0
2882.0	5.0	1.0	15.0	2.0	15.0	2.0	0.0
2896.0	5.0	1.0	15.0	7.0	15.0	7.0	0.0
2907.0	5.0	1.0	20.0	12.0	20.0	12.0	0.0
2915.0	5.0	1.0	20.0	17.0	20.0	17.0	0.0
2931.0	5.0	1.0	20.0	2.0	20.0	2.0	0.0
2961.0	5.0	1.0	20.0	7.0	20.0	7.0	0.0
2988.0	5.0	1.0	25.0	12.0	25.0	12.0	0.0
3012.0	5.0	1.0	25.0	17.0	25.0	17.0	0.0
3024.0	5.0	1.0	25.0	22.0	25.0	22.0	0.0
3050.0	5.0	1.0	25.0	2.0	25.0	2.0	0.0
3102.0	5.0	1.0	25.0	7.0	25.0	7.0	0.0
3153.0	5.0	1.0	30.0	12.0	30.0	12.0	0.0
3205.0	5.0	1.0	30.0	17.0	30.0	17.0	0.0
3239.0	5.0	1.0	30.0	22.0	30.0	22.0	0.0
3255.0	5.0	1.0	30.0	27.0	30.0	27.0	0.0
3261.0	5.0	1.0	30.0	27.0	30.0	27.0	3.0
3292.0	5.0	1.0	30.0	2.0	30.0	2.0	0.0
3372.0	5.0	1.0	30.0	7.0	30.0	7.0	0.0
3455.0	5.0	1.0	35.0	12.0	35.0	12.0	0.0
3547.0	5.0	1.0	35.0	17.0	35.0	17.0	0.0
3619.0	5.0	1.0	35.0	22.0	35.0	22.0	0.0
3661.0	5.0	1.0	35.0	27.0	35.0	27.0	0.0
3667.0	5.0	1.0	35.0	27.0	35.0	27.0	3.0
3718.0	5.0	1.0	35.0	2.0	35.0	2.0	0.0
3728.0	5.0	1.0	35.0	32.0	35.0	32.0	0.0
3735.0	5.0	1.0	35.0	32.0	35.0	32.0	3.0
3844.0	5.0	1.0	35.0	7.0	35.0	7.0	0.0
3847.0	5.0	1.0	5.0	2.0	5.0	2.0	0.0
3855.0	5.0	22.0	15.0	12.0	15.0	12.0	0.0
3856.0	5.0	22.0	15.0	12.0	15.0	12.0	3.0
3857.0	5.0	22.0	15.0	12.0	15.0	12.0	6.0
3858.0	5.0	22.0	15.0	12.0	15.0	12.0	9.0
3859.0	5.0	22.0	15.0	2.0	10.0	12.0	0.0
3860.0	5.0	22.0	15.0	2.0	10.0	2.0	0.0
3861.0	5.0	22.0	15.0	2.0	10.0	7.0	0.0
3862.0	5.0	22.0	15.0	2.0	15.0	12.0	0.0
3863.0	5.0	22.0	15.0	2.0	15.0	2.0	0.0
3864.0	5.0	22.0	15.0	2.0	15.0	7.0	0.0
3866.0	5.0	22.0	15.0	2.0	5.0	2.0	0.0
3867.0	5.0	22.0	15.0	2.0	5.0	7.0	0.0
3868.0	5.0	22.0	15.0	7.0	10.0	12.0	0.0
3869.0	5.0	22.0	15.0	7.0	10.0	12.0	3.0
3870.0	5.0	22.0	15.0	7.0	10.0	12.0	6.0
3871.0	5.0	22.0	15.0	7.0	10.0	7.0	0.0
3872.0	5.0	22.0	15.0	7.0	10.0	7.0	3.0
3873.0	5.0	22.0	15.0	7.0	10.0	7.0	6.0
3874.0	5.0	22.0	15.0	7.0	15.0	12.0	0.0
3875.0	5.0	22.0	15.0	7.0	15.0	12.0	3.0
3876.0	5.0	22.0	15.0	7.0	15.0	12.0	6.0
3877.0	5.0	22.0	15.0	7.0	15.0	7.0	0.0
3878.0	5.0	22.0	15.0	7.0	15.0	7.0	3.0
3879.0	5.0	22.0	15.0	7.0	15.0	7.0	6.0
3880.0	5.0	22.0	20.0	12.0	15.0	12.0	0.0
3881.0	5.0	22.0	20.0	12.0	15.0	12.0	3.0
3882.0	5.0	22.0	20.0	12.0	15.0	12.0	6.0
3884.0	5.0	22.0	20.0	12.0	15.0	17.0	0.0
3885.0	5.0	22.0	20.0	12.0	15.0	17.0	3.0
3886.0	5.0	22.0	20.0	12.0	15.0	17.0	6.0
3888.0	5.0	22.0	20.0	12.0	20.0	12.0	0.0
3889.0	5.0	22.0	20.0	12.0	20.0	12.0	3.0
3890.0	5.0	22.0	20.0	12.0	20.0	12.0	6.0
3891.0	5.0	22.0	20.0	12.0	20.0	12.0	9.0
3892.0	5.0	22.0	20.0	12.0	20.0	17.0	0.0
3893.0	5.0	22.0	20.0	12.0	20.0	17.0	3.0
3894.0	5.0	22.0	20.0	12.0	20.0	17.0	6.0
3895.0	5.0	22.0	20.0	12.0	20.0	17.0	9.0
3896.0	5.0	22.0	20.0	17.0	20.0	17.0	0.0
3897.0	5.0	22.0	20.0	17.0	20.0	17.0	12.0
3899.0	5.0	22.0	20.0	17.0	20.0	17.0	3.0
3900.0	5.0	22.0	20.0	17.0	20.0	17.0	6.0
3901.0	5.0	22.0	20.0	17.0	20.0	17.0	9.0
3904.0	5.0	22.0	20.0	2.0	10.0	2.0	0.0
3905.0	5.0	22.0	20.0	2.0	10.0	7.0	0.0
3906.0	5.0	22.0	20.0	2.0	15.0	12.0	0.0
3908.0	5.0	22.0	20.0	2.0	15.0	2.0	0.0
3909.0	5.0	22.0	20.0	2.0	15.0	7.0	0.0
3910.0	5.0	22.0	20.0	2.0	20.0	12.0	0.0
3912.0	5.0	22.0	20.0	2.0	20.0	2.0	0.0
3913.0	5.0	22.0	20.0	2.0	20.0	7.0	0.0
3918.0	5.0	22.0	20.0	7.0	10.0	12.0	0.0
3924.0	5.0	22.0	20.0	7.0	10.0	7.0	0.0
3927.0	5.0	22.0	20.0	7.0	15.0	12.0	0.0
3928.0	5.0	22.0	20.0	7.0	15.0	12.0	3.0
3929.0	5.0	22.0	20.0	7.0	15.0	12.0	6.0
3930.0	5.0	22.0	20.0	7.0	15.0	17.0	0.0
3931.0	5.0	22.0	20.0	7.0	15.0	17.0	3.0
3932.0	5.0	22.0	20.0	7.0	15.0	17.0	6.0
3933.0	5.0	22.0	20.0	7.0	15.0	7.0	0.0
3934.0	5.0	22.0	20.0	7.0	15.0	7.0	3.0
3935.0	5.0	22.0	20.0	7.0	15.0	7.0	6.0
3936.0	5.0	22.0	20.0	7.0	20.0	12.0	0.0
3937.0	5.0	22.0	20.0	7.0	20.0	12.0	3.0
3938.0	5.0	22.0	20.0	7.0	20.0	12.0	6.0
3939.0	5.0	22.0	20.0	7.0	20.0	17.0	0.0
3940.0	5.0	22.0	20.0	7.0	20.0	17.0	3.0
3941.0	5.0	22.0	20.0	7.0	20.0	17.0	6.0
3942.0	5.0	22.0	20.0	7.0	20.0	7.0	0.0
3943.0	5.0	22.0	20.0	7.0	20.0	7.0	3.0
3944.0	5.0	22.0	20.0	7.0	20.0	7.0	6.0
3945.0	5.0	22.0	25.0	12.0	15.0	12.0	0.0
3949.0	5.0	22.0	25.0	12.0	15.0	17.0	0.0
3953.0	5.0	22.0	25.0	12.0	15.0	22.0	0.0
3957.0	5.0	22.0	25.0	12.0	20.0	12.0	0.0
3958.0	5.0	22.0	25.0	12.0	20.0	12.0	3.0
3959.0	5.0	22.0	25.0	12.0	20.0	12.0	6.0
3961.0	5.0	22.0	25.0	12.0	20.0	17.0	0.0
3962.0	5.0	22.0	25.0	12.0	20.0	17.0	3.0
3963.0	5.0	22.0	25.0	12.0	20.0	17.0	6.0
3965.0	5.0	22.0	25.0	12.0	20.0	22.0	0.0
3966.0	5.0	22.0	25.0	12.0	20.0	22.0	3.0
3967.0	5.0	22.0	25.0	12.0	20.0	22.0	6.0
3969.0	5.0	22.0	25.0	12.0	25.0	12.0	0.0
3970.0	5.0	22.0	25.0	12.0	25.0	12.0	3.0
3971.0	5.0	22.0	25.0	12.0	25.0	12.0	6.0
3972.0	5.0	22.0	25.0	12.0	25.0	12.0	9.0
3973.0	5.0	22.0	25.0	12.0	25.0	17.0	0.0
3974.0	5.0	22.0	25.0	12.0	25.0	17.0	3.0
3975.0	5.0	22.0	25.0	12.0	25.0	17.0	6.0
3976.0	5.0	22.0	25.0	12.0	25.0	17.0	9.0
3977.0	5.0	22.0	25.0	12.0	25.0	22.0	0.0
3978.0	5.0	22.0	25.0	12.0	25.0	22.0	3.0
3979.0	5.0	22.0	25.0	12.0	25.0	22.0	6.0
3980.0	5.0	22.0	25.0	12.0	25.0	22.0	9.0
3981.0	5.0	22.0	25.0	17.0	20.0	17.0	0.0
3984.0	5.0	22.0	25.0	17.0	20.0	17.0	3.0
3985.0	5.0	22.0	25.0	17.0	20.0	17.0	6.0
3987.0	5.0	22.0	25.0	17.0	20.0	22.0	0.0
3990.0	5.0	22.0	25.0	17.0	20.0	22.0	3.0
3991.0	5.0	22.0	25.0	17.0	20.0	22.0	6.0
3993.0	5.0	22.0	25.0	17.0	25.0	17.0	0.0
3994.0	5.0	22.0	25.0	17.0	25.0	17.0	12.0
3996.0	5.0	22.0	25.0	17.0	25.0	17.0	3.0
3997.0	5.0	22.0	25.0	17.0	25.0	17.0	6.0
3998.0	5.0	22.0	25.0	17.0	25.0	17.0	9.0
3999.0	5.0	22.0	25.0	17.0	25.0	22.0	0.0
4000.0	5.0	22.0	25.0	17.0	25.0	22.0	12.0
4002.0	5.0	22.0	25.0	17.0	25.0	22.0	3.0
4003.0	5.0	22.0	25.0	17.0	25.0	22.0	6.0
4004.0	5.0	22.0	25.0	17.0	25.0	22.0	9.0
4005.0	5.0	22.0	25.0	22.0	25.0	22.0	0.0
4006.0	5.0	22.0	25.0	22.0	25.0	22.0	12.0
4010.0	5.0	22.0	25.0	22.0	25.0	22.0	3.0
4011.0	5.0	22.0	25.0	22.0	25.0	22.0	6.0
4012.0	5.0	22.0	25.0	22.0	25.0	22.0	9.0
4018.0	5.0	22.0	25.0	2.0	15.0	12.0	0.0
4021.0	5.0	22.0	25.0	2.0	15.0	2.0	0.0
4022.0	5.0	22.0	25.0	2.0	15.0	7.0	0.0
4023.0	5.0	22.0	25.0	2.0	20.0	12.0	0.0
4026.0	5.0	22.0	25.0	2.0	20.0	2.0	0.0
4027.0	5.0	22.0	25.0	2.0	20.0	7.0	0.0
4028.0	5.0	22.0	25.0	2.0	25.0	12.0	0.0
4031.0	5.0	22.0	25.0	2.0	25.0	2.0	0.0
4032.0	5.0	22.0	25.0	2.0	25.0	7.0	0.0
4050.0	5.0	22.0	25.0	7.0	15.0	12.0	0.0
4053.0	5.0	22.0	25.0	7.0	15.0	17.0	0.0
4059.0	5.0	22.0	25.0	7.0	15.0	7.0	0.0
4062.0	5.0	22.0	25.0	7.0	20.0	12.0	0.0
4063.0	5.0	22.0	25.0	7.0	20.0	12.0	3.0
4064.0	5.0	22.0	25.0	7.0	20.0	12.0	6.0
4065.0	5.0	22.0	25.0	7.0	20.0	17.0	0.0
4066.0	5.0	22.0	25.0	7.0	20.0	17.0	3.0
4067.0	5.0	22.0	25.0	7.0	20.0	17.0	6.0
4068.0	5.0	22.0	25.0	7.0	20.0	22.0	0.0
4069.0	5.0	22.0	25.0	7.0	20.0	22.0	3.0
4070.0	5.0	22.0	25.0	7.0	20.0	22.0	6.0
4071.0	5.0	22.0	25.0	7.0	20.0	7.0	0.0
4072.0	5.0	22.0	25.0	7.0	20.0	7.0	3.0
4073.0	5.0	22.0	25.0	7.0	20.0	7.0	6.0
4074.0	5.0	22.0	25.0	7.0	25.0	12.0	0.0
4075.0	5.0	22.0	25.0	7.0	25.0	12.0	3.0
4076.0	5.0	22.0	25.0	7.0	25.0	12.0	6.0
4077.0	5.0	22.0	25.0	7.0	25.0	17.0	0.0
4078.0	5.0	22.0	25.0	7.0	25.0	17.0	3.0
4079.0	5.0	22.0	25.0	7.0	25.0	17.0	6.0
4080.0	5.0	22.0	25.0	7.0	25.0	22.0	0.0
4081.0	5.0	22.0	25.0	7.0	25.0	22.0	3.0
4082.0	5.0	22.0	25.0	7.0	25.0	22.0	6.0
4083.0	5.0	22.0	25.0	7.0	25.0	7.0	0.0
4084.0	5.0	22.0	25.0	7.0	25.0	7.0	3.0
4085.0	5.0	22.0	25.0	7.0	25.0	7.0	6.0
4098.0	5.0	22.0	30.0	2.0	20.0	12.0	0.0
4102.0	5.0	22.0	30.0	2.0	20.0	2.0	0.0
4103.0	5.0	22.0	30.0	2.0	20.0	7.0	0.0
4104.0	5.0	22.0	30.0	2.0	25.0	12.0	0.0
4108.0	5.0	22.0	30.0	2.0	25.0	2.0	0.0
4109.0	5.0	22.0	30.0	2.0	25.0	7.0	0.0
4110.0	5.0	22.0	30.0	2.0	30.0	12.0	0.0
4114.0	5.0	22.0	30.0	2.0	30.0	2.0	0.0
4115.0	5.0	22.0	30.0	2.0	30.0	7.0	0.0
4191.0	5.0	22.0	35.0	12.0	25.0	12.0	0.0
4195.0	5.0	22.0	35.0	12.0	25.0	17.0	0.0
4199.0	5.0	22.0	35.0	12.0	25.0	22.0	0.0
4211.0	5.0	22.0	35.0	12.0	30.0	12.0	0.0
4212.0	5.0	22.0	35.0	12.0	30.0	12.0	3.0
4213.0	5.0	22.0	35.0	12.0	30.0	12.0	6.0
4215.0	5.0	22.0	35.0	12.0	30.0	17.0	0.0
4216.0	5.0	22.0	35.0	12.0	30.0	17.0	3.0
4217.0	5.0	22.0	35.0	12.0	30.0	17.0	6.0
4219.0	5.0	22.0	35.0	12.0	30.0	22.0	0.0
4220.0	5.0	22.0	35.0	12.0	30.0	22.0	3.0
4221.0	5.0	22.0	35.0	12.0	30.0	22.0	6.0
4231.0	5.0	22.0	35.0	12.0	35.0	12.0	0.0
4232.0	5.0	22.0	35.0	12.0	35.0	12.0	3.0
4233.0	5.0	22.0	35.0	12.0	35.0	12.0	6.0
4234.0	5.0	22.0	35.0	12.0	35.0	12.0	9.0
4235.0	5.0	22.0	35.0	12.0	35.0	17.0	0.0
4236.0	5.0	22.0	35.0	12.0	35.0	17.0	3.0
4237.0	5.0	22.0	35.0	12.0	35.0	17.0	6.0
4238.0	5.0	22.0	35.0	12.0	35.0	17.0	9.0
4239.0	5.0	22.0	35.0	12.0	35.0	22.0	0.0
4240.0	5.0	22.0	35.0	12.0	35.0	22.0	3.0
4241.0	5.0	22.0	35.0	12.0	35.0	22.0	6.0
4242.0	5.0	22.0	35.0	12.0	35.0	22.0	9.0
4275.0	5.0	22.0	35.0	17.0	25.0	17.0	0.0
4281.0	5.0	22.0	35.0	17.0	25.0	22.0	0.0
4287.0	5.0	22.0	35.0	17.0	25.0	27.0	0.0
4299.0	5.0	22.0	35.0	17.0	30.0	17.0	0.0
4302.0	5.0	22.0	35.0	17.0	30.0	17.0	3.0
4303.0	5.0	22.0	35.0	17.0	30.0	17.0	6.0
4305.0	5.0	22.0	35.0	17.0	30.0	22.0	0.0
4308.0	5.0	22.0	35.0	17.0	30.0	22.0	3.0
4309.0	5.0	22.0	35.0	17.0	30.0	22.0	6.0
4311.0	5.0	22.0	35.0	17.0	30.0	27.0	0.0
4314.0	5.0	22.0	35.0	17.0	30.0	27.0	3.0
4315.0	5.0	22.0	35.0	17.0	30.0	27.0	6.0
4323.0	5.0	22.0	35.0	17.0	35.0	17.0	0.0
4324.0	5.0	22.0	35.0	17.0	35.0	17.0	12.0
4326.0	5.0	22.0	35.0	17.0	35.0	17.0	3.0
4327.0	5.0	22.0	35.0	17.0	35.0	17.0	6.0
4328.0	5.0	22.0	35.0	17.0	35.0	17.0	9.0
4329.0	5.0	22.0	35.0	17.0	35.0	22.0	0.0
4330.0	5.0	22.0	35.0	17.0	35.0	22.0	12.0
4332.0	5.0	22.0	35.0	17.0	35.0	22.0	3.0
4333.0	5.0	22.0	35.0	17.0	35.0	22.0	6.0
4334.0	5.0	22.0	35.0	17.0	35.0	22.0	9.0
4335.0	5.0	22.0	35.0	17.0	35.0	27.0	0.0
4336.0	5.0	22.0	35.0	17.0	35.0	27.0	12.0
4338.0	5.0	22.0	35.0	17.0	35.0	27.0	3.0
4339.0	5.0	22.0	35.0	17.0	35.0	27.0	6.0
4340.0	5.0	22.0	35.0	17.0	35.0	27.0	9.0
4347.0	5.0	22.0	35.0	22.0	25.0	22.0	0.0
4352.0	5.0	22.0	35.0	22.0	25.0	22.0	3.0
4355.0	5.0	22.0	35.0	22.0	25.0	27.0	0.0
4360.0	5.0	22.0	35.0	22.0	25.0	27.0	3.0
4363.0	5.0	22.0	35.0	22.0	25.0	32.0	0.0
4368.0	5.0	22.0	35.0	22.0	25.0	32.0	3.0
4371.0	5.0	22.0	35.0	22.0	30.0	22.0	0.0
4376.0	5.0	22.0	35.0	22.0	30.0	22.0	3.0
4377.0	5.0	22.0	35.0	22.0	30.0	22.0	6.0
4379.0	5.0	22.0	35.0	22.0	30.0	27.0	0.0
4384.0	5.0	22.0	35.0	22.0	30.0	27.0	3.0
4385.0	5.0	22.0	35.0	22.0	30.0	27.0	6.0
4387.0	5.0	22.0	35.0	22.0	30.0	32.0	0.0
4392.0	5.0	22.0	35.0	22.0	30.0	32.0	3.0
4393.0	5.0	22.0	35.0	22.0	30.0	32.0	6.0
4395.0	5.0	22.0	35.0	22.0	35.0	22.0	0.0
4396.0	5.0	22.0	35.0	22.0	35.0	22.0	12.0
4400.0	5.0	22.0	35.0	22.0	35.0	22.0	3.0
4401.0	5.0	22.0	35.0	22.0	35.0	22.0	6.0
4402.0	5.0	22.0	35.0	22.0	35.0	22.0	9.0
4403.0	5.0	22.0	35.0	22.0	35.0	27.0	0.0
4404.0	5.0	22.0	35.0	22.0	35.0	27.0	12.0
4408.0	5.0	22.0	35.0	22.0	35.0	27.0	3.0
4409.0	5.0	22.0	35.0	22.0	35.0	27.0	6.0
4410.0	5.0	22.0	35.0	22.0	35.0	27.0	9.0
4411.0	5.0	22.0	35.0	22.0	35.0	32.0	0.0
4412.0	5.0	22.0	35.0	22.0	35.0	32.0	12.0
4416.0	5.0	22.0	35.0	22.0	35.0	32.0	3.0
4417.0	5.0	22.0	35.0	22.0	35.0	32.0	6.0
4418.0	5.0	22.0	35.0	22.0	35.0	32.0	9.0
4419.0	5.0	22.0	35.0	27.0	30.0	27.0	0.0
4425.0	5.0	22.0	35.0	27.0	30.0	27.0	3.0
4426.0	5.0	22.0	35.0	27.0	30.0	27.0	6.0
4428.0	5.0	22.0	35.0	27.0	30.0	32.0	0.0
4434.0	5.0	22.0	35.0	27.0	30.0	32.0	3.0
4435.0	5.0	22.0	35.0	27.0	30.0	32.0	6.0
4437.0	5.0	22.0	35.0	27.0	35.0	27.0	0.0
4438.0	5.0	22.0	35.0	27.0	35.0	27.0	12.0
4443.0	5.0	22.0	35.0	27.0	35.0	27.0	3.0
4444.0	5.0	22.0	35.0	27.0	35.0	27.0	6.0
4445.0	5.0	22.0	35.0	27.0	35.0	27.0	9.0
4446.0	5.0	22.0	35.0	27.0	35.0	32.0	0.0
4447.0	5.0	22.0	35.0	27.0	35.0	32.0	12.0
4452.0	5.0	22.0	35.0	27.0	35.0	32.0	3.0
4453.0	5.0	22.0	35.0	27.0	35.0	32.0	6.0
4454.0	5.0	22.0	35.0	27.0	35.0	32.0	9.0
4455.0	5.0	22.0	35.0	32.0	35.0	32.0	0.0
4456.0	5.0	22.0	35.0	32.0	35.0	32.0	12.0
4462.0	5.0	22.0	35.0	32.0	35.0	32.0	3.0
4464.0	5.0	22.0	35.0	32.0	35.0	32.0	6.0
4465.0	5.0	22.0	35.0	32.0	35.0	32.0	9.0
4466.0	5.0	22.0	35.0	7.0	30.0	12.0	0.0
4467.0	5.0	22.0	35.0	7.0	30.0	12.0	3.0
4468.0	5.0	22.0	35.0	7.0	30.0	12.0	6.0
4469.0	5.0	22.0	35.0	7.0	30.0	17.0	0.0
4470.0	5.0	22.0	35.0	7.0	30.0	17.0	3.0
4471.0	5.0	22.0	35.0	7.0	30.0	17.0	6.0
4481.0	5.0	22.0	35.0	7.0	35.0	12.0	0.0
4482.0	5.0	22.0	35.0	7.0	35.0	12.0	3.0
4483.0	5.0	22.0	35.0	7.0	35.0	12.0	6.0
4484.0	5.0	22.0	35.0	7.0	35.0	17.0	0.0
4485.0	5.0	22.0	35.0	7.0	35.0	17.0	3.0
4486.0	5.0	22.0	35.0	7.0	35.0	17.0	6.0
4496.0	5.0	22.0	35.0	7.0	35.0	7.0	0.0
4497.0	5.0	22.0	35.0	7.0	35.0	7.0	3.0
4498.0	5.0	22.0	35.0	7.0	35.0	7.0	6.0
4507.0	5.0	25.0	15.0	12.0	15.0	12.0	0.0
4508.0	5.0	25.0	15.0	12.0	15.0	12.0	3.0
4509.0	5.0	25.0	15.0	12.0	15.0	12.0	6.0
4510.0	5.0	25.0	15.0	12.0	15.0	12.0	9.0
4511.0	5.0	25.0	15.0	2.0	10.0	12.0	0.0
4512.0	5.0	25.0	15.0	2.0	10.0	2.0	0.0
4513.0	5.0	25.0	15.0	2.0	10.0	7.0	0.0
4514.0	5.0	25.0	15.0	2.0	15.0	12.0	0.0
4515.0	5.0	25.0	15.0	2.0	15.0	2.0	0.0
4516.0	5.0	25.0	15.0	2.0	15.0	7.0	0.0
4517.0	5.0	25.0	15.0	2.0	5.0	12.0	0.0
4518.0	5.0	25.0	15.0	2.0	5.0	2.0	0.0
4519.0	5.0	25.0	15.0	2.0	5.0	7.0	0.0
4520.0	5.0	25.0	15.0	7.0	10.0	12.0	0.0
4521.0	5.0	25.0	15.0	7.0	10.0	12.0	3.0
4522.0	5.0	25.0	15.0	7.0	10.0	12.0	6.0
4523.0	5.0	25.0	15.0	7.0	10.0	7.0	0.0
4524.0	5.0	25.0	15.0	7.0	10.0	7.0	3.0
4525.0	5.0	25.0	15.0	7.0	10.0	7.0	6.0
4526.0	5.0	25.0	15.0	7.0	15.0	12.0	0.0
4527.0	5.0	25.0	15.0	7.0	15.0	12.0	3.0
4528.0	5.0	25.0	15.0	7.0	15.0	12.0	6.0
4529.0	5.0	25.0	15.0	7.0	15.0	7.0	0.0
4530.0	5.0	25.0	15.0	7.0	15.0	7.0	3.0
4531.0	5.0	25.0	15.0	7.0	15.0	7.0	6.0
4532.0	5.0	25.0	20.0	12.0	15.0	12.0	0.0
4533.0	5.0	25.0	20.0	12.0	15.0	12.0	3.0
4534.0	5.0	25.0	20.0	12.0	15.0	12.0	6.0
4536.0	5.0	25.0	20.0	12.0	15.0	17.0	0.0
4537.0	5.0	25.0	20.0	12.0	15.0	17.0	3.0
4538.0	5.0	25.0	20.0	12.0	15.0	17.0	6.0
4540.0	5.0	25.0	20.0	12.0	20.0	12.0	0.0
4541.0	5.0	25.0	20.0	12.0	20.0	12.0	3.0
4542.0	5.0	25.0	20.0	12.0	20.0	12.0	6.0
4543.0	5.0	25.0	20.0	12.0	20.0	12.0	9.0
4544.0	5.0	25.0	20.0	12.0	20.0	17.0	0.0
4545.0	5.0	25.0	20.0	12.0	20.0	17.0	3.0
4546.0	5.0	25.0	20.0	12.0	20.0	17.0	6.0
4547.0	5.0	25.0	20.0	12.0	20.0	17.0	9.0
4548.0	5.0	25.0	20.0	17.0	20.0	17.0	0.0
4549.0	5.0	25.0	20.0	17.0	20.0	17.0	12.0
4551.0	5.0	25.0	20.0	17.0	20.0	17.0	3.0
4552.0	5.0	25.0	20.0	17.0	20.0	17.0	6.0
4553.0	5.0	25.0	20.0	17.0	20.0	17.0	9.0
4554.0	5.0	25.0	20.0	2.0	10.0	12.0	0.0
4556.0	5.0	25.0	20.0	2.0	10.0	2.0	0.0
4557.0	5.0	25.0	20.0	2.0	10.0	7.0	0.0
4558.0	5.0	25.0	20.0	2.0	15.0	12.0	0.0
4559.0	5.0	25.0	20.0	2.0	15.0	17.0	0.0
4560.0	5.0	25.0	20.0	2.0	15.0	2.0	0.0
4561.0	5.0	25.0	20.0	2.0	15.0	7.0	0.0
4562.0	5.0	25.0	20.0	2.0	20.0	12.0	0.0
4563.0	5.0	25.0	20.0	2.0	20.0	17.0	0.0
4564.0	5.0	25.0	20.0	2.0	20.0	2.0	0.0
4565.0	5.0	25.0	20.0	2.0	20.0	7.0	0.0
4570.0	5.0	25.0	20.0	7.0	10.0	12.0	0.0
4571.0	5.0	25.0	20.0	7.0	10.0	12.0	3.0
4573.0	5.0	25.0	20.0	7.0	10.0	17.0	0.0
4574.0	5.0	25.0	20.0	7.0	10.0	17.0	3.0
4576.0	5.0	25.0	20.0	7.0	10.0	7.0	0.0
4577.0	5.0	25.0	20.0	7.0	10.0	7.0	3.0
4579.0	5.0	25.0	20.0	7.0	15.0	12.0	0.0
4580.0	5.0	25.0	20.0	7.0	15.0	12.0	3.0
4581.0	5.0	25.0	20.0	7.0	15.0	12.0	6.0
4582.0	5.0	25.0	20.0	7.0	15.0	17.0	0.0
4583.0	5.0	25.0	20.0	7.0	15.0	17.0	3.0
4584.0	5.0	25.0	20.0	7.0	15.0	17.0	6.0
4585.0	5.0	25.0	20.0	7.0	15.0	7.0	0.0
4586.0	5.0	25.0	20.0	7.0	15.0	7.0	3.0
4587.0	5.0	25.0	20.0	7.0	15.0	7.0	6.0
4588.0	5.0	25.0	20.0	7.0	20.0	12.0	0.0
4589.0	5.0	25.0	20.0	7.0	20.0	12.0	3.0
4590.0	5.0	25.0	20.0	7.0	20.0	12.0	6.0
4591.0	5.0	25.0	20.0	7.0	20.0	17.0	0.0
4592.0	5.0	25.0	20.0	7.0	20.0	17.0	3.0
4593.0	5.0	25.0	20.0	7.0	20.0	17.0	6.0
4594.0	5.0	25.0	20.0	7.0	20.0	7.0	0.0
4595.0	5.0	25.0	20.0	7.0	20.0	7.0	3.0
4596.0	5.0	25.0	20.0	7.0	20.0	7.0	6.0
4603.0	5.0	25.0	25.0	2.0	15.0	2.0	0.0
4604.0	5.0	25.0	25.0	2.0	15.0	7.0	0.0
4605.0	5.0	25.0	25.0	2.0	20.0	12.0	0.0
4608.0	5.0	25.0	25.0	2.0	20.0	2.0	0.0
4609.0	5.0	25.0	25.0	2.0	25.0	12.0	0.0
4612.0	5.0	25.0	25.0	2.0	25.0	2.0	0.0
4613.0	5.0	25.0	25.0	2.0	25.0	7.0	0.0
4621.0	5.0	28.0	25.0	12.0	15.0	12.0	0.0
4622.0	5.0	28.0	25.0	12.0	15.0	12.0	3.0
4625.0	5.0	28.0	25.0	12.0	15.0	17.0	0.0
4626.0	5.0	28.0	25.0	12.0	15.0	17.0	3.0
4629.0	5.0	28.0	25.0	12.0	15.0	22.0	0.0
4630.0	5.0	28.0	25.0	12.0	15.0	22.0	3.0
4633.0	5.0	28.0	25.0	12.0	20.0	12.0	0.0
4634.0	5.0	28.0	25.0	12.0	20.0	12.0	3.0
4635.0	5.0	28.0	25.0	12.0	20.0	12.0	6.0
4636.0	5.0	28.0	25.0	12.0	20.0	12.0	9.0
4637.0	5.0	28.0	25.0	12.0	20.0	17.0	0.0
4638.0	5.0	28.0	25.0	12.0	20.0	17.0	3.0
4639.0	5.0	28.0	25.0	12.0	20.0	17.0	6.0
4640.0	5.0	28.0	25.0	12.0	20.0	17.0	9.0
4641.0	5.0	28.0	25.0	12.0	20.0	22.0	0.0
4642.0	5.0	28.0	25.0	12.0	20.0	22.0	3.0
4643.0	5.0	28.0	25.0	12.0	20.0	22.0	6.0
4644.0	5.0	28.0	25.0	12.0	20.0	22.0	9.0
4645.0	5.0	28.0	25.0	12.0	25.0	12.0	0.0
4646.0	5.0	28.0	25.0	12.0	25.0	12.0	3.0
4647.0	5.0	28.0	25.0	12.0	25.0	12.0	6.0
4648.0	5.0	28.0	25.0	12.0	25.0	12.0	9.0
4649.0	5.0	28.0	25.0	12.0	25.0	17.0	0.0
4650.0	5.0	28.0	25.0	12.0	25.0	17.0	3.0
4651.0	5.0	28.0	25.0	12.0	25.0	17.0	6.0
4652.0	5.0	28.0	25.0	12.0	25.0	17.0	9.0
4653.0	5.0	28.0	25.0	12.0	25.0	22.0	0.0
4654.0	5.0	28.0	25.0	12.0	25.0	22.0	3.0
4655.0	5.0	28.0	25.0	12.0	25.0	22.0	6.0
4656.0	5.0	28.0	25.0	12.0	25.0	22.0	9.0
4657.0	5.0	28.0	25.0	17.0	20.0	17.0	0.0
4660.0	5.0	28.0	25.0	17.0	20.0	17.0	3.0
4661.0	5.0	28.0	25.0	17.0	20.0	17.0	6.0
4662.0	5.0	28.0	25.0	17.0	20.0	17.0	9.0
4663.0	5.0	28.0	25.0	17.0	20.0	22.0	0.0
4666.0	5.0	28.0	25.0	17.0	20.0	22.0	3.0
4667.0	5.0	28.0	25.0	17.0	20.0	22.0	6.0
4668.0	5.0	28.0	25.0	17.0	20.0	22.0	9.0
4669.0	5.0	28.0	25.0	17.0	25.0	17.0	0.0
4670.0	5.0	28.0	25.0	17.0	25.0	17.0	12.0
4671.0	5.0	28.0	25.0	17.0	25.0	17.0	15.0
4672.0	5.0	28.0	25.0	17.0	25.0	17.0	3.0
4673.0	5.0	28.0	25.0	17.0	25.0	17.0	6.0
4674.0	5.0	28.0	25.0	17.0	25.0	17.0	9.0
4675.0	5.0	28.0	25.0	17.0	25.0	22.0	0.0
4676.0	5.0	28.0	25.0	17.0	25.0	22.0	12.0
4677.0	5.0	28.0	25.0	17.0	25.0	22.0	15.0
4678.0	5.0	28.0	25.0	17.0	25.0	22.0	3.0
4679.0	5.0	28.0	25.0	17.0	25.0	22.0	6.0
4680.0	5.0	28.0	25.0	17.0	25.0	22.0	9.0
4681.0	5.0	28.0	25.0	22.0	25.0	22.0	0.0
4682.0	5.0	28.0	25.0	22.0	25.0	22.0	12.0
4683.0	5.0	28.0	25.0	22.0	25.0	22.0	15.0
4686.0	5.0	28.0	25.0	22.0	25.0	22.0	3.0
4687.0	5.0	28.0	25.0	22.0	25.0	22.0	6.0
4688.0	5.0	28.0	25.0	22.0	25.0	22.0	9.0
4705.0	5.0	28.0	30.0	12.0	20.0	12.0	0.0
4706.0	5.0	28.0	30.0	12.0	20.0	12.0	3.0
4709.0	5.0	28.0	30.0	12.0	20.0	17.0	0.0
4710.0	5.0	28.0	30.0	12.0	20.0	17.0	3.0
4713.0	5.0	28.0	30.0	12.0	20.0	22.0	0.0
4714.0	5.0	28.0	30.0	12.0	20.0	22.0	3.0
4717.0	5.0	28.0	30.0	12.0	20.0	27.0	0.0
4718.0	5.0	28.0	30.0	12.0	20.0	27.0	3.0
4721.0	5.0	28.0	30.0	12.0	25.0	12.0	0.0
4722.0	5.0	28.0	30.0	12.0	25.0	12.0	3.0
4723.0	5.0	28.0	30.0	12.0	25.0	12.0	6.0
4724.0	5.0	28.0	30.0	12.0	25.0	12.0	9.0
4725.0	5.0	28.0	30.0	12.0	25.0	17.0	0.0
4726.0	5.0	28.0	30.0	12.0	25.0	17.0	3.0
4727.0	5.0	28.0	30.0	12.0	25.0	17.0	6.0
4728.0	5.0	28.0	30.0	12.0	25.0	17.0	9.0
4729.0	5.0	28.0	30.0	12.0	25.0	22.0	0.0
4730.0	5.0	28.0	30.0	12.0	25.0	22.0	3.0
4731.0	5.0	28.0	30.0	12.0	25.0	22.0	6.0
4732.0	5.0	28.0	30.0	12.0	25.0	22.0	9.0
4733.0	5.0	28.0	30.0	12.0	25.0	27.0	0.0
4734.0	5.0	28.0	30.0	12.0	25.0	27.0	3.0
4735.0	5.0	28.0	30.0	12.0	25.0	27.0	6.0
4736.0	5.0	28.0	30.0	12.0	25.0	27.0	9.0
4737.0	5.0	28.0	30.0	12.0	30.0	12.0	0.0
4738.0	5.0	28.0	30.0	12.0	30.0	12.0	3.0
4739.0	5.0	28.0	30.0	12.0	30.0	12.0	6.0
4740.0	5.0	28.0	30.0	12.0	30.0	12.0	9.0
4741.0	5.0	28.0	30.0	12.0	30.0	17.0	0.0
4742.0	5.0	28.0	30.0	12.0	30.0	17.0	3.0
4743.0	5.0	28.0	30.0	12.0	30.0	17.0	6.0
4744.0	5.0	28.0	30.0	12.0	30.0	17.0	9.0
4745.0	5.0	28.0	30.0	12.0	30.0	22.0	0.0
4746.0	5.0	28.0	30.0	12.0	30.0	22.0	3.0
4747.0	5.0	28.0	30.0	12.0	30.0	22.0	6.0
4748.0	5.0	28.0	30.0	12.0	30.0	22.0	9.0
4749.0	5.0	28.0	30.0	12.0	30.0	27.0	0.0
4750.0	5.0	28.0	30.0	12.0	30.0	27.0	3.0
4751.0	5.0	28.0	30.0	12.0	30.0	27.0	6.0
4752.0	5.0	28.0	30.0	12.0	30.0	27.0	9.0
4753.0	5.0	28.0	30.0	17.0	20.0	17.0	0.0
4756.0	5.0	28.0	30.0	17.0	20.0	17.0	3.0
4759.0	5.0	28.0	30.0	17.0	20.0	22.0	0.0
4762.0	5.0	28.0	30.0	17.0	20.0	22.0	3.0
4765.0	5.0	28.0	30.0	17.0	20.0	27.0	0.0
4768.0	5.0	28.0	30.0	17.0	20.0	27.0	3.0
4771.0	5.0	28.0	30.0	17.0	25.0	17.0	0.0
4774.0	5.0	28.0	30.0	17.0	25.0	17.0	3.0
4775.0	5.0	28.0	30.0	17.0	25.0	17.0	6.0
4776.0	5.0	28.0	30.0	17.0	25.0	17.0	9.0
4777.0	5.0	28.0	30.0	17.0	25.0	22.0	0.0
4780.0	5.0	28.0	30.0	17.0	25.0	22.0	3.0
4781.0	5.0	28.0	30.0	17.0	25.0	22.0	6.0
4782.0	5.0	28.0	30.0	17.0	25.0	22.0	9.0
4783.0	5.0	28.0	30.0	17.0	25.0	27.0	0.0
4786.0	5.0	28.0	30.0	17.0	25.0	27.0	3.0
4787.0	5.0	28.0	30.0	17.0	25.0	27.0	6.0
4788.0	5.0	28.0	30.0	17.0	25.0	27.0	9.0
4789.0	5.0	28.0	30.0	17.0	30.0	17.0	0.0
4790.0	5.0	28.0	30.0	17.0	30.0	17.0	12.0
4791.0	5.0	28.0	30.0	17.0	30.0	17.0	15.0
4792.0	5.0	28.0	30.0	17.0	30.0	17.0	3.0
4793.0	5.0	28.0	30.0	17.0	30.0	17.0	6.0
4794.0	5.0	28.0	30.0	17.0	30.0	17.0	9.0
4795.0	5.0	28.0	30.0	17.0	30.0	22.0	0.0
4796.0	5.0	28.0	30.0	17.0	30.0	22.0	12.0
4797.0	5.0	28.0	30.0	17.0	30.0	22.0	15.0
4798.0	5.0	28.0	30.0	17.0	30.0	22.0	3.0
4799.0	5.0	28.0	30.0	17.0	30.0	22.0	6.0
4800.0	5.0	28.0	30.0	17.0	30.0	22.0	9.0
4801.0	5.0	28.0	30.0	17.0	30.0	27.0	0.0
4802.0	5.0	28.0	30.0	17.0	30.0	27.0	12.0
4803.0	5.0	28.0	30.0	17.0	30.0	27.0	15.0
4804.0	5.0	28.0	30.0	17.0	30.0	27.0	3.0
4805.0	5.0	28.0	30.0	17.0	30.0	27.0	6.0
4806.0	5.0	28.0	30.0	17.0	30.0	27.0	9.0
4807.0	5.0	28.0	30.0	22.0	25.0	22.0	0.0
4812.0	5.0	28.0	30.0	22.0	25.0	22.0	3.0
4813.0	5.0	28.0	30.0	22.0	25.0	22.0	6.0
4814.0	5.0	28.0	30.0	22.0	25.0	22.0	9.0
4815.0	5.0	28.0	30.0	22.0	25.0	27.0	0.0
4820.0	5.0	28.0	30.0	22.0	25.0	27.0	3.0
4821.0	5.0	28.0	30.0	22.0	25.0	27.0	6.0
4822.0	5.0	28.0	30.0	22.0	25.0	27.0	9.0
4823.0	5.0	28.0	30.0	22.0	30.0	22.0	0.0
4824.0	5.0	28.0	30.0	22.0	30.0	22.0	12.0
4825.0	5.0	28.0	30.0	22.0	30.0	22.0	15.0
4828.0	5.0	28.0	30.0	22.0	30.0	22.0	3.0
4829.0	5.0	28.0	30.0	22.0	30.0	22.0	6.0
4830.0	5.0	28.0	30.0	22.0	30.0	22.0	9.0
4831.0	5.0	28.0	30.0	22.0	30.0	27.0	0.0
4832.0	5.0	28.0	30.0	22.0	30.0	27.0	12.0
4833.0	5.0	28.0	30.0	22.0	30.0	27.0	15.0
4836.0	5.0	28.0	30.0	22.0	30.0	27.0	3.0
4837.0	5.0	28.0	30.0	22.0	30.0	27.0	6.0
4838.0	5.0	28.0	30.0	22.0	30.0	27.0	9.0
4839.0	5.0	28.0	30.0	27.0	30.0	27.0	0.0
4840.0	5.0	28.0	30.0	27.0	30.0	27.0	12.0
4841.0	5.0	28.0	30.0	27.0	30.0	27.0	15.0
4845.0	5.0	28.0	30.0	27.0	30.0	27.0	3.0
4846.0	5.0	28.0	30.0	27.0	30.0	27.0	6.0
4847.0	5.0	28.0	30.0	27.0	30.0	27.0	9.0
4860.0	5.0	28.0	30.0	2.0	20.0	12.0	0.0
4864.0	5.0	28.0	30.0	2.0	20.0	2.0	0.0
4865.0	5.0	28.0	30.0	2.0	20.0	7.0	0.0
4866.0	5.0	28.0	30.0	2.0	25.0	12.0	0.0
4867.0	5.0	28.0	30.0	2.0	25.0	17.0	0.0
4870.0	5.0	28.0	30.0	2.0	25.0	2.0	0.0
4871.0	5.0	28.0	30.0	2.0	25.0	7.0	0.0
4872.0	5.0	28.0	30.0	2.0	30.0	12.0	0.0
4873.0	5.0	28.0	30.0	2.0	30.0	17.0	0.0
4876.0	5.0	28.0	30.0	2.0	30.0	2.0	0.0
4877.0	5.0	28.0	30.0	2.0	30.0	7.0	0.0
4914.0	5.0	28.0	30.0	7.0	20.0	12.0	0.0
4915.0	5.0	28.0	30.0	7.0	20.0	12.0	3.0
4917.0	5.0	28.0	30.0	7.0	20.0	17.0	0.0
4918.0	5.0	28.0	30.0	7.0	20.0	17.0	3.0
4920.0	5.0	28.0	30.0	7.0	20.0	22.0	0.0
4921.0	5.0	28.0	30.0	7.0	20.0	22.0	3.0
4926.0	5.0	28.0	30.0	7.0	20.0	7.0	0.0
4927.0	5.0	28.0	30.0	7.0	20.0	7.0	3.0
4929.0	5.0	28.0	30.0	7.0	25.0	12.0	0.0
4930.0	5.0	28.0	30.0	7.0	25.0	12.0	3.0
4931.0	5.0	28.0	30.0	7.0	25.0	12.0	6.0
4932.0	5.0	28.0	30.0	7.0	25.0	17.0	0.0
4933.0	5.0	28.0	30.0	7.0	25.0	17.0	3.0
4934.0	5.0	28.0	30.0	7.0	25.0	17.0	6.0
4935.0	5.0	28.0	30.0	7.0	25.0	22.0	0.0
4936.0	5.0	28.0	30.0	7.0	25.0	22.0	3.0
4937.0	5.0	28.0	30.0	7.0	25.0	22.0	6.0
4941.0	5.0	28.0	30.0	7.0	25.0	7.0	0.0
4942.0	5.0	28.0	30.0	7.0	25.0	7.0	3.0
4943.0	5.0	28.0	30.0	7.0	25.0	7.0	6.0
4944.0	5.0	28.0	30.0	7.0	30.0	12.0	0.0
4945.0	5.0	28.0	30.0	7.0	30.0	12.0	3.0
4946.0	5.0	28.0	30.0	7.0	30.0	12.0	6.0
4947.0	5.0	28.0	30.0	7.0	30.0	17.0	0.0
4948.0	5.0	28.0	30.0	7.0	30.0	17.0	3.0
4949.0	5.0	28.0	30.0	7.0	30.0	17.0	6.0
4950.0	5.0	28.0	30.0	7.0	30.0	22.0	0.0
4951.0	5.0	28.0	30.0	7.0	30.0	22.0	3.0
4952.0	5.0	28.0	30.0	7.0	30.0	22.0	6.0
4953.0	5.0	28.0	30.0	7.0	30.0	27.0	0.0
4954.0	5.0	28.0	30.0	7.0	30.0	27.0	3.0
4955.0	5.0	28.0	30.0	7.0	30.0	27.0	6.0
4956.0	5.0	28.0	30.0	7.0	30.0	7.0	0.0
4957.0	5.0	28.0	30.0	7.0	30.0	7.0	3.0
4958.0	5.0	28.0	30.0	7.0	30.0	7.0	6.0
4979.0	5.0	28.0	35.0	12.0	20.0	12.0	0.0
4999.0	5.0	28.0	35.0	12.0	25.0	12.0	0.0
5000.0	5.0	28.0	35.0	12.0	25.0	12.0	3.0
5003.0	5.0	28.0	35.0	12.0	25.0	17.0	0.0
5004.0	5.0	28.0	35.0	12.0	25.0	17.0	3.0
5007.0	5.0	28.0	35.0	12.0	25.0	22.0	0.0
5008.0	5.0	28.0	35.0	12.0	25.0	22.0	3.0
5011.0	5.0	28.0	35.0	12.0	25.0	27.0	0.0
5012.0	5.0	28.0	35.0	12.0	25.0	27.0	3.0
5019.0	5.0	28.0	35.0	12.0	30.0	12.0	0.0
5020.0	5.0	28.0	35.0	12.0	30.0	12.0	3.0
5021.0	5.0	28.0	35.0	12.0	30.0	12.0	6.0
5022.0	5.0	28.0	35.0	12.0	30.0	12.0	9.0
5023.0	5.0	28.0	35.0	12.0	30.0	17.0	0.0
5024.0	5.0	28.0	35.0	12.0	30.0	17.0	3.0
5025.0	5.0	28.0	35.0	12.0	30.0	17.0	6.0
5026.0	5.0	28.0	35.0	12.0	30.0	17.0	9.0
5027.0	5.0	28.0	35.0	12.0	30.0	22.0	0.0
5028.0	5.0	28.0	35.0	12.0	30.0	22.0	3.0
5029.0	5.0	28.0	35.0	12.0	30.0	22.0	6.0
5030.0	5.0	28.0	35.0	12.0	30.0	22.0	9.0
5031.0	5.0	28.0	35.0	12.0	30.0	27.0	0.0
5032.0	5.0	28.0	35.0	12.0	30.0	27.0	3.0
5033.0	5.0	28.0	35.0	12.0	30.0	27.0	6.0
5034.0	5.0	28.0	35.0	12.0	30.0	27.0	9.0
5039.0	5.0	28.0	35.0	12.0	35.0	12.0	0.0
5040.0	5.0	28.0	35.0	12.0	35.0	12.0	3.0
5041.0	5.0	28.0	35.0	12.0	35.0	12.0	6.0
5042.0	5.0	28.0	35.0	12.0	35.0	12.0	9.0
5043.0	5.0	28.0	35.0	12.0	35.0	17.0	0.0
5044.0	5.0	28.0	35.0	12.0	35.0	17.0	3.0
5045.0	5.0	28.0	35.0	12.0	35.0	17.0	6.0
5046.0	5.0	28.0	35.0	12.0	35.0	17.0	9.0
5047.0	5.0	28.0	35.0	12.0	35.0	22.0	0.0
5048.0	5.0	28.0	35.0	12.0	35.0	22.0	3.0
5049.0	5.0	28.0	35.0	12.0	35.0	22.0	6.0
5050.0	5.0	28.0	35.0	12.0	35.0	22.0	9.0
5051.0	5.0	28.0	35.0	12.0	35.0	27.0	0.0
5052.0	5.0	28.0	35.0	12.0	35.0	27.0	3.0
5053.0	5.0	28.0	35.0	12.0	35.0	27.0	6.0
5054.0	5.0	28.0	35.0	12.0	35.0	27.0	9.0
5055.0	5.0	28.0	35.0	12.0	35.0	32.0	0.0
5056.0	5.0	28.0	35.0	12.0	35.0	32.0	3.0
5057.0	5.0	28.0	35.0	12.0	35.0	32.0	6.0
5058.0	5.0	28.0	35.0	12.0	35.0	32.0	9.0
5059.0	5.0	28.0	35.0	17.0	20.0	17.0	0.0
5083.0	5.0	28.0	35.0	17.0	25.0	17.0	0.0
5086.0	5.0	28.0	35.0	17.0	25.0	17.0	3.0
5089.0	5.0	28.0	35.0	17.0	25.0	22.0	0.0
5092.0	5.0	28.0	35.0	17.0	25.0	22.0	3.0
5093.0	5.0	28.0	35.0	17.0	25.0	22.0	6.0
5095.0	5.0	28.0	35.0	17.0	25.0	27.0	0.0
5098.0	5.0	28.0	35.0	17.0	25.0	27.0	3.0
5101.0	5.0	28.0	35.0	17.0	25.0	32.0	0.0
5104.0	5.0	28.0	35.0	17.0	25.0	32.0	3.0
5107.0	5.0	28.0	35.0	17.0	30.0	17.0	0.0
5110.0	5.0	28.0	35.0	17.0	30.0	17.0	3.0
5111.0	5.0	28.0	35.0	17.0	30.0	17.0	6.0
5112.0	5.0	28.0	35.0	17.0	30.0	17.0	9.0
5113.0	5.0	28.0	35.0	17.0	30.0	22.0	0.0
5116.0	5.0	28.0	35.0	17.0	30.0	22.0	3.0
5117.0	5.0	28.0	35.0	17.0	30.0	22.0	6.0
5118.0	5.0	28.0	35.0	17.0	30.0	22.0	9.0
5119.0	5.0	28.0	35.0	17.0	30.0	27.0	0.0
5122.0	5.0	28.0	35.0	17.0	30.0	27.0	3.0
5123.0	5.0	28.0	35.0	17.0	30.0	27.0	6.0
5124.0	5.0	28.0	35.0	17.0	30.0	27.0	9.0
5125.0	5.0	28.0	35.0	17.0	30.0	32.0	0.0
5128.0	5.0	28.0	35.0	17.0	30.0	32.0	3.0
5129.0	5.0	28.0	35.0	17.0	30.0	32.0	6.0
5130.0	5.0	28.0	35.0	17.0	30.0	32.0	9.0
5131.0	5.0	28.0	35.0	17.0	35.0	17.0	0.0
5132.0	5.0	28.0	35.0	17.0	35.0	17.0	12.0
5133.0	5.0	28.0	35.0	17.0	35.0	17.0	15.0
5134.0	5.0	28.0	35.0	17.0	35.0	17.0	3.0
5135.0	5.0	28.0	35.0	17.0	35.0	17.0	6.0
5136.0	5.0	28.0	35.0	17.0	35.0	17.0	9.0
5137.0	5.0	28.0	35.0	17.0	35.0	22.0	0.0
5138.0	5.0	28.0	35.0	17.0	35.0	22.0	12.0
5139.0	5.0	28.0	35.0	17.0	35.0	22.0	15.0
5140.0	5.0	28.0	35.0	17.0	35.0	22.0	3.0
5141.0	5.0	28.0	35.0	17.0	35.0	22.0	6.0
5142.0	5.0	28.0	35.0	17.0	35.0	22.0	9.0
5143.0	5.0	28.0	35.0	17.0	35.0	27.0	0.0
5144.0	5.0	28.0	35.0	17.0	35.0	27.0	12.0
5145.0	5.0	28.0	35.0	17.0	35.0	27.0	15.0
5146.0	5.0	28.0	35.0	17.0	35.0	27.0	3.0
5147.0	5.0	28.0	35.0	17.0	35.0	27.0	6.0
5148.0	5.0	28.0	35.0	17.0	35.0	27.0	9.0
5149.0	5.0	28.0	35.0	17.0	35.0	32.0	0.0
5150.0	5.0	28.0	35.0	17.0	35.0	32.0	12.0
5151.0	5.0	28.0	35.0	17.0	35.0	32.0	15.0
5152.0	5.0	28.0	35.0	17.0	35.0	32.0	3.0
5153.0	5.0	28.0	35.0	17.0	35.0	32.0	6.0
5154.0	5.0	28.0	35.0	17.0	35.0	32.0	9.0
5155.0	5.0	28.0	35.0	22.0	25.0	22.0	0.0
5160.0	5.0	28.0	35.0	22.0	25.0	22.0	3.0
5161.0	5.0	28.0	35.0	22.0	25.0	22.0	6.0
5163.0	5.0	28.0	35.0	22.0	25.0	27.0	0.0
5168.0	5.0	28.0	35.0	22.0	25.0	27.0	3.0
5169.0	5.0	28.0	35.0	22.0	25.0	27.0	6.0
5171.0	5.0	28.0	35.0	22.0	25.0	32.0	0.0
5176.0	5.0	28.0	35.0	22.0	25.0	32.0	3.0
5177.0	5.0	28.0	35.0	22.0	25.0	32.0	6.0
5179.0	5.0	28.0	35.0	22.0	30.0	22.0	0.0
5184.0	5.0	28.0	35.0	22.0	30.0	22.0	3.0
5185.0	5.0	28.0	35.0	22.0	30.0	22.0	6.0
5186.0	5.0	28.0	35.0	22.0	30.0	22.0	9.0
5187.0	5.0	28.0	35.0	22.0	30.0	27.0	0.0
5192.0	5.0	28.0	35.0	22.0	30.0	27.0	3.0
5193.0	5.0	28.0	35.0	22.0	30.0	27.0	6.0
5194.0	5.0	28.0	35.0	22.0	30.0	27.0	9.0
5195.0	5.0	28.0	35.0	22.0	30.0	32.0	0.0
5200.0	5.0	28.0	35.0	22.0	30.0	32.0	3.0
5201.0	5.0	28.0	35.0	22.0	30.0	32.0	6.0
5202.0	5.0	28.0	35.0	22.0	30.0	32.0	9.0
5203.0	5.0	28.0	35.0	22.0	35.0	22.0	0.0
5204.0	5.0	28.0	35.0	22.0	35.0	22.0	12.0
5205.0	5.0	28.0	35.0	22.0	35.0	22.0	15.0
5208.0	5.0	28.0	35.0	22.0	35.0	22.0	3.0
5209.0	5.0	28.0	35.0	22.0	35.0	22.0	6.0
5210.0	5.0	28.0	35.0	22.0	35.0	22.0	9.0
[truncated: 5,354 more rows]
